# Supplementary material for: Rapid biphasic decay of intact and defective HIV DNA reservoir during acute treated HIV disease
Source: Nat Commun. 2024 Nov 18;15:9966. doi: 10.1038/s41467-024-54116-1 (PMC11574060; doi:10.1038/s41467-024-54116-1)
Supplement: Supplementary file 3 — Supplementary Data 1 [file 41467_2024_54116_MOESM3_ESM.zip]

Archive with 28 entries (27 files):
- Barbehenn 2024 - Supplementary Code and Data/
- Barbehenn 2024 - Supplementary Code and Data/.Rhistory
- __MACOSX/Barbehenn 2024 - Supplementary Code and Data/._.Rhistory
- Barbehenn 2024 - Supplementary Code and Data/anonymized_merged.csv
- __MACOSX/Barbehenn 2024 - Supplementary Code and Data/._anonymized_merged.csv
- Barbehenn 2024 - Supplementary Code and Data/loocv_tuning_biphasic_noBlip.csv
- Barbehenn 2024 - Supplementary Code and Data/.DS_Store
- __MACOSX/Barbehenn 2024 - Supplementary Code and Data/._.DS_Store
- Barbehenn 2024 - Supplementary Code and Data/loocv_tuning_biphasic_year.csv
- __MACOSX/Barbehenn 2024 - Supplementary Code and Data/._loocv_tuning_biphasic_year.csv
- Barbehenn 2024 - Supplementary Code and Data/loocv_tuning_biphasic_noPrEP.csv
- __MACOSX/Barbehenn 2024 - Supplementary Code and Data/._loocv_tuning_biphasic_noPrEP.csv
- Barbehenn 2024 - Supplementary Code and Data/loocv_tuning_triphasic.csv
- Barbehenn 2024 - Supplementary Code and Data/loocv_tuning_triphasic_year.csv
- Barbehenn 2024 - Supplementary Code and Data/loocv_tuning_triphasic_IntactIncr.csv
- Barbehenn 2024 - Supplementary Code and Data/bootstrap_AIC.csv
- __MACOSX/Barbehenn 2024 - Supplementary Code and Data/._bootstrap_AIC.csv
- Barbehenn 2024 - Supplementary Code and Data/Modeling.Rmd
- __MACOSX/Barbehenn 2024 - Supplementary Code and Data/._Modeling.Rmd
- Barbehenn 2024 - Supplementary Code and Data/loocv_tuning_biphasic_IntactIncr.csv
- Barbehenn 2024 - Supplementary Code and Data/README.md
- __MACOSX/Barbehenn 2024 - Supplementary Code and Data/._README.md
- Barbehenn 2024 - Supplementary Code and Data/Modeling.html
- __MACOSX/Barbehenn 2024 - Supplementary Code and Data/._Modeling.html
- Barbehenn 2024 - Supplementary Code and Data/loocv_tuning_biphasic.csv
- Barbehenn 2024 - Supplementary Code and Data/loocv_tuning_triphasic_noPrEP.csv
- Barbehenn 2024 - Supplementary Code and Data/loocv_tuning_monophasic.csv
- Barbehenn 2024 - Supplementary Code and Data/loocv_tuning_triphasic_noBlip.csv
