# Supplementary material for: Rapid biphasic decay of intact and defective HIV DNA reservoir during acute treated HIV disease
Source: Nat Commun. 2024 Nov 18;15:9966. doi: 10.1038/s41467-024-54116-1 (PMC11574060; doi:10.1038/s41467-024-54116-1)
Supplement: Supplementary file 3 — Supplementary Data 1 [file 41467_2024_54116_MOESM3_ESM.zip › Barbehenn 2024 - Supplementary Code and Data/anonymized_merged.csv]

PID	age_baseline	ethnicity	gender	eid_art_days	fiebig_keele	prep_group	first_cd4	log10firstvl	referral_site	days_on_art	assay	CD4+ T Cell Viability	concentration
00869785-e8d5-4bf2-a93a-22b2ffef91cc	(20,30]	WH	male	80	V	2	510	5.085122823	Community-Based Organization	0	Defective	0.98	2335.04
00869785-e8d5-4bf2-a93a-22b2ffef91cc	(20,30]	WH	male	80	V	2	510	5.085122823	Community-Based Organization	0	Defective3	0.98	459.1
00869785-e8d5-4bf2-a93a-22b2ffef91cc	(20,30]	WH	male	80	V	2	510	5.085122823	Community-Based Organization	0	Defective5	0.98	1875.94
00869785-e8d5-4bf2-a93a-22b2ffef91cc	(20,30]	WH	male	80	V	2	510	5.085122823	Community-Based Organization	0	Intact	0.98	2621.69
00869785-e8d5-4bf2-a93a-22b2ffef91cc	(20,30]	WH	male	80	V	2	510	5.085122823	Community-Based Organization	0	PlasmaVL	Inf	121653
00869785-e8d5-4bf2-a93a-22b2ffef91cc	(20,30]	WH	male	80	V	2	510	5.085122823	Community-Based Organization	0	Total_ProVirus	0.98	4956.74
00869785-e8d5-4bf2-a93a-22b2ffef91cc	(20,30]	WH	male	80	V	2	510	5.085122823	Community-Based Organization	11	Defective	0.98	339.31
00869785-e8d5-4bf2-a93a-22b2ffef91cc	(20,30]	WH	male	80	V	2	510	5.085122823	Community-Based Organization	11	Defective3	0.98	116.64
00869785-e8d5-4bf2-a93a-22b2ffef91cc	(20,30]	WH	male	80	V	2	510	5.085122823	Community-Based Organization	11	Defective5	0.98	222.67
00869785-e8d5-4bf2-a93a-22b2ffef91cc	(20,30]	WH	male	80	V	2	510	5.085122823	Community-Based Organization	11	Intact	0.98	1312.1
00869785-e8d5-4bf2-a93a-22b2ffef91cc	(20,30]	WH	male	80	V	2	510	5.085122823	Community-Based Organization	11	PlasmaVL	Inf	778
00869785-e8d5-4bf2-a93a-22b2ffef91cc	(20,30]	WH	male	80	V	2	510	5.085122823	Community-Based Organization	11	Total_ProVirus	0.98	1651.42
00869785-e8d5-4bf2-a93a-22b2ffef91cc	(20,30]	WH	male	80	V	2	510	5.085122823	Community-Based Organization	28	Defective	0.97	75.02
00869785-e8d5-4bf2-a93a-22b2ffef91cc	(20,30]	WH	male	80	V	2	510	5.085122823	Community-Based Organization	28	Defective3	0.97	73.19
00869785-e8d5-4bf2-a93a-22b2ffef91cc	(20,30]	WH	male	80	V	2	510	5.085122823	Community-Based Organization	28	Defective5	0.97	1.83
00869785-e8d5-4bf2-a93a-22b2ffef91cc	(20,30]	WH	male	80	V	2	510	5.085122823	Community-Based Organization	28	Intact	0.97	1305.48
00869785-e8d5-4bf2-a93a-22b2ffef91cc	(20,30]	WH	male	80	V	2	510	5.085122823	Community-Based Organization	28	PlasmaVL	Inf	68
00869785-e8d5-4bf2-a93a-22b2ffef91cc	(20,30]	WH	male	80	V	2	510	5.085122823	Community-Based Organization	28	Total_ProVirus	0.97	1378.66
00869785-e8d5-4bf2-a93a-22b2ffef91cc	(20,30]	WH	male	80	V	2	510	5.085122823	Community-Based Organization	49	Defective	0.96	133.28
00869785-e8d5-4bf2-a93a-22b2ffef91cc	(20,30]	WH	male	80	V	2	510	5.085122823	Community-Based Organization	49	Defective3	0.96	131.81
00869785-e8d5-4bf2-a93a-22b2ffef91cc	(20,30]	WH	male	80	V	2	510	5.085122823	Community-Based Organization	49	Defective5	0.96	1.47
00869785-e8d5-4bf2-a93a-22b2ffef91cc	(20,30]	WH	male	80	V	2	510	5.085122823	Community-Based Organization	49	Intact	0.96	1140.04
00869785-e8d5-4bf2-a93a-22b2ffef91cc	(20,30]	WH	male	80	V	2	510	5.085122823	Community-Based Organization	49	PlasmaVL	Inf	40
00869785-e8d5-4bf2-a93a-22b2ffef91cc	(20,30]	WH	male	80	V	2	510	5.085122823	Community-Based Organization	49	Total_ProVirus	0.96	1271.84
00869785-e8d5-4bf2-a93a-22b2ffef91cc	(20,30]	WH	male	80	V	2	510	5.085122823	Community-Based Organization	84	Defective	0.96	65.78999999999999
00869785-e8d5-4bf2-a93a-22b2ffef91cc	(20,30]	WH	male	80	V	2	510	5.085122823	Community-Based Organization	84	Defective3	0.96	64.02
00869785-e8d5-4bf2-a93a-22b2ffef91cc	(20,30]	WH	male	80	V	2	510	5.085122823	Community-Based Organization	84	Defective5	0.96	1.77
00869785-e8d5-4bf2-a93a-22b2ffef91cc	(20,30]	WH	male	80	V	2	510	5.085122823	Community-Based Organization	84	Intact	0.96	843.28
00869785-e8d5-4bf2-a93a-22b2ffef91cc	(20,30]	WH	male	80	V	2	510	5.085122823	Community-Based Organization	84	PlasmaVL	Inf	40
00869785-e8d5-4bf2-a93a-22b2ffef91cc	(20,30]	WH	male	80	V	2	510	5.085122823	Community-Based Organization	84	Total_ProVirus	0.96	907.31
00869785-e8d5-4bf2-a93a-22b2ffef91cc	(20,30]	WH	male	80	V	2	510	5.085122823	Community-Based Organization	112	Defective	0.99	100.69
00869785-e8d5-4bf2-a93a-22b2ffef91cc	(20,30]	WH	male	80	V	2	510	5.085122823	Community-Based Organization	112	Defective3	0.99	80.52
00869785-e8d5-4bf2-a93a-22b2ffef91cc	(20,30]	WH	male	80	V	2	510	5.085122823	Community-Based Organization	112	Defective5	0.99	20.17
00869785-e8d5-4bf2-a93a-22b2ffef91cc	(20,30]	WH	male	80	V	2	510	5.085122823	Community-Based Organization	112	Intact	0.99	463.46
00869785-e8d5-4bf2-a93a-22b2ffef91cc	(20,30]	WH	male	80	V	2	510	5.085122823	Community-Based Organization	112	PlasmaVL	Inf	41
00869785-e8d5-4bf2-a93a-22b2ffef91cc	(20,30]	WH	male	80	V	2	510	5.085122823	Community-Based Organization	112	Total_ProVirus	0.99	564.15
00869785-e8d5-4bf2-a93a-22b2ffef91cc	(20,30]	WH	male	80	V	2	510	5.085122823	Community-Based Organization	140	Defective	0.05	88.62
00869785-e8d5-4bf2-a93a-22b2ffef91cc	(20,30]	WH	male	80	V	2	510	5.085122823	Community-Based Organization	140	Defective3	0.05	82.59
00869785-e8d5-4bf2-a93a-22b2ffef91cc	(20,30]	WH	male	80	V	2	510	5.085122823	Community-Based Organization	140	Defective5	0.05	6.03
00869785-e8d5-4bf2-a93a-22b2ffef91cc	(20,30]	WH	male	80	V	2	510	5.085122823	Community-Based Organization	140	Intact	0.05	628.97
00869785-e8d5-4bf2-a93a-22b2ffef91cc	(20,30]	WH	male	80	V	2	510	5.085122823	Community-Based Organization	140	PlasmaVL	Inf	40
00869785-e8d5-4bf2-a93a-22b2ffef91cc	(20,30]	WH	male	80	V	2	510	5.085122823	Community-Based Organization	140	Total_ProVirus	0.05	711.56
00869785-e8d5-4bf2-a93a-22b2ffef91cc	(20,30]	WH	male	80	V	2	510	5.085122823	Community-Based Organization	167	Defective	0.06	23.62
00869785-e8d5-4bf2-a93a-22b2ffef91cc	(20,30]	WH	male	80	V	2	510	5.085122823	Community-Based Organization	167	Defective3	0.06	11.81
00869785-e8d5-4bf2-a93a-22b2ffef91cc	(20,30]	WH	male	80	V	2	510	5.085122823	Community-Based Organization	167	Defective5	0.06	11.81
00869785-e8d5-4bf2-a93a-22b2ffef91cc	(20,30]	WH	male	80	V	2	510	5.085122823	Community-Based Organization	167	Intact	0.06	748.91
00869785-e8d5-4bf2-a93a-22b2ffef91cc	(20,30]	WH	male	80	V	2	510	5.085122823	Community-Based Organization	167	PlasmaVL	Inf	40
00869785-e8d5-4bf2-a93a-22b2ffef91cc	(20,30]	WH	male	80	V	2	510	5.085122823	Community-Based Organization	167	Total_ProVirus	0.06	748.91
00869785-e8d5-4bf2-a93a-22b2ffef91cc	(20,30]	WH	male	80	V	2	510	5.085122823	Community-Based Organization	182	PlasmaVL	Inf	NA
00869785-e8d5-4bf2-a93a-22b2ffef91cc	(20,30]	WH	male	80	V	2	510	5.085122823	Community-Based Organization	217	PlasmaVL	Inf	NA
00869785-e8d5-4bf2-a93a-22b2ffef91cc	(20,30]	WH	male	80	V	2	510	5.085122823	Community-Based Organization	273	PlasmaVL	Inf	40
00869785-e8d5-4bf2-a93a-22b2ffef91cc	(20,30]	WH	male	80	V	2	510	5.085122823	Community-Based Organization	287	PlasmaVL	Inf	NA
00869785-e8d5-4bf2-a93a-22b2ffef91cc	(20,30]	WH	male	80	V	2	510	5.085122823	Community-Based Organization	364	Defective	0.98	517.36
00869785-e8d5-4bf2-a93a-22b2ffef91cc	(20,30]	WH	male	80	V	2	510	5.085122823	Community-Based Organization	364	Defective3	0.98	357.5
00869785-e8d5-4bf2-a93a-22b2ffef91cc	(20,30]	WH	male	80	V	2	510	5.085122823	Community-Based Organization	364	Defective5	0.98	159.86
00869785-e8d5-4bf2-a93a-22b2ffef91cc	(20,30]	WH	male	80	V	2	510	5.085122823	Community-Based Organization	364	Intact	0.98	94.25
00869785-e8d5-4bf2-a93a-22b2ffef91cc	(20,30]	WH	male	80	V	2	510	5.085122823	Community-Based Organization	364	PlasmaVL	Inf	NA
00869785-e8d5-4bf2-a93a-22b2ffef91cc	(20,30]	WH	male	80	V	2	510	5.085122823	Community-Based Organization	364	Total_ProVirus	0.98	611.61
0727f593-30d5-4a26-95d9-7a854cb2b08d	(40,50]	WH	male	40	II	0	149	7	SF Department Public Health	-1	PlasmaVL	Inf	10000000
0727f593-30d5-4a26-95d9-7a854cb2b08d	(40,50]	WH	male	40	II	0	149	7	SF Department Public Health	0	Defective	0.88	30368.49
0727f593-30d5-4a26-95d9-7a854cb2b08d	(40,50]	WH	male	40	II	0	149	7	SF Department Public Health	0	Defective3	0.88	29003.7
0727f593-30d5-4a26-95d9-7a854cb2b08d	(40,50]	WH	male	40	II	0	149	7	SF Department Public Health	0	Defective5	0.88	1364.79
0727f593-30d5-4a26-95d9-7a854cb2b08d	(40,50]	WH	male	40	II	0	149	7	SF Department Public Health	0	Intact	0.88	1323.81
0727f593-30d5-4a26-95d9-7a854cb2b08d	(40,50]	WH	male	40	II	0	149	7	SF Department Public Health	0	PlasmaVL	Inf	10000000
0727f593-30d5-4a26-95d9-7a854cb2b08d	(40,50]	WH	male	40	II	0	149	7	SF Department Public Health	0	Total_ProVirus	0.88	31692.31
0727f593-30d5-4a26-95d9-7a854cb2b08d	(40,50]	WH	male	40	II	0	149	7	SF Department Public Health	2	PlasmaVL	Inf	10000000
0727f593-30d5-4a26-95d9-7a854cb2b08d	(40,50]	WH	male	40	II	0	149	7	SF Department Public Health	13	PlasmaVL	Inf	11636
0727f593-30d5-4a26-95d9-7a854cb2b08d	(40,50]	WH	male	40	II	0	149	7	SF Department Public Health	42	Defective	0.99	2508.4
0727f593-30d5-4a26-95d9-7a854cb2b08d	(40,50]	WH	male	40	II	0	149	7	SF Department Public Health	42	Defective3	0.99	2507.28
0727f593-30d5-4a26-95d9-7a854cb2b08d	(40,50]	WH	male	40	II	0	149	7	SF Department Public Health	42	Defective5	0.99	1.12
0727f593-30d5-4a26-95d9-7a854cb2b08d	(40,50]	WH	male	40	II	0	149	7	SF Department Public Health	42	Intact	0.99	106.74
0727f593-30d5-4a26-95d9-7a854cb2b08d	(40,50]	WH	male	40	II	0	149	7	SF Department Public Health	42	PlasmaVL	Inf	422
0727f593-30d5-4a26-95d9-7a854cb2b08d	(40,50]	WH	male	40	II	0	149	7	SF Department Public Health	42	Total_ProVirus	0.99	2614.02
0727f593-30d5-4a26-95d9-7a854cb2b08d	(40,50]	WH	male	40	II	0	149	7	SF Department Public Health	56	Defective	0.97	2125.24
0727f593-30d5-4a26-95d9-7a854cb2b08d	(40,50]	WH	male	40	II	0	149	7	SF Department Public Health	56	Defective3	0.97	2123.96
0727f593-30d5-4a26-95d9-7a854cb2b08d	(40,50]	WH	male	40	II	0	149	7	SF Department Public Health	56	Defective5	0.97	1.28
0727f593-30d5-4a26-95d9-7a854cb2b08d	(40,50]	WH	male	40	II	0	149	7	SF Department Public Health	56	Intact	0.97	67.57
0727f593-30d5-4a26-95d9-7a854cb2b08d	(40,50]	WH	male	40	II	0	149	7	SF Department Public Health	56	PlasmaVL	Inf	380
0727f593-30d5-4a26-95d9-7a854cb2b08d	(40,50]	WH	male	40	II	0	149	7	SF Department Public Health	56	Total_ProVirus	0.97	2191.53
0727f593-30d5-4a26-95d9-7a854cb2b08d	(40,50]	WH	male	40	II	0	149	7	SF Department Public Health	97	Defective	0.95	1228.03
0727f593-30d5-4a26-95d9-7a854cb2b08d	(40,50]	WH	male	40	II	0	149	7	SF Department Public Health	97	Defective3	0.95	1226.78
0727f593-30d5-4a26-95d9-7a854cb2b08d	(40,50]	WH	male	40	II	0	149	7	SF Department Public Health	97	Defective5	0.95	1.25
0727f593-30d5-4a26-95d9-7a854cb2b08d	(40,50]	WH	male	40	II	0	149	7	SF Department Public Health	97	Intact	0.95	54.61
0727f593-30d5-4a26-95d9-7a854cb2b08d	(40,50]	WH	male	40	II	0	149	7	SF Department Public Health	97	PlasmaVL	Inf	262
0727f593-30d5-4a26-95d9-7a854cb2b08d	(40,50]	WH	male	40	II	0	149	7	SF Department Public Health	97	Total_ProVirus	0.95	1281.39
0727f593-30d5-4a26-95d9-7a854cb2b08d	(40,50]	WH	male	40	II	0	149	7	SF Department Public Health	112	Defective	0.94	1105.34
0727f593-30d5-4a26-95d9-7a854cb2b08d	(40,50]	WH	male	40	II	0	149	7	SF Department Public Health	112	Defective3	0.94	1104.36
0727f593-30d5-4a26-95d9-7a854cb2b08d	(40,50]	WH	male	40	II	0	149	7	SF Department Public Health	112	Defective5	0.94	0.98
0727f593-30d5-4a26-95d9-7a854cb2b08d	(40,50]	WH	male	40	II	0	149	7	SF Department Public Health	112	Intact	0.94	51.37
0727f593-30d5-4a26-95d9-7a854cb2b08d	(40,50]	WH	male	40	II	0	149	7	SF Department Public Health	112	PlasmaVL	Inf	165
0727f593-30d5-4a26-95d9-7a854cb2b08d	(40,50]	WH	male	40	II	0	149	7	SF Department Public Health	112	Total_ProVirus	0.94	1155.72
0727f593-30d5-4a26-95d9-7a854cb2b08d	(40,50]	WH	male	40	II	0	149	7	SF Department Public Health	147	Defective	0.94	1409.5
0727f593-30d5-4a26-95d9-7a854cb2b08d	(40,50]	WH	male	40	II	0	149	7	SF Department Public Health	147	Defective3	0.94	1407.76
0727f593-30d5-4a26-95d9-7a854cb2b08d	(40,50]	WH	male	40	II	0	149	7	SF Department Public Health	147	Defective5	0.94	1.74
0727f593-30d5-4a26-95d9-7a854cb2b08d	(40,50]	WH	male	40	II	0	149	7	SF Department Public Health	147	Intact	0.94	93.45
0727f593-30d5-4a26-95d9-7a854cb2b08d	(40,50]	WH	male	40	II	0	149	7	SF Department Public Health	147	PlasmaVL	Inf	85
0727f593-30d5-4a26-95d9-7a854cb2b08d	(40,50]	WH	male	40	II	0	149	7	SF Department Public Health	147	Total_ProVirus	0.94	1501.22
0727f593-30d5-4a26-95d9-7a854cb2b08d	(40,50]	WH	male	40	II	0	149	7	SF Department Public Health	167	Defective	0.8	953.14
0727f593-30d5-4a26-95d9-7a854cb2b08d	(40,50]	WH	male	40	II	0	149	7	SF Department Public Health	167	Defective3	0.8	950.79
0727f593-30d5-4a26-95d9-7a854cb2b08d	(40,50]	WH	male	40	II	0	149	7	SF Department Public Health	167	Defective5	0.8	2.35
0727f593-30d5-4a26-95d9-7a854cb2b08d	(40,50]	WH	male	40	II	0	149	7	SF Department Public Health	167	Intact	0.8	44.49
0727f593-30d5-4a26-95d9-7a854cb2b08d	(40,50]	WH	male	40	II	0	149	7	SF Department Public Health	167	PlasmaVL	Inf	153
0727f593-30d5-4a26-95d9-7a854cb2b08d	(40,50]	WH	male	40	II	0	149	7	SF Department Public Health	167	Total_ProVirus	0.8	995.28
0727f593-30d5-4a26-95d9-7a854cb2b08d	(40,50]	WH	male	40	II	0	149	7	SF Department Public Health	201	PlasmaVL	Inf	97
0727f593-30d5-4a26-95d9-7a854cb2b08d	(40,50]	WH	male	40	II	0	149	7	SF Department Public Health	260	Defective	0.93	608.06
0727f593-30d5-4a26-95d9-7a854cb2b08d	(40,50]	WH	male	40	II	0	149	7	SF Department Public Health	260	Defective3	0.93	606.75
0727f593-30d5-4a26-95d9-7a854cb2b08d	(40,50]	WH	male	40	II	0	149	7	SF Department Public Health	260	Defective5	0.93	1.31
0727f593-30d5-4a26-95d9-7a854cb2b08d	(40,50]	WH	male	40	II	0	149	7	SF Department Public Health	260	Intact	0.93	26.54
0727f593-30d5-4a26-95d9-7a854cb2b08d	(40,50]	WH	male	40	II	0	149	7	SF Department Public Health	260	PlasmaVL	Inf	120
0727f593-30d5-4a26-95d9-7a854cb2b08d	(40,50]	WH	male	40	II	0	149	7	SF Department Public Health	260	Total_ProVirus	0.93	633.29
0727f593-30d5-4a26-95d9-7a854cb2b08d	(40,50]	WH	male	40	II	0	149	7	SF Department Public Health	313	PlasmaVL	Inf	40
07fad2aa-bfba-4075-bf62-97fadda760ae	(30,40]	LA	male	20	II	0	350	7	Community-Based Organization	-6873	PlasmaVL	Inf	NA
07fad2aa-bfba-4075-bf62-97fadda760ae	(30,40]	LA	male	20	II	0	350	7	Community-Based Organization	-2	PlasmaVL	Inf	NA
07fad2aa-bfba-4075-bf62-97fadda760ae	(30,40]	LA	male	20	II	0	350	7	Community-Based Organization	0	Defective	0.98	10316.29
07fad2aa-bfba-4075-bf62-97fadda760ae	(30,40]	LA	male	20	II	0	350	7	Community-Based Organization	0	Defective3	0.98	2918.25
07fad2aa-bfba-4075-bf62-97fadda760ae	(30,40]	LA	male	20	II	0	350	7	Community-Based Organization	0	Defective5	0.98	7398.04
07fad2aa-bfba-4075-bf62-97fadda760ae	(30,40]	LA	male	20	II	0	350	7	Community-Based Organization	0	Intact	0.98	7377.74
07fad2aa-bfba-4075-bf62-97fadda760ae	(30,40]	LA	male	20	II	0	350	7	Community-Based Organization	0	PlasmaVL	Inf	10000000
07fad2aa-bfba-4075-bf62-97fadda760ae	(30,40]	LA	male	20	II	0	350	7	Community-Based Organization	0	Total_ProVirus	0.98	17694.03
07fad2aa-bfba-4075-bf62-97fadda760ae	(30,40]	LA	male	20	II	0	350	7	Community-Based Organization	14	Defective	0.99	488.47
07fad2aa-bfba-4075-bf62-97fadda760ae	(30,40]	LA	male	20	II	0	350	7	Community-Based Organization	14	Defective3	0.99	265.45
07fad2aa-bfba-4075-bf62-97fadda760ae	(30,40]	LA	male	20	II	0	350	7	Community-Based Organization	14	Defective5	0.99	223.02
07fad2aa-bfba-4075-bf62-97fadda760ae	(30,40]	LA	male	20	II	0	350	7	Community-Based Organization	14	Intact	0.99	2099.58
07fad2aa-bfba-4075-bf62-97fadda760ae	(30,40]	LA	male	20	II	0	350	7	Community-Based Organization	14	PlasmaVL	Inf	1073
07fad2aa-bfba-4075-bf62-97fadda760ae	(30,40]	LA	male	20	II	0	350	7	Community-Based Organization	14	Total_ProVirus	0.99	2588.06
07fad2aa-bfba-4075-bf62-97fadda760ae	(30,40]	LA	male	20	II	0	350	7	Community-Based Organization	29	Defective	0.97	177.17000000000002
07fad2aa-bfba-4075-bf62-97fadda760ae	(30,40]	LA	male	20	II	0	350	7	Community-Based Organization	29	Defective3	0.97	174.86
07fad2aa-bfba-4075-bf62-97fadda760ae	(30,40]	LA	male	20	II	0	350	7	Community-Based Organization	29	Defective5	0.97	2.31
07fad2aa-bfba-4075-bf62-97fadda760ae	(30,40]	LA	male	20	II	0	350	7	Community-Based Organization	29	Intact	0.97	854.61
07fad2aa-bfba-4075-bf62-97fadda760ae	(30,40]	LA	male	20	II	0	350	7	Community-Based Organization	29	PlasmaVL	Inf	146
07fad2aa-bfba-4075-bf62-97fadda760ae	(30,40]	LA	male	20	II	0	350	7	Community-Based Organization	29	Total_ProVirus	0.97	1029.47
07fad2aa-bfba-4075-bf62-97fadda760ae	(30,40]	LA	male	20	II	0	350	7	Community-Based Organization	56	Defective	0.94	94.84
07fad2aa-bfba-4075-bf62-97fadda760ae	(30,40]	LA	male	20	II	0	350	7	Community-Based Organization	56	Defective3	0.94	93.69
07fad2aa-bfba-4075-bf62-97fadda760ae	(30,40]	LA	male	20	II	0	350	7	Community-Based Organization	56	Defective5	0.94	1.15
07fad2aa-bfba-4075-bf62-97fadda760ae	(30,40]	LA	male	20	II	0	350	7	Community-Based Organization	56	Intact	0.94	589.61
07fad2aa-bfba-4075-bf62-97fadda760ae	(30,40]	LA	male	20	II	0	350	7	Community-Based Organization	56	PlasmaVL	Inf	40
07fad2aa-bfba-4075-bf62-97fadda760ae	(30,40]	LA	male	20	II	0	350	7	Community-Based Organization	56	Total_ProVirus	0.94	683.3
07fad2aa-bfba-4075-bf62-97fadda760ae	(30,40]	LA	male	20	II	0	350	7	Community-Based Organization	84	Defective	0.97	131.82
07fad2aa-bfba-4075-bf62-97fadda760ae	(30,40]	LA	male	20	II	0	350	7	Community-Based Organization	84	Defective3	0.97	128.63
07fad2aa-bfba-4075-bf62-97fadda760ae	(30,40]	LA	male	20	II	0	350	7	Community-Based Organization	84	Defective5	0.97	3.19
07fad2aa-bfba-4075-bf62-97fadda760ae	(30,40]	LA	male	20	II	0	350	7	Community-Based Organization	84	Intact	0.97	395.52
07fad2aa-bfba-4075-bf62-97fadda760ae	(30,40]	LA	male	20	II	0	350	7	Community-Based Organization	84	PlasmaVL	Inf	40
07fad2aa-bfba-4075-bf62-97fadda760ae	(30,40]	LA	male	20	II	0	350	7	Community-Based Organization	84	Total_ProVirus	0.97	524.15
07fad2aa-bfba-4075-bf62-97fadda760ae	(30,40]	LA	male	20	II	0	350	7	Community-Based Organization	112	Defective	0.99	146.87
07fad2aa-bfba-4075-bf62-97fadda760ae	(30,40]	LA	male	20	II	0	350	7	Community-Based Organization	112	Defective3	0.99	145.33
07fad2aa-bfba-4075-bf62-97fadda760ae	(30,40]	LA	male	20	II	0	350	7	Community-Based Organization	112	Defective5	0.99	1.54
07fad2aa-bfba-4075-bf62-97fadda760ae	(30,40]	LA	male	20	II	0	350	7	Community-Based Organization	112	Intact	0.99	216.38
07fad2aa-bfba-4075-bf62-97fadda760ae	(30,40]	LA	male	20	II	0	350	7	Community-Based Organization	112	PlasmaVL	Inf	40
07fad2aa-bfba-4075-bf62-97fadda760ae	(30,40]	LA	male	20	II	0	350	7	Community-Based Organization	112	Total_ProVirus	0.99	361.7
07fad2aa-bfba-4075-bf62-97fadda760ae	(30,40]	LA	male	20	II	0	350	7	Community-Based Organization	140	Defective	0.98	181.53
07fad2aa-bfba-4075-bf62-97fadda760ae	(30,40]	LA	male	20	II	0	350	7	Community-Based Organization	140	Defective3	0.98	160.85
07fad2aa-bfba-4075-bf62-97fadda760ae	(30,40]	LA	male	20	II	0	350	7	Community-Based Organization	140	Defective5	0.98	20.68
07fad2aa-bfba-4075-bf62-97fadda760ae	(30,40]	LA	male	20	II	0	350	7	Community-Based Organization	140	Intact	0.98	420.33
07fad2aa-bfba-4075-bf62-97fadda760ae	(30,40]	LA	male	20	II	0	350	7	Community-Based Organization	140	PlasmaVL	Inf	40
07fad2aa-bfba-4075-bf62-97fadda760ae	(30,40]	LA	male	20	II	0	350	7	Community-Based Organization	140	Total_ProVirus	0.98	601.87
07fad2aa-bfba-4075-bf62-97fadda760ae	(30,40]	LA	male	20	II	0	350	7	Community-Based Organization	168	Defective	0.92	171.24
07fad2aa-bfba-4075-bf62-97fadda760ae	(30,40]	LA	male	20	II	0	350	7	Community-Based Organization	168	Defective3	0.92	169.37
07fad2aa-bfba-4075-bf62-97fadda760ae	(30,40]	LA	male	20	II	0	350	7	Community-Based Organization	168	Defective5	0.92	1.87
07fad2aa-bfba-4075-bf62-97fadda760ae	(30,40]	LA	male	20	II	0	350	7	Community-Based Organization	168	Intact	0.92	298.16
07fad2aa-bfba-4075-bf62-97fadda760ae	(30,40]	LA	male	20	II	0	350	7	Community-Based Organization	168	PlasmaVL	Inf	40
07fad2aa-bfba-4075-bf62-97fadda760ae	(30,40]	LA	male	20	II	0	350	7	Community-Based Organization	168	Total_ProVirus	0.92	467.53
14a43bc1-d9c0-47c7-8d51-d11c6f884014	(30,40]	LA	male	14	I	2	384	5.775386873	SF Department Public Health	-1660	PlasmaVL	Inf	40
14a43bc1-d9c0-47c7-8d51-d11c6f884014	(30,40]	LA	male	14	I	2	384	5.775386873	SF Department Public Health	-1571	PlasmaVL	Inf	40
14a43bc1-d9c0-47c7-8d51-d11c6f884014	(30,40]	LA	male	14	I	2	384	5.775386873	SF Department Public Health	-1519	PlasmaVL	Inf	40
14a43bc1-d9c0-47c7-8d51-d11c6f884014	(30,40]	LA	male	14	I	2	384	5.775386873	SF Department Public Health	-696	PlasmaVL	Inf	NA
14a43bc1-d9c0-47c7-8d51-d11c6f884014	(30,40]	LA	male	14	I	2	384	5.775386873	SF Department Public Health	0	Defective	0.95	3769.67
14a43bc1-d9c0-47c7-8d51-d11c6f884014	(30,40]	LA	male	14	I	2	384	5.775386873	SF Department Public Health	0	Defective3	0.95	810.3
14a43bc1-d9c0-47c7-8d51-d11c6f884014	(30,40]	LA	male	14	I	2	384	5.775386873	SF Department Public Health	0	Defective5	0.95	2959.37
14a43bc1-d9c0-47c7-8d51-d11c6f884014	(30,40]	LA	male	14	I	2	384	5.775386873	SF Department Public Health	0	Intact	0.95	2758.31
14a43bc1-d9c0-47c7-8d51-d11c6f884014	(30,40]	LA	male	14	I	2	384	5.775386873	SF Department Public Health	0	PlasmaVL	Inf	923451
14a43bc1-d9c0-47c7-8d51-d11c6f884014	(30,40]	LA	male	14	I	2	384	5.775386873	SF Department Public Health	0	Total_ProVirus	0.95	6527.98
14a43bc1-d9c0-47c7-8d51-d11c6f884014	(30,40]	LA	male	14	I	2	384	5.775386873	SF Department Public Health	14	Defective	0.98	417.47
14a43bc1-d9c0-47c7-8d51-d11c6f884014	(30,40]	LA	male	14	I	2	384	5.775386873	SF Department Public Health	14	Defective3	0.98	141.96
14a43bc1-d9c0-47c7-8d51-d11c6f884014	(30,40]	LA	male	14	I	2	384	5.775386873	SF Department Public Health	14	Defective5	0.98	275.51
14a43bc1-d9c0-47c7-8d51-d11c6f884014	(30,40]	LA	male	14	I	2	384	5.775386873	SF Department Public Health	14	Intact	0.98	874.35
14a43bc1-d9c0-47c7-8d51-d11c6f884014	(30,40]	LA	male	14	I	2	384	5.775386873	SF Department Public Health	14	PlasmaVL	Inf	43
14a43bc1-d9c0-47c7-8d51-d11c6f884014	(30,40]	LA	male	14	I	2	384	5.775386873	SF Department Public Health	14	Total_ProVirus	0.98	1291.82
14a43bc1-d9c0-47c7-8d51-d11c6f884014	(30,40]	LA	male	14	I	2	384	5.775386873	SF Department Public Health	34	Defective	0.96	60.379999999999995
14a43bc1-d9c0-47c7-8d51-d11c6f884014	(30,40]	LA	male	14	I	2	384	5.775386873	SF Department Public Health	34	Defective3	0.96	2.83
14a43bc1-d9c0-47c7-8d51-d11c6f884014	(30,40]	LA	male	14	I	2	384	5.775386873	SF Department Public Health	34	Defective5	0.96	57.55
14a43bc1-d9c0-47c7-8d51-d11c6f884014	(30,40]	LA	male	14	I	2	384	5.775386873	SF Department Public Health	34	Intact	0.96	377.24
14a43bc1-d9c0-47c7-8d51-d11c6f884014	(30,40]	LA	male	14	I	2	384	5.775386873	SF Department Public Health	34	PlasmaVL	Inf	40
14a43bc1-d9c0-47c7-8d51-d11c6f884014	(30,40]	LA	male	14	I	2	384	5.775386873	SF Department Public Health	34	Total_ProVirus	0.96	434.79
14a43bc1-d9c0-47c7-8d51-d11c6f884014	(30,40]	LA	male	14	I	2	384	5.775386873	SF Department Public Health	61	Defective	0.95	13.739999999999998
14a43bc1-d9c0-47c7-8d51-d11c6f884014	(30,40]	LA	male	14	I	2	384	5.775386873	SF Department Public Health	61	Defective3	0.95	3.29
14a43bc1-d9c0-47c7-8d51-d11c6f884014	(30,40]	LA	male	14	I	2	384	5.775386873	SF Department Public Health	61	Defective5	0.95	10.45
14a43bc1-d9c0-47c7-8d51-d11c6f884014	(30,40]	LA	male	14	I	2	384	5.775386873	SF Department Public Health	61	Intact	0.95	344.8
14a43bc1-d9c0-47c7-8d51-d11c6f884014	(30,40]	LA	male	14	I	2	384	5.775386873	SF Department Public Health	61	PlasmaVL	Inf	40
14a43bc1-d9c0-47c7-8d51-d11c6f884014	(30,40]	LA	male	14	I	2	384	5.775386873	SF Department Public Health	61	Total_ProVirus	0.95	355.24
14a43bc1-d9c0-47c7-8d51-d11c6f884014	(30,40]	LA	male	14	I	2	384	5.775386873	SF Department Public Health	84	Defective	0.93	38.84
14a43bc1-d9c0-47c7-8d51-d11c6f884014	(30,40]	LA	male	14	I	2	384	5.775386873	SF Department Public Health	84	Defective3	0.93	32.84
14a43bc1-d9c0-47c7-8d51-d11c6f884014	(30,40]	LA	male	14	I	2	384	5.775386873	SF Department Public Health	84	Defective5	0.93	6
14a43bc1-d9c0-47c7-8d51-d11c6f884014	(30,40]	LA	male	14	I	2	384	5.775386873	SF Department Public Health	84	Intact	0.93	223.34
14a43bc1-d9c0-47c7-8d51-d11c6f884014	(30,40]	LA	male	14	I	2	384	5.775386873	SF Department Public Health	84	PlasmaVL	Inf	40
14a43bc1-d9c0-47c7-8d51-d11c6f884014	(30,40]	LA	male	14	I	2	384	5.775386873	SF Department Public Health	84	Total_ProVirus	0.93	256.19
14a43bc1-d9c0-47c7-8d51-d11c6f884014	(30,40]	LA	male	14	I	2	384	5.775386873	SF Department Public Health	112	Defective	0.98	9.74
14a43bc1-d9c0-47c7-8d51-d11c6f884014	(30,40]	LA	male	14	I	2	384	5.775386873	SF Department Public Health	112	Defective3	0.98	6.72
14a43bc1-d9c0-47c7-8d51-d11c6f884014	(30,40]	LA	male	14	I	2	384	5.775386873	SF Department Public Health	112	Defective5	0.98	3.02
14a43bc1-d9c0-47c7-8d51-d11c6f884014	(30,40]	LA	male	14	I	2	384	5.775386873	SF Department Public Health	112	Intact	0.98	117.52
14a43bc1-d9c0-47c7-8d51-d11c6f884014	(30,40]	LA	male	14	I	2	384	5.775386873	SF Department Public Health	112	PlasmaVL	Inf	40
14a43bc1-d9c0-47c7-8d51-d11c6f884014	(30,40]	LA	male	14	I	2	384	5.775386873	SF Department Public Health	112	Total_ProVirus	0.98	124.23
14a43bc1-d9c0-47c7-8d51-d11c6f884014	(30,40]	LA	male	14	I	2	384	5.775386873	SF Department Public Health	140	Defective	0.98	88.53999999999999
14a43bc1-d9c0-47c7-8d51-d11c6f884014	(30,40]	LA	male	14	I	2	384	5.775386873	SF Department Public Health	140	Defective3	0.98	55.89
14a43bc1-d9c0-47c7-8d51-d11c6f884014	(30,40]	LA	male	14	I	2	384	5.775386873	SF Department Public Health	140	Defective5	0.98	32.65
14a43bc1-d9c0-47c7-8d51-d11c6f884014	(30,40]	LA	male	14	I	2	384	5.775386873	SF Department Public Health	140	Intact	0.98	130.04
14a43bc1-d9c0-47c7-8d51-d11c6f884014	(30,40]	LA	male	14	I	2	384	5.775386873	SF Department Public Health	140	PlasmaVL	Inf	40
14a43bc1-d9c0-47c7-8d51-d11c6f884014	(30,40]	LA	male	14	I	2	384	5.775386873	SF Department Public Health	140	Total_ProVirus	0.98	218.58
14a43bc1-d9c0-47c7-8d51-d11c6f884014	(30,40]	LA	male	14	I	2	384	5.775386873	SF Department Public Health	202	Defective	0.91	21.14
14a43bc1-d9c0-47c7-8d51-d11c6f884014	(30,40]	LA	male	14	I	2	384	5.775386873	SF Department Public Health	202	Defective3	0.91	17.11
14a43bc1-d9c0-47c7-8d51-d11c6f884014	(30,40]	LA	male	14	I	2	384	5.775386873	SF Department Public Health	202	Defective5	0.91	4.03
14a43bc1-d9c0-47c7-8d51-d11c6f884014	(30,40]	LA	male	14	I	2	384	5.775386873	SF Department Public Health	202	Intact	0.91	128.3
14a43bc1-d9c0-47c7-8d51-d11c6f884014	(30,40]	LA	male	14	I	2	384	5.775386873	SF Department Public Health	202	PlasmaVL	Inf	40
14a43bc1-d9c0-47c7-8d51-d11c6f884014	(30,40]	LA	male	14	I	2	384	5.775386873	SF Department Public Health	202	Total_ProVirus	0.91	145.41
159ca4c7-0760-477c-9a95-e52d73bb4151	(20,30]	WH	male	93	V	1	518	1.69019608	Community-Based Organization	-125	PlasmaVL	Inf	NA
159ca4c7-0760-477c-9a95-e52d73bb4151	(20,30]	WH	male	93	V	1	518	1.69019608	Community-Based Organization	0	Defective	0.99	77.68
159ca4c7-0760-477c-9a95-e52d73bb4151	(20,30]	WH	male	93	V	1	518	1.69019608	Community-Based Organization	0	Defective3	0.99	1.23
159ca4c7-0760-477c-9a95-e52d73bb4151	(20,30]	WH	male	93	V	1	518	1.69019608	Community-Based Organization	0	Defective5	0.99	76.45
159ca4c7-0760-477c-9a95-e52d73bb4151	(20,30]	WH	male	93	V	1	518	1.69019608	Community-Based Organization	0	Intact	0.99	957.94
159ca4c7-0760-477c-9a95-e52d73bb4151	(20,30]	WH	male	93	V	1	518	1.69019608	Community-Based Organization	0	PlasmaVL	Inf	49
159ca4c7-0760-477c-9a95-e52d73bb4151	(20,30]	WH	male	93	V	1	518	1.69019608	Community-Based Organization	0	Total_ProVirus	0.99	1034.39
159ca4c7-0760-477c-9a95-e52d73bb4151	(20,30]	WH	male	93	V	1	518	1.69019608	Community-Based Organization	13	Defective	0.96	144.98999999999998
159ca4c7-0760-477c-9a95-e52d73bb4151	(20,30]	WH	male	93	V	1	518	1.69019608	Community-Based Organization	13	Defective3	0.96	2.6
159ca4c7-0760-477c-9a95-e52d73bb4151	(20,30]	WH	male	93	V	1	518	1.69019608	Community-Based Organization	13	Defective5	0.96	142.39
159ca4c7-0760-477c-9a95-e52d73bb4151	(20,30]	WH	male	93	V	1	518	1.69019608	Community-Based Organization	13	Intact	0.96	937.16
159ca4c7-0760-477c-9a95-e52d73bb4151	(20,30]	WH	male	93	V	1	518	1.69019608	Community-Based Organization	13	PlasmaVL	Inf	40
159ca4c7-0760-477c-9a95-e52d73bb4151	(20,30]	WH	male	93	V	1	518	1.69019608	Community-Based Organization	13	Total_ProVirus	0.96	1079.55
159ca4c7-0760-477c-9a95-e52d73bb4151	(20,30]	WH	male	93	V	1	518	1.69019608	Community-Based Organization	27	Defective	0.96	6.59
159ca4c7-0760-477c-9a95-e52d73bb4151	(20,30]	WH	male	93	V	1	518	1.69019608	Community-Based Organization	27	Defective3	0.96	2.16
159ca4c7-0760-477c-9a95-e52d73bb4151	(20,30]	WH	male	93	V	1	518	1.69019608	Community-Based Organization	27	Defective5	0.96	4.43
159ca4c7-0760-477c-9a95-e52d73bb4151	(20,30]	WH	male	93	V	1	518	1.69019608	Community-Based Organization	27	Intact	0.96	976.49
159ca4c7-0760-477c-9a95-e52d73bb4151	(20,30]	WH	male	93	V	1	518	1.69019608	Community-Based Organization	27	PlasmaVL	Inf	40
159ca4c7-0760-477c-9a95-e52d73bb4151	(20,30]	WH	male	93	V	1	518	1.69019608	Community-Based Organization	27	Total_ProVirus	0.96	980.92
159ca4c7-0760-477c-9a95-e52d73bb4151	(20,30]	WH	male	93	V	1	518	1.69019608	Community-Based Organization	55	Defective	0.96	75.57000000000001
159ca4c7-0760-477c-9a95-e52d73bb4151	(20,30]	WH	male	93	V	1	518	1.69019608	Community-Based Organization	55	Defective3	0.96	1.9
159ca4c7-0760-477c-9a95-e52d73bb4151	(20,30]	WH	male	93	V	1	518	1.69019608	Community-Based Organization	55	Defective5	0.96	73.67
159ca4c7-0760-477c-9a95-e52d73bb4151	(20,30]	WH	male	93	V	1	518	1.69019608	Community-Based Organization	55	Intact	0.96	948.07
159ca4c7-0760-477c-9a95-e52d73bb4151	(20,30]	WH	male	93	V	1	518	1.69019608	Community-Based Organization	55	PlasmaVL	Inf	40
159ca4c7-0760-477c-9a95-e52d73bb4151	(20,30]	WH	male	93	V	1	518	1.69019608	Community-Based Organization	55	Total_ProVirus	0.96	1021.74
159ca4c7-0760-477c-9a95-e52d73bb4151	(20,30]	WH	male	93	V	1	518	1.69019608	Community-Based Organization	83	Defective	0.98	40.989999999999995
159ca4c7-0760-477c-9a95-e52d73bb4151	(20,30]	WH	male	93	V	1	518	1.69019608	Community-Based Organization	83	Defective3	0.98	9.79
159ca4c7-0760-477c-9a95-e52d73bb4151	(20,30]	WH	male	93	V	1	518	1.69019608	Community-Based Organization	83	Defective5	0.98	31.2
159ca4c7-0760-477c-9a95-e52d73bb4151	(20,30]	WH	male	93	V	1	518	1.69019608	Community-Based Organization	83	Intact	0.98	603.54
159ca4c7-0760-477c-9a95-e52d73bb4151	(20,30]	WH	male	93	V	1	518	1.69019608	Community-Based Organization	83	PlasmaVL	Inf	40
159ca4c7-0760-477c-9a95-e52d73bb4151	(20,30]	WH	male	93	V	1	518	1.69019608	Community-Based Organization	83	Total_ProVirus	0.98	644.53
159ca4c7-0760-477c-9a95-e52d73bb4151	(20,30]	WH	male	93	V	1	518	1.69019608	Community-Based Organization	102	PlasmaVL	Inf	NA
159ca4c7-0760-477c-9a95-e52d73bb4151	(20,30]	WH	male	93	V	1	518	1.69019608	Community-Based Organization	109	Defective	0.97	752.26
159ca4c7-0760-477c-9a95-e52d73bb4151	(20,30]	WH	male	93	V	1	518	1.69019608	Community-Based Organization	109	Defective3	0.97	275.92
159ca4c7-0760-477c-9a95-e52d73bb4151	(20,30]	WH	male	93	V	1	518	1.69019608	Community-Based Organization	109	Defective5	0.97	476.34
159ca4c7-0760-477c-9a95-e52d73bb4151	(20,30]	WH	male	93	V	1	518	1.69019608	Community-Based Organization	109	Intact	0.97	515.04
159ca4c7-0760-477c-9a95-e52d73bb4151	(20,30]	WH	male	93	V	1	518	1.69019608	Community-Based Organization	109	PlasmaVL	Inf	40
159ca4c7-0760-477c-9a95-e52d73bb4151	(20,30]	WH	male	93	V	1	518	1.69019608	Community-Based Organization	109	Total_ProVirus	0.97	1267.29
159ca4c7-0760-477c-9a95-e52d73bb4151	(20,30]	WH	male	93	V	1	518	1.69019608	Community-Based Organization	139	Defective	0.99	102.45
159ca4c7-0760-477c-9a95-e52d73bb4151	(20,30]	WH	male	93	V	1	518	1.69019608	Community-Based Organization	139	Defective3	0.99	21.43
159ca4c7-0760-477c-9a95-e52d73bb4151	(20,30]	WH	male	93	V	1	518	1.69019608	Community-Based Organization	139	Defective5	0.99	81.02
159ca4c7-0760-477c-9a95-e52d73bb4151	(20,30]	WH	male	93	V	1	518	1.69019608	Community-Based Organization	139	Intact	0.99	537.64
159ca4c7-0760-477c-9a95-e52d73bb4151	(20,30]	WH	male	93	V	1	518	1.69019608	Community-Based Organization	139	PlasmaVL	Inf	40
159ca4c7-0760-477c-9a95-e52d73bb4151	(20,30]	WH	male	93	V	1	518	1.69019608	Community-Based Organization	139	Total_ProVirus	0.99	640.09
159ca4c7-0760-477c-9a95-e52d73bb4151	(20,30]	WH	male	93	V	1	518	1.69019608	Community-Based Organization	174	Defective	0.98	86.28999999999999
159ca4c7-0760-477c-9a95-e52d73bb4151	(20,30]	WH	male	93	V	1	518	1.69019608	Community-Based Organization	174	Defective3	0.98	15.46
159ca4c7-0760-477c-9a95-e52d73bb4151	(20,30]	WH	male	93	V	1	518	1.69019608	Community-Based Organization	174	Defective5	0.98	70.83
159ca4c7-0760-477c-9a95-e52d73bb4151	(20,30]	WH	male	93	V	1	518	1.69019608	Community-Based Organization	174	Intact	0.98	439.4
159ca4c7-0760-477c-9a95-e52d73bb4151	(20,30]	WH	male	93	V	1	518	1.69019608	Community-Based Organization	174	PlasmaVL	Inf	40
159ca4c7-0760-477c-9a95-e52d73bb4151	(20,30]	WH	male	93	V	1	518	1.69019608	Community-Based Organization	174	Total_ProVirus	0.98	525.69
159ca4c7-0760-477c-9a95-e52d73bb4151	(20,30]	WH	male	93	V	1	518	1.69019608	Community-Based Organization	230	PlasmaVL	Inf	NA
159ca4c7-0760-477c-9a95-e52d73bb4151	(20,30]	WH	male	93	V	1	518	1.69019608	Community-Based Organization	307	Defective	0.97	255.71
159ca4c7-0760-477c-9a95-e52d73bb4151	(20,30]	WH	male	93	V	1	518	1.69019608	Community-Based Organization	307	Defective3	0.97	92.43
159ca4c7-0760-477c-9a95-e52d73bb4151	(20,30]	WH	male	93	V	1	518	1.69019608	Community-Based Organization	307	Defective5	0.97	163.28
159ca4c7-0760-477c-9a95-e52d73bb4151	(20,30]	WH	male	93	V	1	518	1.69019608	Community-Based Organization	307	Intact	0.97	373.43
159ca4c7-0760-477c-9a95-e52d73bb4151	(20,30]	WH	male	93	V	1	518	1.69019608	Community-Based Organization	307	PlasmaVL	Inf	NA
159ca4c7-0760-477c-9a95-e52d73bb4151	(20,30]	WH	male	93	V	1	518	1.69019608	Community-Based Organization	307	Total_ProVirus	0.97	629.14
1604988c-d51a-49e9-834a-15200a63e48a	(20,30]	WH	male	21	II	1	768	1.602059991	Private Health Clinics	-14	PlasmaVL	Inf	20
1604988c-d51a-49e9-834a-15200a63e48a	(20,30]	WH	male	21	II	1	768	1.602059991	Private Health Clinics	0	Defective	0.98	14.19
1604988c-d51a-49e9-834a-15200a63e48a	(20,30]	WH	male	21	II	1	768	1.602059991	Private Health Clinics	0	Defective3	0.98	12.83
1604988c-d51a-49e9-834a-15200a63e48a	(20,30]	WH	male	21	II	1	768	1.602059991	Private Health Clinics	0	Defective5	0.98	1.36
1604988c-d51a-49e9-834a-15200a63e48a	(20,30]	WH	male	21	II	1	768	1.602059991	Private Health Clinics	0	Intact	0.98	1.36
1604988c-d51a-49e9-834a-15200a63e48a	(20,30]	WH	male	21	II	1	768	1.602059991	Private Health Clinics	0	PlasmaVL	Inf	40
1604988c-d51a-49e9-834a-15200a63e48a	(20,30]	WH	male	21	II	1	768	1.602059991	Private Health Clinics	0	Total_ProVirus	0.98	12.83
1604988c-d51a-49e9-834a-15200a63e48a	(20,30]	WH	male	21	II	1	768	1.602059991	Private Health Clinics	14	Defective	0.98	5.58
1604988c-d51a-49e9-834a-15200a63e48a	(20,30]	WH	male	21	II	1	768	1.602059991	Private Health Clinics	14	Defective3	0.98	2.79
1604988c-d51a-49e9-834a-15200a63e48a	(20,30]	WH	male	21	II	1	768	1.602059991	Private Health Clinics	14	Defective5	0.98	2.79
1604988c-d51a-49e9-834a-15200a63e48a	(20,30]	WH	male	21	II	1	768	1.602059991	Private Health Clinics	14	Intact	0.98	1.21
1604988c-d51a-49e9-834a-15200a63e48a	(20,30]	WH	male	21	II	1	768	1.602059991	Private Health Clinics	14	PlasmaVL	Inf	NA
1604988c-d51a-49e9-834a-15200a63e48a	(20,30]	WH	male	21	II	1	768	1.602059991	Private Health Clinics	14	Total_ProVirus	0.98	5.58
1604988c-d51a-49e9-834a-15200a63e48a	(20,30]	WH	male	21	II	1	768	1.602059991	Private Health Clinics	43	Defective	0.94	2.12
1604988c-d51a-49e9-834a-15200a63e48a	(20,30]	WH	male	21	II	1	768	1.602059991	Private Health Clinics	43	Defective3	0.94	1.06
1604988c-d51a-49e9-834a-15200a63e48a	(20,30]	WH	male	21	II	1	768	1.602059991	Private Health Clinics	43	Defective5	0.94	1.06
1604988c-d51a-49e9-834a-15200a63e48a	(20,30]	WH	male	21	II	1	768	1.602059991	Private Health Clinics	43	Intact	0.94	1.06
1604988c-d51a-49e9-834a-15200a63e48a	(20,30]	WH	male	21	II	1	768	1.602059991	Private Health Clinics	43	PlasmaVL	Inf	40
1604988c-d51a-49e9-834a-15200a63e48a	(20,30]	WH	male	21	II	1	768	1.602059991	Private Health Clinics	43	Total_ProVirus	0.94	1.06
1604988c-d51a-49e9-834a-15200a63e48a	(20,30]	WH	male	21	II	1	768	1.602059991	Private Health Clinics	63	Defective	0.91	3.54
1604988c-d51a-49e9-834a-15200a63e48a	(20,30]	WH	male	21	II	1	768	1.602059991	Private Health Clinics	63	Defective3	0.91	1.77
1604988c-d51a-49e9-834a-15200a63e48a	(20,30]	WH	male	21	II	1	768	1.602059991	Private Health Clinics	63	Defective5	0.91	1.77
1604988c-d51a-49e9-834a-15200a63e48a	(20,30]	WH	male	21	II	1	768	1.602059991	Private Health Clinics	63	Intact	0.91	1.77
1604988c-d51a-49e9-834a-15200a63e48a	(20,30]	WH	male	21	II	1	768	1.602059991	Private Health Clinics	63	PlasmaVL	Inf	40
1604988c-d51a-49e9-834a-15200a63e48a	(20,30]	WH	male	21	II	1	768	1.602059991	Private Health Clinics	63	Total_ProVirus	0.91	1.77
1604988c-d51a-49e9-834a-15200a63e48a	(20,30]	WH	male	21	II	1	768	1.602059991	Private Health Clinics	71	PlasmaVL	Inf	40
1604988c-d51a-49e9-834a-15200a63e48a	(20,30]	WH	male	21	II	1	768	1.602059991	Private Health Clinics	84	Defective	0.99	2.42
1604988c-d51a-49e9-834a-15200a63e48a	(20,30]	WH	male	21	II	1	768	1.602059991	Private Health Clinics	84	Defective3	0.99	1.21
1604988c-d51a-49e9-834a-15200a63e48a	(20,30]	WH	male	21	II	1	768	1.602059991	Private Health Clinics	84	Defective5	0.99	1.21
1604988c-d51a-49e9-834a-15200a63e48a	(20,30]	WH	male	21	II	1	768	1.602059991	Private Health Clinics	84	Intact	0.99	1.21
1604988c-d51a-49e9-834a-15200a63e48a	(20,30]	WH	male	21	II	1	768	1.602059991	Private Health Clinics	84	PlasmaVL	Inf	40
1604988c-d51a-49e9-834a-15200a63e48a	(20,30]	WH	male	21	II	1	768	1.602059991	Private Health Clinics	84	Total_ProVirus	0.99	1.21
1604988c-d51a-49e9-834a-15200a63e48a	(20,30]	WH	male	21	II	1	768	1.602059991	Private Health Clinics	113	Defective	0.07	6.72
1604988c-d51a-49e9-834a-15200a63e48a	(20,30]	WH	male	21	II	1	768	1.602059991	Private Health Clinics	113	Defective3	0.07	3.36
1604988c-d51a-49e9-834a-15200a63e48a	(20,30]	WH	male	21	II	1	768	1.602059991	Private Health Clinics	113	Defective5	0.07	3.36
1604988c-d51a-49e9-834a-15200a63e48a	(20,30]	WH	male	21	II	1	768	1.602059991	Private Health Clinics	113	Intact	0.07	3.36
1604988c-d51a-49e9-834a-15200a63e48a	(20,30]	WH	male	21	II	1	768	1.602059991	Private Health Clinics	113	PlasmaVL	Inf	40
1604988c-d51a-49e9-834a-15200a63e48a	(20,30]	WH	male	21	II	1	768	1.602059991	Private Health Clinics	113	Total_ProVirus	0.07	3.36
1604988c-d51a-49e9-834a-15200a63e48a	(20,30]	WH	male	21	II	1	768	1.602059991	Private Health Clinics	141	Defective	0.04	7.48
1604988c-d51a-49e9-834a-15200a63e48a	(20,30]	WH	male	21	II	1	768	1.602059991	Private Health Clinics	141	Defective3	0.04	3.74
1604988c-d51a-49e9-834a-15200a63e48a	(20,30]	WH	male	21	II	1	768	1.602059991	Private Health Clinics	141	Defective5	0.04	3.74
1604988c-d51a-49e9-834a-15200a63e48a	(20,30]	WH	male	21	II	1	768	1.602059991	Private Health Clinics	141	Intact	0.04	3.74
1604988c-d51a-49e9-834a-15200a63e48a	(20,30]	WH	male	21	II	1	768	1.602059991	Private Health Clinics	141	PlasmaVL	Inf	40
1604988c-d51a-49e9-834a-15200a63e48a	(20,30]	WH	male	21	II	1	768	1.602059991	Private Health Clinics	141	Total_ProVirus	0.04	3.74
1604988c-d51a-49e9-834a-15200a63e48a	(20,30]	WH	male	21	II	1	768	1.602059991	Private Health Clinics	197	Defective	0.96	2.28
1604988c-d51a-49e9-834a-15200a63e48a	(20,30]	WH	male	21	II	1	768	1.602059991	Private Health Clinics	197	Defective3	0.96	1.14
1604988c-d51a-49e9-834a-15200a63e48a	(20,30]	WH	male	21	II	1	768	1.602059991	Private Health Clinics	197	Defective5	0.96	1.14
1604988c-d51a-49e9-834a-15200a63e48a	(20,30]	WH	male	21	II	1	768	1.602059991	Private Health Clinics	197	Intact	0.96	1.14
1604988c-d51a-49e9-834a-15200a63e48a	(20,30]	WH	male	21	II	1	768	1.602059991	Private Health Clinics	197	PlasmaVL	Inf	40
1604988c-d51a-49e9-834a-15200a63e48a	(20,30]	WH	male	21	II	1	768	1.602059991	Private Health Clinics	197	Total_ProVirus	0.96	1.14
1a331b87-3f5d-4ce3-a86b-1673d8a69e58	(20,30]	AS	male	28	IV	3	621	4.494	Community-Based Organization	0	Defective	0.94	6.76
1a331b87-3f5d-4ce3-a86b-1673d8a69e58	(20,30]	AS	male	28	IV	3	621	4.494	Community-Based Organization	0	Defective3	0.94	3.56
1a331b87-3f5d-4ce3-a86b-1673d8a69e58	(20,30]	AS	male	28	IV	3	621	4.494	Community-Based Organization	0	Defective5	0.94	3.2
1a331b87-3f5d-4ce3-a86b-1673d8a69e58	(20,30]	AS	male	28	IV	3	621	4.494	Community-Based Organization	0	Intact	0.94	3.2
1a331b87-3f5d-4ce3-a86b-1673d8a69e58	(20,30]	AS	male	28	IV	3	621	4.494	Community-Based Organization	0	PlasmaVL	Inf	1310
1a331b87-3f5d-4ce3-a86b-1673d8a69e58	(20,30]	AS	male	28	IV	3	621	4.494	Community-Based Organization	0	Total_ProVirus	0.94	3.56
1a331b87-3f5d-4ce3-a86b-1673d8a69e58	(20,30]	AS	male	28	IV	3	621	4.494	Community-Based Organization	14	PlasmaVL	Inf	NA
1a331b87-3f5d-4ce3-a86b-1673d8a69e58	(20,30]	AS	male	28	IV	3	621	4.494	Community-Based Organization	28	PlasmaVL	Inf	NA
1a331b87-3f5d-4ce3-a86b-1673d8a69e58	(20,30]	AS	male	28	IV	3	621	4.494	Community-Based Organization	56	PlasmaVL	Inf	NA
1a331b87-3f5d-4ce3-a86b-1673d8a69e58	(20,30]	AS	male	28	IV	3	621	4.494	Community-Based Organization	86	PlasmaVL	Inf	NA
1a69a256-1ccb-4e64-9013-3e7eade34283	(30,40]	WH	male	17	I	0	651	7	SF Department Public Health	0	Defective	0.98	18215.89
1a69a256-1ccb-4e64-9013-3e7eade34283	(30,40]	WH	male	17	I	0	651	7	SF Department Public Health	0	Defective3	0.98	3419.95
1a69a256-1ccb-4e64-9013-3e7eade34283	(30,40]	WH	male	17	I	0	651	7	SF Department Public Health	0	Defective5	0.98	14795.94
1a69a256-1ccb-4e64-9013-3e7eade34283	(30,40]	WH	male	17	I	0	651	7	SF Department Public Health	0	Intact	0.98	21361.91
1a69a256-1ccb-4e64-9013-3e7eade34283	(30,40]	WH	male	17	I	0	651	7	SF Department Public Health	0	PlasmaVL	Inf	2026349
1a69a256-1ccb-4e64-9013-3e7eade34283	(30,40]	WH	male	17	I	0	651	7	SF Department Public Health	0	Total_ProVirus	0.98	39577.8
1a69a256-1ccb-4e64-9013-3e7eade34283	(30,40]	WH	male	17	I	0	651	7	SF Department Public Health	14	Defective	0.99	2317.51
1a69a256-1ccb-4e64-9013-3e7eade34283	(30,40]	WH	male	17	I	0	651	7	SF Department Public Health	14	Defective3	0.99	0.78
1a69a256-1ccb-4e64-9013-3e7eade34283	(30,40]	WH	male	17	I	0	651	7	SF Department Public Health	14	Defective5	0.99	2316.73
1a69a256-1ccb-4e64-9013-3e7eade34283	(30,40]	WH	male	17	I	0	651	7	SF Department Public Health	14	Intact	0.99	7988.62
1a69a256-1ccb-4e64-9013-3e7eade34283	(30,40]	WH	male	17	I	0	651	7	SF Department Public Health	14	PlasmaVL	Inf	1066
1a69a256-1ccb-4e64-9013-3e7eade34283	(30,40]	WH	male	17	I	0	651	7	SF Department Public Health	14	Total_ProVirus	0.99	10305.35
1a69a256-1ccb-4e64-9013-3e7eade34283	(30,40]	WH	male	17	I	0	651	7	SF Department Public Health	28	Defective	0.91	844.6600000000001
1a69a256-1ccb-4e64-9013-3e7eade34283	(30,40]	WH	male	17	I	0	651	7	SF Department Public Health	28	Defective3	0.91	1.71
1a69a256-1ccb-4e64-9013-3e7eade34283	(30,40]	WH	male	17	I	0	651	7	SF Department Public Health	28	Defective5	0.91	842.95
1a69a256-1ccb-4e64-9013-3e7eade34283	(30,40]	WH	male	17	I	0	651	7	SF Department Public Health	28	Intact	0.91	6520.92
1a69a256-1ccb-4e64-9013-3e7eade34283	(30,40]	WH	male	17	I	0	651	7	SF Department Public Health	28	PlasmaVL	Inf	156
1a69a256-1ccb-4e64-9013-3e7eade34283	(30,40]	WH	male	17	I	0	651	7	SF Department Public Health	28	Total_ProVirus	0.91	7363.87
1a69a256-1ccb-4e64-9013-3e7eade34283	(30,40]	WH	male	17	I	0	651	7	SF Department Public Health	72	PlasmaVL	Inf	40
1a69a256-1ccb-4e64-9013-3e7eade34283	(30,40]	WH	male	17	I	0	651	7	SF Department Public Health	107	Defective	0.99	507.83
1a69a256-1ccb-4e64-9013-3e7eade34283	(30,40]	WH	male	17	I	0	651	7	SF Department Public Health	107	Defective3	0.99	2.59
1a69a256-1ccb-4e64-9013-3e7eade34283	(30,40]	WH	male	17	I	0	651	7	SF Department Public Health	107	Defective5	0.99	505.24
1a69a256-1ccb-4e64-9013-3e7eade34283	(30,40]	WH	male	17	I	0	651	7	SF Department Public Health	107	Intact	0.99	2187.66
1a69a256-1ccb-4e64-9013-3e7eade34283	(30,40]	WH	male	17	I	0	651	7	SF Department Public Health	107	PlasmaVL	Inf	6458
1a69a256-1ccb-4e64-9013-3e7eade34283	(30,40]	WH	male	17	I	0	651	7	SF Department Public Health	107	Total_ProVirus	0.99	2692.9
1a69a256-1ccb-4e64-9013-3e7eade34283	(30,40]	WH	male	17	I	0	651	7	SF Department Public Health	135	PlasmaVL	Inf	40
1a69a256-1ccb-4e64-9013-3e7eade34283	(30,40]	WH	male	17	I	0	651	7	SF Department Public Health	142	Defective	0.94	125.36
1a69a256-1ccb-4e64-9013-3e7eade34283	(30,40]	WH	male	17	I	0	651	7	SF Department Public Health	142	Defective3	0.94	2.17
1a69a256-1ccb-4e64-9013-3e7eade34283	(30,40]	WH	male	17	I	0	651	7	SF Department Public Health	142	Defective5	0.94	123.19
1a69a256-1ccb-4e64-9013-3e7eade34283	(30,40]	WH	male	17	I	0	651	7	SF Department Public Health	142	Intact	0.94	2193.3
1a69a256-1ccb-4e64-9013-3e7eade34283	(30,40]	WH	male	17	I	0	651	7	SF Department Public Health	142	PlasmaVL	Inf	40
1a69a256-1ccb-4e64-9013-3e7eade34283	(30,40]	WH	male	17	I	0	651	7	SF Department Public Health	142	Total_ProVirus	0.94	2316.49
1a69a256-1ccb-4e64-9013-3e7eade34283	(30,40]	WH	male	17	I	0	651	7	SF Department Public Health	156	PlasmaVL	Inf	NA
1a69a256-1ccb-4e64-9013-3e7eade34283	(30,40]	WH	male	17	I	0	651	7	SF Department Public Health	177	Defective	0.99	448.84
1a69a256-1ccb-4e64-9013-3e7eade34283	(30,40]	WH	male	17	I	0	651	7	SF Department Public Health	177	Defective3	0.99	201.29
1a69a256-1ccb-4e64-9013-3e7eade34283	(30,40]	WH	male	17	I	0	651	7	SF Department Public Health	177	Defective5	0.99	247.55
1a69a256-1ccb-4e64-9013-3e7eade34283	(30,40]	WH	male	17	I	0	651	7	SF Department Public Health	177	Intact	0.99	1211.72
1a69a256-1ccb-4e64-9013-3e7eade34283	(30,40]	WH	male	17	I	0	651	7	SF Department Public Health	177	PlasmaVL	Inf	40
1a69a256-1ccb-4e64-9013-3e7eade34283	(30,40]	WH	male	17	I	0	651	7	SF Department Public Health	177	Total_ProVirus	0.99	1660.55
1c7a9276-9420-4195-a974-2f2a9d4530b7	(30,40]	AA	male	24	III	2	647	5.472298517	SF Department Public Health	-5662	PlasmaVL	Inf	NA
1c7a9276-9420-4195-a974-2f2a9d4530b7	(30,40]	AA	male	24	III	2	647	5.472298517	SF Department Public Health	0	PlasmaVL	Inf	NA
1c7a9276-9420-4195-a974-2f2a9d4530b7	(30,40]	AA	male	24	III	2	647	5.472298517	SF Department Public Health	4	PlasmaVL	Inf	740928
1c7a9276-9420-4195-a974-2f2a9d4530b7	(30,40]	AA	male	24	III	2	647	5.472298517	SF Department Public Health	5	Defective	0.98	1380.86
1c7a9276-9420-4195-a974-2f2a9d4530b7	(30,40]	AA	male	24	III	2	647	5.472298517	SF Department Public Health	5	Defective3	0.98	576.61
1c7a9276-9420-4195-a974-2f2a9d4530b7	(30,40]	AA	male	24	III	2	647	5.472298517	SF Department Public Health	5	Defective5	0.98	804.25
1c7a9276-9420-4195-a974-2f2a9d4530b7	(30,40]	AA	male	24	III	2	647	5.472298517	SF Department Public Health	5	Intact	0.98	1584.37
1c7a9276-9420-4195-a974-2f2a9d4530b7	(30,40]	AA	male	24	III	2	647	5.472298517	SF Department Public Health	5	PlasmaVL	Inf	296687
1c7a9276-9420-4195-a974-2f2a9d4530b7	(30,40]	AA	male	24	III	2	647	5.472298517	SF Department Public Health	5	Total_ProVirus	0.98	2965.22
1c7a9276-9420-4195-a974-2f2a9d4530b7	(30,40]	AA	male	24	III	2	647	5.472298517	SF Department Public Health	19	Defective	0.98	164.96
1c7a9276-9420-4195-a974-2f2a9d4530b7	(30,40]	AA	male	24	III	2	647	5.472298517	SF Department Public Health	19	Defective3	0.98	163.72
1c7a9276-9420-4195-a974-2f2a9d4530b7	(30,40]	AA	male	24	III	2	647	5.472298517	SF Department Public Health	19	Defective5	0.98	1.24
1c7a9276-9420-4195-a974-2f2a9d4530b7	(30,40]	AA	male	24	III	2	647	5.472298517	SF Department Public Health	19	Intact	0.98	916.31
1c7a9276-9420-4195-a974-2f2a9d4530b7	(30,40]	AA	male	24	III	2	647	5.472298517	SF Department Public Health	19	PlasmaVL	Inf	1984
1c7a9276-9420-4195-a974-2f2a9d4530b7	(30,40]	AA	male	24	III	2	647	5.472298517	SF Department Public Health	19	Total_ProVirus	0.98	1080.04
1c7a9276-9420-4195-a974-2f2a9d4530b7	(30,40]	AA	male	24	III	2	647	5.472298517	SF Department Public Health	33	Defective	0.98	60.32
1c7a9276-9420-4195-a974-2f2a9d4530b7	(30,40]	AA	male	24	III	2	647	5.472298517	SF Department Public Health	33	Defective3	0.98	59.38
1c7a9276-9420-4195-a974-2f2a9d4530b7	(30,40]	AA	male	24	III	2	647	5.472298517	SF Department Public Health	33	Defective5	0.98	0.94
1c7a9276-9420-4195-a974-2f2a9d4530b7	(30,40]	AA	male	24	III	2	647	5.472298517	SF Department Public Health	33	Intact	0.98	562.76
1c7a9276-9420-4195-a974-2f2a9d4530b7	(30,40]	AA	male	24	III	2	647	5.472298517	SF Department Public Health	33	PlasmaVL	Inf	180
1c7a9276-9420-4195-a974-2f2a9d4530b7	(30,40]	AA	male	24	III	2	647	5.472298517	SF Department Public Health	33	Total_ProVirus	0.98	622.15
1d2f3736-1a93-4a52-91d6-bcd6816b8da7	(30,40]	WH	male	27	IV	2	573	2.3909351071033793	Community-Based Organization	6	Defective	0.97	676.84
1d2f3736-1a93-4a52-91d6-bcd6816b8da7	(30,40]	WH	male	27	IV	2	573	2.3909351071033793	Community-Based Organization	6	Defective3	0.97	90.58
1d2f3736-1a93-4a52-91d6-bcd6816b8da7	(30,40]	WH	male	27	IV	2	573	2.3909351071033793	Community-Based Organization	6	Defective5	0.97	586.26
1d2f3736-1a93-4a52-91d6-bcd6816b8da7	(30,40]	WH	male	27	IV	2	573	2.3909351071033793	Community-Based Organization	6	Intact	0.97	1619.84
1d2f3736-1a93-4a52-91d6-bcd6816b8da7	(30,40]	WH	male	27	IV	2	573	2.3909351071033793	Community-Based Organization	6	PlasmaVL	Inf	349792
1d2f3736-1a93-4a52-91d6-bcd6816b8da7	(30,40]	WH	male	27	IV	2	573	2.3909351071033793	Community-Based Organization	6	Total_ProVirus	0.97	2296.68
1d2f3736-1a93-4a52-91d6-bcd6816b8da7	(30,40]	WH	male	27	IV	2	573	2.3909351071033793	Community-Based Organization	24	Defective	0.97	708.49
1d2f3736-1a93-4a52-91d6-bcd6816b8da7	(30,40]	WH	male	27	IV	2	573	2.3909351071033793	Community-Based Organization	24	Defective3	0.97	134.49
1d2f3736-1a93-4a52-91d6-bcd6816b8da7	(30,40]	WH	male	27	IV	2	573	2.3909351071033793	Community-Based Organization	24	Defective5	0.97	574
1d2f3736-1a93-4a52-91d6-bcd6816b8da7	(30,40]	WH	male	27	IV	2	573	2.3909351071033793	Community-Based Organization	24	Intact	0.97	1232.16
1d2f3736-1a93-4a52-91d6-bcd6816b8da7	(30,40]	WH	male	27	IV	2	573	2.3909351071033793	Community-Based Organization	24	PlasmaVL	Inf	290
1d2f3736-1a93-4a52-91d6-bcd6816b8da7	(30,40]	WH	male	27	IV	2	573	2.3909351071033793	Community-Based Organization	24	Total_ProVirus	0.97	1940.64
1d2f3736-1a93-4a52-91d6-bcd6816b8da7	(30,40]	WH	male	27	IV	2	573	2.3909351071033793	Community-Based Organization	61	Defective	0.97	5.41
1d2f3736-1a93-4a52-91d6-bcd6816b8da7	(30,40]	WH	male	27	IV	2	573	2.3909351071033793	Community-Based Organization	61	Defective3	0.97	2.75
1d2f3736-1a93-4a52-91d6-bcd6816b8da7	(30,40]	WH	male	27	IV	2	573	2.3909351071033793	Community-Based Organization	61	Defective5	0.97	2.66
1d2f3736-1a93-4a52-91d6-bcd6816b8da7	(30,40]	WH	male	27	IV	2	573	2.3909351071033793	Community-Based Organization	61	Intact	0.97	744.44
1d2f3736-1a93-4a52-91d6-bcd6816b8da7	(30,40]	WH	male	27	IV	2	573	2.3909351071033793	Community-Based Organization	61	PlasmaVL	Inf	40
1d2f3736-1a93-4a52-91d6-bcd6816b8da7	(30,40]	WH	male	27	IV	2	573	2.3909351071033793	Community-Based Organization	61	Total_ProVirus	0.97	747.19
1d2f3736-1a93-4a52-91d6-bcd6816b8da7	(30,40]	WH	male	27	IV	2	573	2.3909351071033793	Community-Based Organization	129	Defective	0.98	114.21
1d2f3736-1a93-4a52-91d6-bcd6816b8da7	(30,40]	WH	male	27	IV	2	573	2.3909351071033793	Community-Based Organization	129	Defective3	0.98	109.5
1d2f3736-1a93-4a52-91d6-bcd6816b8da7	(30,40]	WH	male	27	IV	2	573	2.3909351071033793	Community-Based Organization	129	Defective5	0.98	4.71
1d2f3736-1a93-4a52-91d6-bcd6816b8da7	(30,40]	WH	male	27	IV	2	573	2.3909351071033793	Community-Based Organization	129	Intact	0.98	253.84
1d2f3736-1a93-4a52-91d6-bcd6816b8da7	(30,40]	WH	male	27	IV	2	573	2.3909351071033793	Community-Based Organization	129	PlasmaVL	Inf	40
1d2f3736-1a93-4a52-91d6-bcd6816b8da7	(30,40]	WH	male	27	IV	2	573	2.3909351071033793	Community-Based Organization	129	Total_ProVirus	0.98	363.34
1d2f3736-1a93-4a52-91d6-bcd6816b8da7	(30,40]	WH	male	27	IV	2	573	2.3909351071033793	Community-Based Organization	164	Defective	0.95	10.36
1d2f3736-1a93-4a52-91d6-bcd6816b8da7	(30,40]	WH	male	27	IV	2	573	2.3909351071033793	Community-Based Organization	164	Defective3	0.95	5.42
1d2f3736-1a93-4a52-91d6-bcd6816b8da7	(30,40]	WH	male	27	IV	2	573	2.3909351071033793	Community-Based Organization	164	Defective5	0.95	4.94
1d2f3736-1a93-4a52-91d6-bcd6816b8da7	(30,40]	WH	male	27	IV	2	573	2.3909351071033793	Community-Based Organization	164	Intact	0.95	178.75
1d2f3736-1a93-4a52-91d6-bcd6816b8da7	(30,40]	WH	male	27	IV	2	573	2.3909351071033793	Community-Based Organization	164	PlasmaVL	Inf	30
1d2f3736-1a93-4a52-91d6-bcd6816b8da7	(30,40]	WH	male	27	IV	2	573	2.3909351071033793	Community-Based Organization	164	Total_ProVirus	0.95	184.16
1d2f3736-1a93-4a52-91d6-bcd6816b8da7	(30,40]	WH	male	27	IV	2	573	2.3909351071033793	Community-Based Organization	221	Defective	0.97	111.64
1d2f3736-1a93-4a52-91d6-bcd6816b8da7	(30,40]	WH	male	27	IV	2	573	2.3909351071033793	Community-Based Organization	221	Defective3	0.97	108.06
1d2f3736-1a93-4a52-91d6-bcd6816b8da7	(30,40]	WH	male	27	IV	2	573	2.3909351071033793	Community-Based Organization	221	Defective5	0.97	3.58
1d2f3736-1a93-4a52-91d6-bcd6816b8da7	(30,40]	WH	male	27	IV	2	573	2.3909351071033793	Community-Based Organization	221	Intact	0.97	186.31
1d2f3736-1a93-4a52-91d6-bcd6816b8da7	(30,40]	WH	male	27	IV	2	573	2.3909351071033793	Community-Based Organization	221	PlasmaVL	Inf	30
1d2f3736-1a93-4a52-91d6-bcd6816b8da7	(30,40]	WH	male	27	IV	2	573	2.3909351071033793	Community-Based Organization	221	Total_ProVirus	0.97	294.37
200d0ea6-1885-42ad-b2f3-786662237a87	(30,40]	LA	male	110	V	0	593	4.84599672	Community-Based Organization	0	Defective	0.98	324.54
200d0ea6-1885-42ad-b2f3-786662237a87	(30,40]	LA	male	110	V	0	593	4.84599672	Community-Based Organization	0	Defective3	0.98	2.16
200d0ea6-1885-42ad-b2f3-786662237a87	(30,40]	LA	male	110	V	0	593	4.84599672	Community-Based Organization	0	Defective5	0.98	322.38
200d0ea6-1885-42ad-b2f3-786662237a87	(30,40]	LA	male	110	V	0	593	4.84599672	Community-Based Organization	0	Intact	0.98	1525.11
200d0ea6-1885-42ad-b2f3-786662237a87	(30,40]	LA	male	110	V	0	593	4.84599672	Community-Based Organization	0	PlasmaVL	Inf	70145
200d0ea6-1885-42ad-b2f3-786662237a87	(30,40]	LA	male	110	V	0	593	4.84599672	Community-Based Organization	0	Total_ProVirus	0.98	1847.49
200d0ea6-1885-42ad-b2f3-786662237a87	(30,40]	LA	male	110	V	0	593	4.84599672	Community-Based Organization	15	Defective	0.98	98.83
200d0ea6-1885-42ad-b2f3-786662237a87	(30,40]	LA	male	110	V	0	593	4.84599672	Community-Based Organization	15	Defective3	0.98	96.47
200d0ea6-1885-42ad-b2f3-786662237a87	(30,40]	LA	male	110	V	0	593	4.84599672	Community-Based Organization	15	Defective5	0.98	2.36
200d0ea6-1885-42ad-b2f3-786662237a87	(30,40]	LA	male	110	V	0	593	4.84599672	Community-Based Organization	15	Intact	0.98	892.38
200d0ea6-1885-42ad-b2f3-786662237a87	(30,40]	LA	male	110	V	0	593	4.84599672	Community-Based Organization	15	PlasmaVL	Inf	73
200d0ea6-1885-42ad-b2f3-786662237a87	(30,40]	LA	male	110	V	0	593	4.84599672	Community-Based Organization	15	Total_ProVirus	0.98	988.85
200d0ea6-1885-42ad-b2f3-786662237a87	(30,40]	LA	male	110	V	0	593	4.84599672	Community-Based Organization	35	Defective	0.96	5.04
200d0ea6-1885-42ad-b2f3-786662237a87	(30,40]	LA	male	110	V	0	593	4.84599672	Community-Based Organization	35	Defective3	0.96	2.52
200d0ea6-1885-42ad-b2f3-786662237a87	(30,40]	LA	male	110	V	0	593	4.84599672	Community-Based Organization	35	Defective5	0.96	2.52
200d0ea6-1885-42ad-b2f3-786662237a87	(30,40]	LA	male	110	V	0	593	4.84599672	Community-Based Organization	35	Intact	0.96	631.7
200d0ea6-1885-42ad-b2f3-786662237a87	(30,40]	LA	male	110	V	0	593	4.84599672	Community-Based Organization	35	PlasmaVL	Inf	40
200d0ea6-1885-42ad-b2f3-786662237a87	(30,40]	LA	male	110	V	0	593	4.84599672	Community-Based Organization	35	Total_ProVirus	0.96	631.7
200d0ea6-1885-42ad-b2f3-786662237a87	(30,40]	LA	male	110	V	0	593	4.84599672	Community-Based Organization	56	Defective	0.94	33.89
200d0ea6-1885-42ad-b2f3-786662237a87	(30,40]	LA	male	110	V	0	593	4.84599672	Community-Based Organization	56	Defective3	0.94	4.61
200d0ea6-1885-42ad-b2f3-786662237a87	(30,40]	LA	male	110	V	0	593	4.84599672	Community-Based Organization	56	Defective5	0.94	29.28
200d0ea6-1885-42ad-b2f3-786662237a87	(30,40]	LA	male	110	V	0	593	4.84599672	Community-Based Organization	56	Intact	0.94	658.87
200d0ea6-1885-42ad-b2f3-786662237a87	(30,40]	LA	male	110	V	0	593	4.84599672	Community-Based Organization	56	PlasmaVL	Inf	40
200d0ea6-1885-42ad-b2f3-786662237a87	(30,40]	LA	male	110	V	0	593	4.84599672	Community-Based Organization	56	Total_ProVirus	0.94	688.15
200d0ea6-1885-42ad-b2f3-786662237a87	(30,40]	LA	male	110	V	0	593	4.84599672	Community-Based Organization	84	Defective	0.96	214.83
200d0ea6-1885-42ad-b2f3-786662237a87	(30,40]	LA	male	110	V	0	593	4.84599672	Community-Based Organization	84	Defective3	0.96	83.7
200d0ea6-1885-42ad-b2f3-786662237a87	(30,40]	LA	male	110	V	0	593	4.84599672	Community-Based Organization	84	Defective5	0.96	131.13
200d0ea6-1885-42ad-b2f3-786662237a87	(30,40]	LA	male	110	V	0	593	4.84599672	Community-Based Organization	84	Intact	0.96	529.51
200d0ea6-1885-42ad-b2f3-786662237a87	(30,40]	LA	male	110	V	0	593	4.84599672	Community-Based Organization	84	PlasmaVL	Inf	40
200d0ea6-1885-42ad-b2f3-786662237a87	(30,40]	LA	male	110	V	0	593	4.84599672	Community-Based Organization	84	Total_ProVirus	0.96	744.34
200d0ea6-1885-42ad-b2f3-786662237a87	(30,40]	LA	male	110	V	0	593	4.84599672	Community-Based Organization	115	Defective	0.93	14.12
200d0ea6-1885-42ad-b2f3-786662237a87	(30,40]	LA	male	110	V	0	593	4.84599672	Community-Based Organization	115	Defective3	0.93	0.9
200d0ea6-1885-42ad-b2f3-786662237a87	(30,40]	LA	male	110	V	0	593	4.84599672	Community-Based Organization	115	Defective5	0.93	13.22
200d0ea6-1885-42ad-b2f3-786662237a87	(30,40]	LA	male	110	V	0	593	4.84599672	Community-Based Organization	115	Intact	0.93	442.3
200d0ea6-1885-42ad-b2f3-786662237a87	(30,40]	LA	male	110	V	0	593	4.84599672	Community-Based Organization	115	PlasmaVL	Inf	40
200d0ea6-1885-42ad-b2f3-786662237a87	(30,40]	LA	male	110	V	0	593	4.84599672	Community-Based Organization	115	Total_ProVirus	0.93	455.52
200d0ea6-1885-42ad-b2f3-786662237a87	(30,40]	LA	male	110	V	0	593	4.84599672	Community-Based Organization	140	Defective	0.99	29.56
200d0ea6-1885-42ad-b2f3-786662237a87	(30,40]	LA	male	110	V	0	593	4.84599672	Community-Based Organization	140	Defective3	0.99	27.46
200d0ea6-1885-42ad-b2f3-786662237a87	(30,40]	LA	male	110	V	0	593	4.84599672	Community-Based Organization	140	Defective5	0.99	2.1
200d0ea6-1885-42ad-b2f3-786662237a87	(30,40]	LA	male	110	V	0	593	4.84599672	Community-Based Organization	140	Intact	0.99	468.88
200d0ea6-1885-42ad-b2f3-786662237a87	(30,40]	LA	male	110	V	0	593	4.84599672	Community-Based Organization	140	PlasmaVL	Inf	537
200d0ea6-1885-42ad-b2f3-786662237a87	(30,40]	LA	male	110	V	0	593	4.84599672	Community-Based Organization	140	Total_ProVirus	0.99	496.34
200d0ea6-1885-42ad-b2f3-786662237a87	(30,40]	LA	male	110	V	0	593	4.84599672	Community-Based Organization	168	Defective	0.1	18.59
200d0ea6-1885-42ad-b2f3-786662237a87	(30,40]	LA	male	110	V	0	593	4.84599672	Community-Based Organization	168	Defective3	0.1	12.85
200d0ea6-1885-42ad-b2f3-786662237a87	(30,40]	LA	male	110	V	0	593	4.84599672	Community-Based Organization	168	Defective5	0.1	5.74
200d0ea6-1885-42ad-b2f3-786662237a87	(30,40]	LA	male	110	V	0	593	4.84599672	Community-Based Organization	168	Intact	0.1	513.83
200d0ea6-1885-42ad-b2f3-786662237a87	(30,40]	LA	male	110	V	0	593	4.84599672	Community-Based Organization	168	PlasmaVL	Inf	40
200d0ea6-1885-42ad-b2f3-786662237a87	(30,40]	LA	male	110	V	0	593	4.84599672	Community-Based Organization	168	Total_ProVirus	0.1	526.68
200d0ea6-1885-42ad-b2f3-786662237a87	(30,40]	LA	male	110	V	0	593	4.84599672	Community-Based Organization	197	PlasmaVL	Inf	NA
241154a0-4850-414c-9085-0479d0ea1c8c	(30,40]	LA	male	31	IV	0	250	5.089240804	Private Health Clinics	5	Defective	0.96	2855.42
241154a0-4850-414c-9085-0479d0ea1c8c	(30,40]	LA	male	31	IV	0	250	5.089240804	Private Health Clinics	5	Defective3	0.96	2.01
241154a0-4850-414c-9085-0479d0ea1c8c	(30,40]	LA	male	31	IV	0	250	5.089240804	Private Health Clinics	5	Defective5	0.96	2853.41
241154a0-4850-414c-9085-0479d0ea1c8c	(30,40]	LA	male	31	IV	0	250	5.089240804	Private Health Clinics	5	Intact	0.96	9177.8
241154a0-4850-414c-9085-0479d0ea1c8c	(30,40]	LA	male	31	IV	0	250	5.089240804	Private Health Clinics	5	PlasmaVL	Inf	122812
241154a0-4850-414c-9085-0479d0ea1c8c	(30,40]	LA	male	31	IV	0	250	5.089240804	Private Health Clinics	5	Total_ProVirus	0.96	12031.2
241154a0-4850-414c-9085-0479d0ea1c8c	(30,40]	LA	male	31	IV	0	250	5.089240804	Private Health Clinics	21	Defective	0.98	136.34
241154a0-4850-414c-9085-0479d0ea1c8c	(30,40]	LA	male	31	IV	0	250	5.089240804	Private Health Clinics	21	Defective3	0.98	1.1
241154a0-4850-414c-9085-0479d0ea1c8c	(30,40]	LA	male	31	IV	0	250	5.089240804	Private Health Clinics	21	Defective5	0.98	135.24
241154a0-4850-414c-9085-0479d0ea1c8c	(30,40]	LA	male	31	IV	0	250	5.089240804	Private Health Clinics	21	Intact	0.98	4246.8
241154a0-4850-414c-9085-0479d0ea1c8c	(30,40]	LA	male	31	IV	0	250	5.089240804	Private Health Clinics	21	PlasmaVL	Inf	856
241154a0-4850-414c-9085-0479d0ea1c8c	(30,40]	LA	male	31	IV	0	250	5.089240804	Private Health Clinics	21	Total_ProVirus	0.98	4382.04
241154a0-4850-414c-9085-0479d0ea1c8c	(30,40]	LA	male	31	IV	0	250	5.089240804	Private Health Clinics	39	Defective	0.97	47.440000000000005
241154a0-4850-414c-9085-0479d0ea1c8c	(30,40]	LA	male	31	IV	0	250	5.089240804	Private Health Clinics	39	Defective3	0.97	45.7
241154a0-4850-414c-9085-0479d0ea1c8c	(30,40]	LA	male	31	IV	0	250	5.089240804	Private Health Clinics	39	Defective5	0.97	1.74
241154a0-4850-414c-9085-0479d0ea1c8c	(30,40]	LA	male	31	IV	0	250	5.089240804	Private Health Clinics	39	Intact	0.97	4412.4
241154a0-4850-414c-9085-0479d0ea1c8c	(30,40]	LA	male	31	IV	0	250	5.089240804	Private Health Clinics	39	PlasmaVL	Inf	223
241154a0-4850-414c-9085-0479d0ea1c8c	(30,40]	LA	male	31	IV	0	250	5.089240804	Private Health Clinics	39	Total_ProVirus	0.97	4458.1
241154a0-4850-414c-9085-0479d0ea1c8c	(30,40]	LA	male	31	IV	0	250	5.089240804	Private Health Clinics	67	Defective	0.98	94.69
241154a0-4850-414c-9085-0479d0ea1c8c	(30,40]	LA	male	31	IV	0	250	5.089240804	Private Health Clinics	67	Defective3	0.98	93.12
241154a0-4850-414c-9085-0479d0ea1c8c	(30,40]	LA	male	31	IV	0	250	5.089240804	Private Health Clinics	67	Defective5	0.98	1.57
241154a0-4850-414c-9085-0479d0ea1c8c	(30,40]	LA	male	31	IV	0	250	5.089240804	Private Health Clinics	67	Intact	0.98	3228.77
241154a0-4850-414c-9085-0479d0ea1c8c	(30,40]	LA	male	31	IV	0	250	5.089240804	Private Health Clinics	67	PlasmaVL	Inf	51
241154a0-4850-414c-9085-0479d0ea1c8c	(30,40]	LA	male	31	IV	0	250	5.089240804	Private Health Clinics	67	Total_ProVirus	0.98	3321.89
241154a0-4850-414c-9085-0479d0ea1c8c	(30,40]	LA	male	31	IV	0	250	5.089240804	Private Health Clinics	95	Defective	0.94	69.7
241154a0-4850-414c-9085-0479d0ea1c8c	(30,40]	LA	male	31	IV	0	250	5.089240804	Private Health Clinics	95	Defective3	0.94	67.86
241154a0-4850-414c-9085-0479d0ea1c8c	(30,40]	LA	male	31	IV	0	250	5.089240804	Private Health Clinics	95	Defective5	0.94	1.84
241154a0-4850-414c-9085-0479d0ea1c8c	(30,40]	LA	male	31	IV	0	250	5.089240804	Private Health Clinics	95	Intact	0.94	2655.94
241154a0-4850-414c-9085-0479d0ea1c8c	(30,40]	LA	male	31	IV	0	250	5.089240804	Private Health Clinics	95	PlasmaVL	Inf	40
241154a0-4850-414c-9085-0479d0ea1c8c	(30,40]	LA	male	31	IV	0	250	5.089240804	Private Health Clinics	95	Total_ProVirus	0.94	2723.79
241154a0-4850-414c-9085-0479d0ea1c8c	(30,40]	LA	male	31	IV	0	250	5.089240804	Private Health Clinics	144	Defective	0.97	47.48
241154a0-4850-414c-9085-0479d0ea1c8c	(30,40]	LA	male	31	IV	0	250	5.089240804	Private Health Clinics	144	Defective3	0.97	45.34
241154a0-4850-414c-9085-0479d0ea1c8c	(30,40]	LA	male	31	IV	0	250	5.089240804	Private Health Clinics	144	Defective5	0.97	2.14
241154a0-4850-414c-9085-0479d0ea1c8c	(30,40]	LA	male	31	IV	0	250	5.089240804	Private Health Clinics	144	Intact	0.97	2392.98
241154a0-4850-414c-9085-0479d0ea1c8c	(30,40]	LA	male	31	IV	0	250	5.089240804	Private Health Clinics	144	PlasmaVL	Inf	40
241154a0-4850-414c-9085-0479d0ea1c8c	(30,40]	LA	male	31	IV	0	250	5.089240804	Private Health Clinics	144	Total_ProVirus	0.97	2438.32
241154a0-4850-414c-9085-0479d0ea1c8c	(30,40]	LA	male	31	IV	0	250	5.089240804	Private Health Clinics	172	PlasmaVL	Inf	NA
272a8d78-9775-4952-8d73-b6bed9bcd4ad	(20,30]	AS	male	135	V	0	1061	2.624282096	Community-Based Organization	0	Defective	0.06	81.46
272a8d78-9775-4952-8d73-b6bed9bcd4ad	(20,30]	AS	male	135	V	0	1061	2.624282096	Community-Based Organization	0	Defective3	0.06	10.86
272a8d78-9775-4952-8d73-b6bed9bcd4ad	(20,30]	AS	male	135	V	0	1061	2.624282096	Community-Based Organization	0	Defective5	0.06	70.6
272a8d78-9775-4952-8d73-b6bed9bcd4ad	(20,30]	AS	male	135	V	0	1061	2.624282096	Community-Based Organization	0	Intact	0.06	5.47
272a8d78-9775-4952-8d73-b6bed9bcd4ad	(20,30]	AS	male	135	V	0	1061	2.624282096	Community-Based Organization	0	PlasmaVL	Inf	421
272a8d78-9775-4952-8d73-b6bed9bcd4ad	(20,30]	AS	male	135	V	0	1061	2.624282096	Community-Based Organization	0	Total_ProVirus	0.06	81.45999999999998
272a8d78-9775-4952-8d73-b6bed9bcd4ad	(20,30]	AS	male	135	V	0	1061	2.624282096	Community-Based Organization	16	Defective	0.87	47.59
272a8d78-9775-4952-8d73-b6bed9bcd4ad	(20,30]	AS	male	135	V	0	1061	2.624282096	Community-Based Organization	16	Defective3	0.87	3.97
272a8d78-9775-4952-8d73-b6bed9bcd4ad	(20,30]	AS	male	135	V	0	1061	2.624282096	Community-Based Organization	16	Defective5	0.87	43.62
272a8d78-9775-4952-8d73-b6bed9bcd4ad	(20,30]	AS	male	135	V	0	1061	2.624282096	Community-Based Organization	16	Intact	0.87	1.92
272a8d78-9775-4952-8d73-b6bed9bcd4ad	(20,30]	AS	male	135	V	0	1061	2.624282096	Community-Based Organization	16	PlasmaVL	Inf	40
272a8d78-9775-4952-8d73-b6bed9bcd4ad	(20,30]	AS	male	135	V	0	1061	2.624282096	Community-Based Organization	16	Total_ProVirus	0.87	47.59
272a8d78-9775-4952-8d73-b6bed9bcd4ad	(20,30]	AS	male	135	V	0	1061	2.624282096	Community-Based Organization	30	Defective	0.92	34.5
272a8d78-9775-4952-8d73-b6bed9bcd4ad	(20,30]	AS	male	135	V	0	1061	2.624282096	Community-Based Organization	30	Defective3	0.92	0.72
272a8d78-9775-4952-8d73-b6bed9bcd4ad	(20,30]	AS	male	135	V	0	1061	2.624282096	Community-Based Organization	30	Defective5	0.92	33.78
272a8d78-9775-4952-8d73-b6bed9bcd4ad	(20,30]	AS	male	135	V	0	1061	2.624282096	Community-Based Organization	30	Intact	0.92	0.84
272a8d78-9775-4952-8d73-b6bed9bcd4ad	(20,30]	AS	male	135	V	0	1061	2.624282096	Community-Based Organization	30	PlasmaVL	Inf	40
272a8d78-9775-4952-8d73-b6bed9bcd4ad	(20,30]	AS	male	135	V	0	1061	2.624282096	Community-Based Organization	30	Total_ProVirus	0.92	34.5
272a8d78-9775-4952-8d73-b6bed9bcd4ad	(20,30]	AS	male	135	V	0	1061	2.624282096	Community-Based Organization	51	Defective	0.99	25.72
272a8d78-9775-4952-8d73-b6bed9bcd4ad	(20,30]	AS	male	135	V	0	1061	2.624282096	Community-Based Organization	51	Defective3	0.99	0.92
272a8d78-9775-4952-8d73-b6bed9bcd4ad	(20,30]	AS	male	135	V	0	1061	2.624282096	Community-Based Organization	51	Defective5	0.99	24.8
272a8d78-9775-4952-8d73-b6bed9bcd4ad	(20,30]	AS	male	135	V	0	1061	2.624282096	Community-Based Organization	51	Intact	0.99	0.92
272a8d78-9775-4952-8d73-b6bed9bcd4ad	(20,30]	AS	male	135	V	0	1061	2.624282096	Community-Based Organization	51	PlasmaVL	Inf	40
272a8d78-9775-4952-8d73-b6bed9bcd4ad	(20,30]	AS	male	135	V	0	1061	2.624282096	Community-Based Organization	51	Total_ProVirus	0.99	24.8
272a8d78-9775-4952-8d73-b6bed9bcd4ad	(20,30]	AS	male	135	V	0	1061	2.624282096	Community-Based Organization	83	Defective	0.98	12.64
272a8d78-9775-4952-8d73-b6bed9bcd4ad	(20,30]	AS	male	135	V	0	1061	2.624282096	Community-Based Organization	83	Defective3	0.98	0.84
272a8d78-9775-4952-8d73-b6bed9bcd4ad	(20,30]	AS	male	135	V	0	1061	2.624282096	Community-Based Organization	83	Defective5	0.98	11.8
272a8d78-9775-4952-8d73-b6bed9bcd4ad	(20,30]	AS	male	135	V	0	1061	2.624282096	Community-Based Organization	83	Intact	0.98	0.84
272a8d78-9775-4952-8d73-b6bed9bcd4ad	(20,30]	AS	male	135	V	0	1061	2.624282096	Community-Based Organization	83	PlasmaVL	Inf	40
272a8d78-9775-4952-8d73-b6bed9bcd4ad	(20,30]	AS	male	135	V	0	1061	2.624282096	Community-Based Organization	83	Total_ProVirus	0.98	11.8
272a8d78-9775-4952-8d73-b6bed9bcd4ad	(20,30]	AS	male	135	V	0	1061	2.624282096	Community-Based Organization	114	Defective	0.98	23.950000000000003
272a8d78-9775-4952-8d73-b6bed9bcd4ad	(20,30]	AS	male	135	V	0	1061	2.624282096	Community-Based Organization	114	Defective3	0.98	0.94
272a8d78-9775-4952-8d73-b6bed9bcd4ad	(20,30]	AS	male	135	V	0	1061	2.624282096	Community-Based Organization	114	Defective5	0.98	23.01
272a8d78-9775-4952-8d73-b6bed9bcd4ad	(20,30]	AS	male	135	V	0	1061	2.624282096	Community-Based Organization	114	Intact	0.98	0.94
272a8d78-9775-4952-8d73-b6bed9bcd4ad	(20,30]	AS	male	135	V	0	1061	2.624282096	Community-Based Organization	114	PlasmaVL	Inf	40
272a8d78-9775-4952-8d73-b6bed9bcd4ad	(20,30]	AS	male	135	V	0	1061	2.624282096	Community-Based Organization	114	Total_ProVirus	0.98	23.01
272a8d78-9775-4952-8d73-b6bed9bcd4ad	(20,30]	AS	male	135	V	0	1061	2.624282096	Community-Based Organization	142	Defective	0.99	23.93
272a8d78-9775-4952-8d73-b6bed9bcd4ad	(20,30]	AS	male	135	V	0	1061	2.624282096	Community-Based Organization	142	Defective3	0.99	3.19
272a8d78-9775-4952-8d73-b6bed9bcd4ad	(20,30]	AS	male	135	V	0	1061	2.624282096	Community-Based Organization	142	Defective5	0.99	20.74
272a8d78-9775-4952-8d73-b6bed9bcd4ad	(20,30]	AS	male	135	V	0	1061	2.624282096	Community-Based Organization	142	Intact	0.99	1.51
272a8d78-9775-4952-8d73-b6bed9bcd4ad	(20,30]	AS	male	135	V	0	1061	2.624282096	Community-Based Organization	142	PlasmaVL	Inf	40
272a8d78-9775-4952-8d73-b6bed9bcd4ad	(20,30]	AS	male	135	V	0	1061	2.624282096	Community-Based Organization	142	Total_ProVirus	0.99	23.93
272a8d78-9775-4952-8d73-b6bed9bcd4ad	(20,30]	AS	male	135	V	0	1061	2.624282096	Community-Based Organization	170	Defective	0.99	19.979999999999997
272a8d78-9775-4952-8d73-b6bed9bcd4ad	(20,30]	AS	male	135	V	0	1061	2.624282096	Community-Based Organization	170	Defective3	0.99	2.33
272a8d78-9775-4952-8d73-b6bed9bcd4ad	(20,30]	AS	male	135	V	0	1061	2.624282096	Community-Based Organization	170	Defective5	0.99	17.65
272a8d78-9775-4952-8d73-b6bed9bcd4ad	(20,30]	AS	male	135	V	0	1061	2.624282096	Community-Based Organization	170	Intact	0.99	2.33
272a8d78-9775-4952-8d73-b6bed9bcd4ad	(20,30]	AS	male	135	V	0	1061	2.624282096	Community-Based Organization	170	PlasmaVL	Inf	40
272a8d78-9775-4952-8d73-b6bed9bcd4ad	(20,30]	AS	male	135	V	0	1061	2.624282096	Community-Based Organization	170	Total_ProVirus	0.99	17.65
272a8d78-9775-4952-8d73-b6bed9bcd4ad	(20,30]	AS	male	135	V	0	1061	2.624282096	Community-Based Organization	232	PlasmaVL	Inf	NA
272a8d78-9775-4952-8d73-b6bed9bcd4ad	(20,30]	AS	male	135	V	0	1061	2.624282096	Community-Based Organization	331	Defective	0.96	12.07
272a8d78-9775-4952-8d73-b6bed9bcd4ad	(20,30]	AS	male	135	V	0	1061	2.624282096	Community-Based Organization	331	Defective3	0.96	0.94
272a8d78-9775-4952-8d73-b6bed9bcd4ad	(20,30]	AS	male	135	V	0	1061	2.624282096	Community-Based Organization	331	Defective5	0.96	11.13
272a8d78-9775-4952-8d73-b6bed9bcd4ad	(20,30]	AS	male	135	V	0	1061	2.624282096	Community-Based Organization	331	Intact	0.96	0.94
272a8d78-9775-4952-8d73-b6bed9bcd4ad	(20,30]	AS	male	135	V	0	1061	2.624282096	Community-Based Organization	331	PlasmaVL	Inf	NA
272a8d78-9775-4952-8d73-b6bed9bcd4ad	(20,30]	AS	male	135	V	0	1061	2.624282096	Community-Based Organization	331	Total_ProVirus	0.96	11.13
2bd022f7-d788-4a73-a6dc-89ac551c0cf2	(20,30]	LA	male	16	I	0	418	5.841446446	SF Department Public Health	0	Defective	0.96	3484.3399999999997
2bd022f7-d788-4a73-a6dc-89ac551c0cf2	(20,30]	LA	male	16	I	0	418	5.841446446	SF Department Public Health	0	Defective3	0.96	518.35
2bd022f7-d788-4a73-a6dc-89ac551c0cf2	(20,30]	LA	male	16	I	0	418	5.841446446	SF Department Public Health	0	Defective5	0.96	2965.99
2bd022f7-d788-4a73-a6dc-89ac551c0cf2	(20,30]	LA	male	16	I	0	418	5.841446446	SF Department Public Health	0	Intact	0.96	3490.04
2bd022f7-d788-4a73-a6dc-89ac551c0cf2	(20,30]	LA	male	16	I	0	418	5.841446446	SF Department Public Health	0	PlasmaVL	Inf	694139
2bd022f7-d788-4a73-a6dc-89ac551c0cf2	(20,30]	LA	male	16	I	0	418	5.841446446	SF Department Public Health	0	Total_ProVirus	0.96	6974.38
2bd022f7-d788-4a73-a6dc-89ac551c0cf2	(20,30]	LA	male	16	I	0	418	5.841446446	SF Department Public Health	17	Defective	0.98	21.03
2bd022f7-d788-4a73-a6dc-89ac551c0cf2	(20,30]	LA	male	16	I	0	418	5.841446446	SF Department Public Health	17	Defective3	0.98	18.28
2bd022f7-d788-4a73-a6dc-89ac551c0cf2	(20,30]	LA	male	16	I	0	418	5.841446446	SF Department Public Health	17	Defective5	0.98	2.75
2bd022f7-d788-4a73-a6dc-89ac551c0cf2	(20,30]	LA	male	16	I	0	418	5.841446446	SF Department Public Health	17	Intact	0.98	979.6
2bd022f7-d788-4a73-a6dc-89ac551c0cf2	(20,30]	LA	male	16	I	0	418	5.841446446	SF Department Public Health	17	PlasmaVL	Inf	78
2bd022f7-d788-4a73-a6dc-89ac551c0cf2	(20,30]	LA	male	16	I	0	418	5.841446446	SF Department Public Health	17	Total_ProVirus	0.98	997.88
2bd022f7-d788-4a73-a6dc-89ac551c0cf2	(20,30]	LA	male	16	I	0	418	5.841446446	SF Department Public Health	24	Defective	0.93	163.1
2bd022f7-d788-4a73-a6dc-89ac551c0cf2	(20,30]	LA	male	16	I	0	418	5.841446446	SF Department Public Health	24	Defective3	0.93	103.99
2bd022f7-d788-4a73-a6dc-89ac551c0cf2	(20,30]	LA	male	16	I	0	418	5.841446446	SF Department Public Health	24	Defective5	0.93	59.11
2bd022f7-d788-4a73-a6dc-89ac551c0cf2	(20,30]	LA	male	16	I	0	418	5.841446446	SF Department Public Health	24	Intact	0.93	865.67
2bd022f7-d788-4a73-a6dc-89ac551c0cf2	(20,30]	LA	male	16	I	0	418	5.841446446	SF Department Public Health	24	PlasmaVL	Inf	150
2bd022f7-d788-4a73-a6dc-89ac551c0cf2	(20,30]	LA	male	16	I	0	418	5.841446446	SF Department Public Health	24	Total_ProVirus	0.93	1028.77
2bd022f7-d788-4a73-a6dc-89ac551c0cf2	(20,30]	LA	male	16	I	0	418	5.841446446	SF Department Public Health	62	PlasmaVL	Inf	40
2bd022f7-d788-4a73-a6dc-89ac551c0cf2	(20,30]	LA	male	16	I	0	418	5.841446446	SF Department Public Health	98	Defective	0.16	98.95
2bd022f7-d788-4a73-a6dc-89ac551c0cf2	(20,30]	LA	male	16	I	0	418	5.841446446	SF Department Public Health	98	Defective3	0.16	83.39
2bd022f7-d788-4a73-a6dc-89ac551c0cf2	(20,30]	LA	male	16	I	0	418	5.841446446	SF Department Public Health	98	Defective5	0.16	15.56
2bd022f7-d788-4a73-a6dc-89ac551c0cf2	(20,30]	LA	male	16	I	0	418	5.841446446	SF Department Public Health	98	Intact	0.16	183.46
2bd022f7-d788-4a73-a6dc-89ac551c0cf2	(20,30]	LA	male	16	I	0	418	5.841446446	SF Department Public Health	98	PlasmaVL	Inf	40
2bd022f7-d788-4a73-a6dc-89ac551c0cf2	(20,30]	LA	male	16	I	0	418	5.841446446	SF Department Public Health	98	Total_ProVirus	0.16	266.86
2bd022f7-d788-4a73-a6dc-89ac551c0cf2	(20,30]	LA	male	16	I	0	418	5.841446446	SF Department Public Health	123	Defective	0.86	30.619999999999997
2bd022f7-d788-4a73-a6dc-89ac551c0cf2	(20,30]	LA	male	16	I	0	418	5.841446446	SF Department Public Health	123	Defective3	0.86	28.54
2bd022f7-d788-4a73-a6dc-89ac551c0cf2	(20,30]	LA	male	16	I	0	418	5.841446446	SF Department Public Health	123	Defective5	0.86	2.08
2bd022f7-d788-4a73-a6dc-89ac551c0cf2	(20,30]	LA	male	16	I	0	418	5.841446446	SF Department Public Health	123	Intact	0.86	119.36
2bd022f7-d788-4a73-a6dc-89ac551c0cf2	(20,30]	LA	male	16	I	0	418	5.841446446	SF Department Public Health	123	PlasmaVL	Inf	40
2bd022f7-d788-4a73-a6dc-89ac551c0cf2	(20,30]	LA	male	16	I	0	418	5.841446446	SF Department Public Health	123	Total_ProVirus	0.86	147.91
2bd022f7-d788-4a73-a6dc-89ac551c0cf2	(20,30]	LA	male	16	I	0	418	5.841446446	SF Department Public Health	146	Defective	0.94	23.11
2bd022f7-d788-4a73-a6dc-89ac551c0cf2	(20,30]	LA	male	16	I	0	418	5.841446446	SF Department Public Health	146	Defective3	0.94	9.16
2bd022f7-d788-4a73-a6dc-89ac551c0cf2	(20,30]	LA	male	16	I	0	418	5.841446446	SF Department Public Health	146	Defective5	0.94	13.95
2bd022f7-d788-4a73-a6dc-89ac551c0cf2	(20,30]	LA	male	16	I	0	418	5.841446446	SF Department Public Health	146	Intact	0.94	136.32
2bd022f7-d788-4a73-a6dc-89ac551c0cf2	(20,30]	LA	male	16	I	0	418	5.841446446	SF Department Public Health	146	PlasmaVL	Inf	40
2bd022f7-d788-4a73-a6dc-89ac551c0cf2	(20,30]	LA	male	16	I	0	418	5.841446446	SF Department Public Health	146	Total_ProVirus	0.94	159.43
2bd022f7-d788-4a73-a6dc-89ac551c0cf2	(20,30]	LA	male	16	I	0	418	5.841446446	SF Department Public Health	173	Defective	0.98	4.2
2bd022f7-d788-4a73-a6dc-89ac551c0cf2	(20,30]	LA	male	16	I	0	418	5.841446446	SF Department Public Health	173	Defective3	0.98	2.7
2bd022f7-d788-4a73-a6dc-89ac551c0cf2	(20,30]	LA	male	16	I	0	418	5.841446446	SF Department Public Health	173	Defective5	0.98	1.5
2bd022f7-d788-4a73-a6dc-89ac551c0cf2	(20,30]	LA	male	16	I	0	418	5.841446446	SF Department Public Health	173	Intact	0.98	75.48
2bd022f7-d788-4a73-a6dc-89ac551c0cf2	(20,30]	LA	male	16	I	0	418	5.841446446	SF Department Public Health	173	PlasmaVL	Inf	40
2bd022f7-d788-4a73-a6dc-89ac551c0cf2	(20,30]	LA	male	16	I	0	418	5.841446446	SF Department Public Health	173	Total_ProVirus	0.98	78.18
2bd022f7-d788-4a73-a6dc-89ac551c0cf2	(20,30]	LA	male	16	I	0	418	5.841446446	SF Department Public Health	221	PlasmaVL	Inf	NA
2bd022f7-d788-4a73-a6dc-89ac551c0cf2	(20,30]	LA	male	16	I	0	418	5.841446446	SF Department Public Health	306	PlasmaVL	Inf	NA
31c05ac5-0fac-4ab6-b990-2bed54d1b3f2	(30,40]	AS	male	20	II	3	346	5.393720821	SF Department Public Health	0	Defective	0.98	1705.64
31c05ac5-0fac-4ab6-b990-2bed54d1b3f2	(30,40]	AS	male	20	II	3	346	5.393720821	SF Department Public Health	0	Defective3	0.98	212.38
31c05ac5-0fac-4ab6-b990-2bed54d1b3f2	(30,40]	AS	male	20	II	3	346	5.393720821	SF Department Public Health	0	Defective5	0.98	1493.26
31c05ac5-0fac-4ab6-b990-2bed54d1b3f2	(30,40]	AS	male	20	II	3	346	5.393720821	SF Department Public Health	0	Intact	0.98	515.12
31c05ac5-0fac-4ab6-b990-2bed54d1b3f2	(30,40]	AS	male	20	II	3	346	5.393720821	SF Department Public Health	0	PlasmaVL	Inf	247583
31c05ac5-0fac-4ab6-b990-2bed54d1b3f2	(30,40]	AS	male	20	II	3	346	5.393720821	SF Department Public Health	0	Total_ProVirus	0.98	2220.75
31c05ac5-0fac-4ab6-b990-2bed54d1b3f2	(30,40]	AS	male	20	II	3	346	5.393720821	SF Department Public Health	5	Defective	0.99	575.3100000000001
31c05ac5-0fac-4ab6-b990-2bed54d1b3f2	(30,40]	AS	male	20	II	3	346	5.393720821	SF Department Public Health	5	Defective3	0.99	94.96
31c05ac5-0fac-4ab6-b990-2bed54d1b3f2	(30,40]	AS	male	20	II	3	346	5.393720821	SF Department Public Health	5	Defective5	0.99	480.35
31c05ac5-0fac-4ab6-b990-2bed54d1b3f2	(30,40]	AS	male	20	II	3	346	5.393720821	SF Department Public Health	5	Intact	0.99	305.86
31c05ac5-0fac-4ab6-b990-2bed54d1b3f2	(30,40]	AS	male	20	II	3	346	5.393720821	SF Department Public Health	5	PlasmaVL	Inf	NA
31c05ac5-0fac-4ab6-b990-2bed54d1b3f2	(30,40]	AS	male	20	II	3	346	5.393720821	SF Department Public Health	5	Total_ProVirus	0.99	881.17
31c05ac5-0fac-4ab6-b990-2bed54d1b3f2	(30,40]	AS	male	20	II	3	346	5.393720821	SF Department Public Health	20	Defective	0.97	50.24
31c05ac5-0fac-4ab6-b990-2bed54d1b3f2	(30,40]	AS	male	20	II	3	346	5.393720821	SF Department Public Health	20	Defective3	0.97	9.67
31c05ac5-0fac-4ab6-b990-2bed54d1b3f2	(30,40]	AS	male	20	II	3	346	5.393720821	SF Department Public Health	20	Defective5	0.97	40.57
31c05ac5-0fac-4ab6-b990-2bed54d1b3f2	(30,40]	AS	male	20	II	3	346	5.393720821	SF Department Public Health	20	Intact	0.97	314.42
31c05ac5-0fac-4ab6-b990-2bed54d1b3f2	(30,40]	AS	male	20	II	3	346	5.393720821	SF Department Public Health	20	PlasmaVL	Inf	268
31c05ac5-0fac-4ab6-b990-2bed54d1b3f2	(30,40]	AS	male	20	II	3	346	5.393720821	SF Department Public Health	20	Total_ProVirus	0.97	354.99
31c05ac5-0fac-4ab6-b990-2bed54d1b3f2	(30,40]	AS	male	20	II	3	346	5.393720821	SF Department Public Health	34	PlasmaVL	Inf	40
31c05ac5-0fac-4ab6-b990-2bed54d1b3f2	(30,40]	AS	male	20	II	3	346	5.393720821	SF Department Public Health	56	Defective	0.99	8.94
31c05ac5-0fac-4ab6-b990-2bed54d1b3f2	(30,40]	AS	male	20	II	3	346	5.393720821	SF Department Public Health	56	Defective3	0.99	6.1
31c05ac5-0fac-4ab6-b990-2bed54d1b3f2	(30,40]	AS	male	20	II	3	346	5.393720821	SF Department Public Health	56	Defective5	0.99	2.84
31c05ac5-0fac-4ab6-b990-2bed54d1b3f2	(30,40]	AS	male	20	II	3	346	5.393720821	SF Department Public Health	56	Intact	0.99	176.88
31c05ac5-0fac-4ab6-b990-2bed54d1b3f2	(30,40]	AS	male	20	II	3	346	5.393720821	SF Department Public Health	56	PlasmaVL	Inf	40
31c05ac5-0fac-4ab6-b990-2bed54d1b3f2	(30,40]	AS	male	20	II	3	346	5.393720821	SF Department Public Health	56	Total_ProVirus	0.99	182.98
31c05ac5-0fac-4ab6-b990-2bed54d1b3f2	(30,40]	AS	male	20	II	3	346	5.393720821	SF Department Public Health	90	Defective	0.98	16.310000000000002
31c05ac5-0fac-4ab6-b990-2bed54d1b3f2	(30,40]	AS	male	20	II	3	346	5.393720821	SF Department Public Health	90	Defective3	0.98	13.64
31c05ac5-0fac-4ab6-b990-2bed54d1b3f2	(30,40]	AS	male	20	II	3	346	5.393720821	SF Department Public Health	90	Defective5	0.98	2.67
31c05ac5-0fac-4ab6-b990-2bed54d1b3f2	(30,40]	AS	male	20	II	3	346	5.393720821	SF Department Public Health	90	Intact	0.98	76.39
31c05ac5-0fac-4ab6-b990-2bed54d1b3f2	(30,40]	AS	male	20	II	3	346	5.393720821	SF Department Public Health	90	PlasmaVL	Inf	40
31c05ac5-0fac-4ab6-b990-2bed54d1b3f2	(30,40]	AS	male	20	II	3	346	5.393720821	SF Department Public Health	90	Total_ProVirus	0.98	90.04
31c05ac5-0fac-4ab6-b990-2bed54d1b3f2	(30,40]	AS	male	20	II	3	346	5.393720821	SF Department Public Health	140	Defective	0.99	25.01
31c05ac5-0fac-4ab6-b990-2bed54d1b3f2	(30,40]	AS	male	20	II	3	346	5.393720821	SF Department Public Health	140	Defective3	0.99	1.89
31c05ac5-0fac-4ab6-b990-2bed54d1b3f2	(30,40]	AS	male	20	II	3	346	5.393720821	SF Department Public Health	140	Defective5	0.99	23.12
31c05ac5-0fac-4ab6-b990-2bed54d1b3f2	(30,40]	AS	male	20	II	3	346	5.393720821	SF Department Public Health	140	Intact	0.99	70.28
31c05ac5-0fac-4ab6-b990-2bed54d1b3f2	(30,40]	AS	male	20	II	3	346	5.393720821	SF Department Public Health	140	PlasmaVL	Inf	40
31c05ac5-0fac-4ab6-b990-2bed54d1b3f2	(30,40]	AS	male	20	II	3	346	5.393720821	SF Department Public Health	140	Total_ProVirus	0.99	95.29
31c05ac5-0fac-4ab6-b990-2bed54d1b3f2	(30,40]	AS	male	20	II	3	346	5.393720821	SF Department Public Health	167	Defective	0.95	20.09
31c05ac5-0fac-4ab6-b990-2bed54d1b3f2	(30,40]	AS	male	20	II	3	346	5.393720821	SF Department Public Health	167	Defective3	0.95	13.68
31c05ac5-0fac-4ab6-b990-2bed54d1b3f2	(30,40]	AS	male	20	II	3	346	5.393720821	SF Department Public Health	167	Defective5	0.95	6.41
31c05ac5-0fac-4ab6-b990-2bed54d1b3f2	(30,40]	AS	male	20	II	3	346	5.393720821	SF Department Public Health	167	Intact	0.95	54.71
31c05ac5-0fac-4ab6-b990-2bed54d1b3f2	(30,40]	AS	male	20	II	3	346	5.393720821	SF Department Public Health	167	PlasmaVL	Inf	40
31c05ac5-0fac-4ab6-b990-2bed54d1b3f2	(30,40]	AS	male	20	II	3	346	5.393720821	SF Department Public Health	167	Total_ProVirus	0.95	68.39
31c05ac5-0fac-4ab6-b990-2bed54d1b3f2	(30,40]	AS	male	20	II	3	346	5.393720821	SF Department Public Health	223	PlasmaVL	Inf	NA
31c05ac5-0fac-4ab6-b990-2bed54d1b3f2	(30,40]	AS	male	20	II	3	346	5.393720821	SF Department Public Health	308	Defective	0.99	17.86
31c05ac5-0fac-4ab6-b990-2bed54d1b3f2	(30,40]	AS	male	20	II	3	346	5.393720821	SF Department Public Health	308	Defective3	0.99	1.4
31c05ac5-0fac-4ab6-b990-2bed54d1b3f2	(30,40]	AS	male	20	II	3	346	5.393720821	SF Department Public Health	308	Defective5	0.99	16.46
31c05ac5-0fac-4ab6-b990-2bed54d1b3f2	(30,40]	AS	male	20	II	3	346	5.393720821	SF Department Public Health	308	Intact	0.99	49.38
31c05ac5-0fac-4ab6-b990-2bed54d1b3f2	(30,40]	AS	male	20	II	3	346	5.393720821	SF Department Public Health	308	PlasmaVL	Inf	NA
31c05ac5-0fac-4ab6-b990-2bed54d1b3f2	(30,40]	AS	male	20	II	3	346	5.393720821	SF Department Public Health	308	Total_ProVirus	0.99	65.84
3604ed20-f908-4daf-a398-1cdbe808f926	(20,30]	LA	male	27	IV	2	687	7	SF Department Public Health	0	PlasmaVL	Inf	10000000
3604ed20-f908-4daf-a398-1cdbe808f926	(20,30]	LA	male	27	IV	2	687	7	SF Department Public Health	11	Defective	0.93	6066.05
3604ed20-f908-4daf-a398-1cdbe808f926	(20,30]	LA	male	27	IV	2	687	7	SF Department Public Health	11	Defective3	0.93	552.88
3604ed20-f908-4daf-a398-1cdbe808f926	(20,30]	LA	male	27	IV	2	687	7	SF Department Public Health	11	Defective5	0.93	5513.17
3604ed20-f908-4daf-a398-1cdbe808f926	(20,30]	LA	male	27	IV	2	687	7	SF Department Public Health	11	Intact	0.93	5986.81
3604ed20-f908-4daf-a398-1cdbe808f926	(20,30]	LA	male	27	IV	2	687	7	SF Department Public Health	11	PlasmaVL	Inf	280129
3604ed20-f908-4daf-a398-1cdbe808f926	(20,30]	LA	male	27	IV	2	687	7	SF Department Public Health	11	Total_ProVirus	0.93	12052.85
3604ed20-f908-4daf-a398-1cdbe808f926	(20,30]	LA	male	27	IV	2	687	7	SF Department Public Health	25	Defective	0.97	429.4
3604ed20-f908-4daf-a398-1cdbe808f926	(20,30]	LA	male	27	IV	2	687	7	SF Department Public Health	25	Defective3	0.97	2.94
3604ed20-f908-4daf-a398-1cdbe808f926	(20,30]	LA	male	27	IV	2	687	7	SF Department Public Health	25	Defective5	0.97	426.46
3604ed20-f908-4daf-a398-1cdbe808f926	(20,30]	LA	male	27	IV	2	687	7	SF Department Public Health	25	Intact	0.97	2440.8
3604ed20-f908-4daf-a398-1cdbe808f926	(20,30]	LA	male	27	IV	2	687	7	SF Department Public Health	25	PlasmaVL	Inf	1650
3604ed20-f908-4daf-a398-1cdbe808f926	(20,30]	LA	male	27	IV	2	687	7	SF Department Public Health	25	Total_ProVirus	0.97	2867.26
3604ed20-f908-4daf-a398-1cdbe808f926	(20,30]	LA	male	27	IV	2	687	7	SF Department Public Health	60	Defective	0.97	8.43
3604ed20-f908-4daf-a398-1cdbe808f926	(20,30]	LA	male	27	IV	2	687	7	SF Department Public Health	60	Defective3	0.97	6.35
3604ed20-f908-4daf-a398-1cdbe808f926	(20,30]	LA	male	27	IV	2	687	7	SF Department Public Health	60	Defective5	0.97	2.08
3604ed20-f908-4daf-a398-1cdbe808f926	(20,30]	LA	male	27	IV	2	687	7	SF Department Public Health	60	Intact	0.97	567.6
3604ed20-f908-4daf-a398-1cdbe808f926	(20,30]	LA	male	27	IV	2	687	7	SF Department Public Health	60	PlasmaVL	Inf	100
3604ed20-f908-4daf-a398-1cdbe808f926	(20,30]	LA	male	27	IV	2	687	7	SF Department Public Health	60	Total_ProVirus	0.97	573.95
3604ed20-f908-4daf-a398-1cdbe808f926	(20,30]	LA	male	27	IV	2	687	7	SF Department Public Health	88	Defective	0.97	34.97
3604ed20-f908-4daf-a398-1cdbe808f926	(20,30]	LA	male	27	IV	2	687	7	SF Department Public Health	88	Defective3	0.97	33.67
3604ed20-f908-4daf-a398-1cdbe808f926	(20,30]	LA	male	27	IV	2	687	7	SF Department Public Health	88	Defective5	0.97	1.3
3604ed20-f908-4daf-a398-1cdbe808f926	(20,30]	LA	male	27	IV	2	687	7	SF Department Public Health	88	Intact	0.97	228.96
3604ed20-f908-4daf-a398-1cdbe808f926	(20,30]	LA	male	27	IV	2	687	7	SF Department Public Health	88	PlasmaVL	Inf	40
3604ed20-f908-4daf-a398-1cdbe808f926	(20,30]	LA	male	27	IV	2	687	7	SF Department Public Health	88	Total_ProVirus	0.97	262.63
3604ed20-f908-4daf-a398-1cdbe808f926	(20,30]	LA	male	27	IV	2	687	7	SF Department Public Health	123	PlasmaVL	Inf	40
3604ed20-f908-4daf-a398-1cdbe808f926	(20,30]	LA	male	27	IV	2	687	7	SF Department Public Health	151	PlasmaVL	Inf	40
3604ed20-f908-4daf-a398-1cdbe808f926	(20,30]	LA	male	27	IV	2	687	7	SF Department Public Health	179	Defective	0.98	36.32
3604ed20-f908-4daf-a398-1cdbe808f926	(20,30]	LA	male	27	IV	2	687	7	SF Department Public Health	179	Defective3	0.98	18.16
3604ed20-f908-4daf-a398-1cdbe808f926	(20,30]	LA	male	27	IV	2	687	7	SF Department Public Health	179	Defective5	0.98	18.16
3604ed20-f908-4daf-a398-1cdbe808f926	(20,30]	LA	male	27	IV	2	687	7	SF Department Public Health	179	Intact	0.98	113.93
3604ed20-f908-4daf-a398-1cdbe808f926	(20,30]	LA	male	27	IV	2	687	7	SF Department Public Health	179	PlasmaVL	Inf	40
3604ed20-f908-4daf-a398-1cdbe808f926	(20,30]	LA	male	27	IV	2	687	7	SF Department Public Health	179	Total_ProVirus	0.98	150.24
3604ed20-f908-4daf-a398-1cdbe808f926	(20,30]	LA	male	27	IV	2	687	7	SF Department Public Health	242	PlasmaVL	Inf	NA
3604ed20-f908-4daf-a398-1cdbe808f926	(20,30]	LA	male	27	IV	2	687	7	SF Department Public Health	333	PlasmaVL	Inf	NA
36e0f8c9-40a7-49c5-857f-8d9425eb4757	(20,30]	AA	male	54	V	0	566	5.282916527	Private Health Clinics	2	Defective	0.98	3171.12
36e0f8c9-40a7-49c5-857f-8d9425eb4757	(20,30]	AA	male	54	V	0	566	5.282916527	Private Health Clinics	2	Defective3	0.98	620.55
36e0f8c9-40a7-49c5-857f-8d9425eb4757	(20,30]	AA	male	54	V	0	566	5.282916527	Private Health Clinics	2	Defective5	0.98	2550.57
36e0f8c9-40a7-49c5-857f-8d9425eb4757	(20,30]	AA	male	54	V	0	566	5.282916527	Private Health Clinics	2	Intact	0.98	3013.21
36e0f8c9-40a7-49c5-857f-8d9425eb4757	(20,30]	AA	male	54	V	0	566	5.282916527	Private Health Clinics	2	PlasmaVL	Inf	191830
36e0f8c9-40a7-49c5-857f-8d9425eb4757	(20,30]	AA	male	54	V	0	566	5.282916527	Private Health Clinics	2	Total_ProVirus	0.98	6184.33
36e0f8c9-40a7-49c5-857f-8d9425eb4757	(20,30]	AA	male	54	V	0	566	5.282916527	Private Health Clinics	16	Defective	0.98	443.16
36e0f8c9-40a7-49c5-857f-8d9425eb4757	(20,30]	AA	male	54	V	0	566	5.282916527	Private Health Clinics	16	Defective3	0.98	1.85
36e0f8c9-40a7-49c5-857f-8d9425eb4757	(20,30]	AA	male	54	V	0	566	5.282916527	Private Health Clinics	16	Defective5	0.98	441.31
36e0f8c9-40a7-49c5-857f-8d9425eb4757	(20,30]	AA	male	54	V	0	566	5.282916527	Private Health Clinics	16	Intact	0.98	617.83
36e0f8c9-40a7-49c5-857f-8d9425eb4757	(20,30]	AA	male	54	V	0	566	5.282916527	Private Health Clinics	16	PlasmaVL	Inf	142
36e0f8c9-40a7-49c5-857f-8d9425eb4757	(20,30]	AA	male	54	V	0	566	5.282916527	Private Health Clinics	16	Total_ProVirus	0.98	1059.14
36e0f8c9-40a7-49c5-857f-8d9425eb4757	(20,30]	AA	male	54	V	0	566	5.282916527	Private Health Clinics	34	Defective	0.97	491.66
36e0f8c9-40a7-49c5-857f-8d9425eb4757	(20,30]	AA	male	54	V	0	566	5.282916527	Private Health Clinics	34	Defective3	0.97	408.59
36e0f8c9-40a7-49c5-857f-8d9425eb4757	(20,30]	AA	male	54	V	0	566	5.282916527	Private Health Clinics	34	Defective5	0.97	83.07
36e0f8c9-40a7-49c5-857f-8d9425eb4757	(20,30]	AA	male	54	V	0	566	5.282916527	Private Health Clinics	34	Intact	0.97	326.87
36e0f8c9-40a7-49c5-857f-8d9425eb4757	(20,30]	AA	male	54	V	0	566	5.282916527	Private Health Clinics	34	PlasmaVL	Inf	53
36e0f8c9-40a7-49c5-857f-8d9425eb4757	(20,30]	AA	male	54	V	0	566	5.282916527	Private Health Clinics	34	Total_ProVirus	0.97	735.47
36e0f8c9-40a7-49c5-857f-8d9425eb4757	(20,30]	AA	male	54	V	0	566	5.282916527	Private Health Clinics	62	Defective	0.98	21.88
36e0f8c9-40a7-49c5-857f-8d9425eb4757	(20,30]	AA	male	54	V	0	566	5.282916527	Private Health Clinics	62	Defective3	0.98	10.94
36e0f8c9-40a7-49c5-857f-8d9425eb4757	(20,30]	AA	male	54	V	0	566	5.282916527	Private Health Clinics	62	Defective5	0.98	10.94
36e0f8c9-40a7-49c5-857f-8d9425eb4757	(20,30]	AA	male	54	V	0	566	5.282916527	Private Health Clinics	62	Intact	0.98	126.79
36e0f8c9-40a7-49c5-857f-8d9425eb4757	(20,30]	AA	male	54	V	0	566	5.282916527	Private Health Clinics	62	PlasmaVL	Inf	40
36e0f8c9-40a7-49c5-857f-8d9425eb4757	(20,30]	AA	male	54	V	0	566	5.282916527	Private Health Clinics	62	Total_ProVirus	0.98	148.68
36e0f8c9-40a7-49c5-857f-8d9425eb4757	(20,30]	AA	male	54	V	0	566	5.282916527	Private Health Clinics	93	Defective	0.96	23.34
36e0f8c9-40a7-49c5-857f-8d9425eb4757	(20,30]	AA	male	54	V	0	566	5.282916527	Private Health Clinics	93	Defective3	0.96	20.43
36e0f8c9-40a7-49c5-857f-8d9425eb4757	(20,30]	AA	male	54	V	0	566	5.282916527	Private Health Clinics	93	Defective5	0.96	2.91
36e0f8c9-40a7-49c5-857f-8d9425eb4757	(20,30]	AA	male	54	V	0	566	5.282916527	Private Health Clinics	93	Intact	0.96	93.4
36e0f8c9-40a7-49c5-857f-8d9425eb4757	(20,30]	AA	male	54	V	0	566	5.282916527	Private Health Clinics	93	PlasmaVL	Inf	40
36e0f8c9-40a7-49c5-857f-8d9425eb4757	(20,30]	AA	male	54	V	0	566	5.282916527	Private Health Clinics	93	Total_ProVirus	0.96	113.83
36e0f8c9-40a7-49c5-857f-8d9425eb4757	(20,30]	AA	male	54	V	0	566	5.282916527	Private Health Clinics	118	Defective	0.98	16.3
36e0f8c9-40a7-49c5-857f-8d9425eb4757	(20,30]	AA	male	54	V	0	566	5.282916527	Private Health Clinics	118	Defective3	0.98	2.3
36e0f8c9-40a7-49c5-857f-8d9425eb4757	(20,30]	AA	male	54	V	0	566	5.282916527	Private Health Clinics	118	Defective5	0.98	14
36e0f8c9-40a7-49c5-857f-8d9425eb4757	(20,30]	AA	male	54	V	0	566	5.282916527	Private Health Clinics	118	Intact	0.98	56.01
36e0f8c9-40a7-49c5-857f-8d9425eb4757	(20,30]	AA	male	54	V	0	566	5.282916527	Private Health Clinics	118	PlasmaVL	Inf	40
36e0f8c9-40a7-49c5-857f-8d9425eb4757	(20,30]	AA	male	54	V	0	566	5.282916527	Private Health Clinics	118	Total_ProVirus	0.98	70.02
36e0f8c9-40a7-49c5-857f-8d9425eb4757	(20,30]	AA	male	54	V	0	566	5.282916527	Private Health Clinics	150	Defective	0.98	102.66
36e0f8c9-40a7-49c5-857f-8d9425eb4757	(20,30]	AA	male	54	V	0	566	5.282916527	Private Health Clinics	150	Defective3	0.98	10.34
36e0f8c9-40a7-49c5-857f-8d9425eb4757	(20,30]	AA	male	54	V	0	566	5.282916527	Private Health Clinics	150	Defective5	0.98	92.32
36e0f8c9-40a7-49c5-857f-8d9425eb4757	(20,30]	AA	male	54	V	0	566	5.282916527	Private Health Clinics	150	Intact	0.98	66.62
36e0f8c9-40a7-49c5-857f-8d9425eb4757	(20,30]	AA	male	54	V	0	566	5.282916527	Private Health Clinics	150	PlasmaVL	Inf	40
36e0f8c9-40a7-49c5-857f-8d9425eb4757	(20,30]	AA	male	54	V	0	566	5.282916527	Private Health Clinics	150	Total_ProVirus	0.98	169.28
36e0f8c9-40a7-49c5-857f-8d9425eb4757	(20,30]	AA	male	54	V	0	566	5.282916527	Private Health Clinics	171	Defective	0.93	13.46
36e0f8c9-40a7-49c5-857f-8d9425eb4757	(20,30]	AA	male	54	V	0	566	5.282916527	Private Health Clinics	171	Defective3	0.93	11.93
36e0f8c9-40a7-49c5-857f-8d9425eb4757	(20,30]	AA	male	54	V	0	566	5.282916527	Private Health Clinics	171	Defective5	0.93	1.53
36e0f8c9-40a7-49c5-857f-8d9425eb4757	(20,30]	AA	male	54	V	0	566	5.282916527	Private Health Clinics	171	Intact	0.93	34.09
36e0f8c9-40a7-49c5-857f-8d9425eb4757	(20,30]	AA	male	54	V	0	566	5.282916527	Private Health Clinics	171	PlasmaVL	Inf	40
36e0f8c9-40a7-49c5-857f-8d9425eb4757	(20,30]	AA	male	54	V	0	566	5.282916527	Private Health Clinics	171	Total_ProVirus	0.93	46.02
3950d402-3642-4e41-9811-f690d8344639	(20,30]	ZZ	male	29	IV	3	703	4.617325416	SF Department Public Health	-8	PlasmaVL	Inf	NA
3950d402-3642-4e41-9811-f690d8344639	(20,30]	ZZ	male	29	IV	3	703	4.617325416	SF Department Public Health	-5	PlasmaVL	Inf	1534110
3950d402-3642-4e41-9811-f690d8344639	(20,30]	ZZ	male	29	IV	3	703	4.617325416	SF Department Public Health	0	Defective	0.95	635.32
3950d402-3642-4e41-9811-f690d8344639	(20,30]	ZZ	male	29	IV	3	703	4.617325416	SF Department Public Health	0	Defective3	0.95	86.84
3950d402-3642-4e41-9811-f690d8344639	(20,30]	ZZ	male	29	IV	3	703	4.617325416	SF Department Public Health	0	Defective5	0.95	548.48
3950d402-3642-4e41-9811-f690d8344639	(20,30]	ZZ	male	29	IV	3	703	4.617325416	SF Department Public Health	0	Intact	0.95	492.26
3950d402-3642-4e41-9811-f690d8344639	(20,30]	ZZ	male	29	IV	3	703	4.617325416	SF Department Public Health	0	PlasmaVL	Inf	41431
3950d402-3642-4e41-9811-f690d8344639	(20,30]	ZZ	male	29	IV	3	703	4.617325416	SF Department Public Health	0	Total_ProVirus	0.95	1127.58
3950d402-3642-4e41-9811-f690d8344639	(20,30]	ZZ	male	29	IV	3	703	4.617325416	SF Department Public Health	10	Defective	0.97	60.1
3950d402-3642-4e41-9811-f690d8344639	(20,30]	ZZ	male	29	IV	3	703	4.617325416	SF Department Public Health	10	Defective3	0.97	2.07
3950d402-3642-4e41-9811-f690d8344639	(20,30]	ZZ	male	29	IV	3	703	4.617325416	SF Department Public Health	10	Defective5	0.97	58.03
3950d402-3642-4e41-9811-f690d8344639	(20,30]	ZZ	male	29	IV	3	703	4.617325416	SF Department Public Health	10	Intact	0.97	430.77
3950d402-3642-4e41-9811-f690d8344639	(20,30]	ZZ	male	29	IV	3	703	4.617325416	SF Department Public Health	10	PlasmaVL	Inf	266
3950d402-3642-4e41-9811-f690d8344639	(20,30]	ZZ	male	29	IV	3	703	4.617325416	SF Department Public Health	10	Total_ProVirus	0.97	488.8
3950d402-3642-4e41-9811-f690d8344639	(20,30]	ZZ	male	29	IV	3	703	4.617325416	SF Department Public Health	25	Defective	0.98	13.88
3950d402-3642-4e41-9811-f690d8344639	(20,30]	ZZ	male	29	IV	3	703	4.617325416	SF Department Public Health	25	Defective3	0.98	1.39
3950d402-3642-4e41-9811-f690d8344639	(20,30]	ZZ	male	29	IV	3	703	4.617325416	SF Department Public Health	25	Defective5	0.98	12.49
3950d402-3642-4e41-9811-f690d8344639	(20,30]	ZZ	male	29	IV	3	703	4.617325416	SF Department Public Health	25	Intact	0.98	171.78
3950d402-3642-4e41-9811-f690d8344639	(20,30]	ZZ	male	29	IV	3	703	4.617325416	SF Department Public Health	25	PlasmaVL	Inf	40
3950d402-3642-4e41-9811-f690d8344639	(20,30]	ZZ	male	29	IV	3	703	4.617325416	SF Department Public Health	25	Total_ProVirus	0.98	184.27
3950d402-3642-4e41-9811-f690d8344639	(20,30]	ZZ	male	29	IV	3	703	4.617325416	SF Department Public Health	53	Defective	0.97	32.09
3950d402-3642-4e41-9811-f690d8344639	(20,30]	ZZ	male	29	IV	3	703	4.617325416	SF Department Public Health	53	Defective3	0.97	16.02
3950d402-3642-4e41-9811-f690d8344639	(20,30]	ZZ	male	29	IV	3	703	4.617325416	SF Department Public Health	53	Defective5	0.97	16.07
3950d402-3642-4e41-9811-f690d8344639	(20,30]	ZZ	male	29	IV	3	703	4.617325416	SF Department Public Health	53	Intact	0.97	128.58
3950d402-3642-4e41-9811-f690d8344639	(20,30]	ZZ	male	29	IV	3	703	4.617325416	SF Department Public Health	53	PlasmaVL	Inf	40
3950d402-3642-4e41-9811-f690d8344639	(20,30]	ZZ	male	29	IV	3	703	4.617325416	SF Department Public Health	53	Total_ProVirus	0.97	144.65
3950d402-3642-4e41-9811-f690d8344639	(20,30]	ZZ	male	29	IV	3	703	4.617325416	SF Department Public Health	86	Defective	0.99	19.72
3950d402-3642-4e41-9811-f690d8344639	(20,30]	ZZ	male	29	IV	3	703	4.617325416	SF Department Public Health	86	Defective3	0.99	17.32
3950d402-3642-4e41-9811-f690d8344639	(20,30]	ZZ	male	29	IV	3	703	4.617325416	SF Department Public Health	86	Defective5	0.99	2.4
3950d402-3642-4e41-9811-f690d8344639	(20,30]	ZZ	male	29	IV	3	703	4.617325416	SF Department Public Health	86	Intact	0.99	92.1
3950d402-3642-4e41-9811-f690d8344639	(20,30]	ZZ	male	29	IV	3	703	4.617325416	SF Department Public Health	86	PlasmaVL	Inf	40
3950d402-3642-4e41-9811-f690d8344639	(20,30]	ZZ	male	29	IV	3	703	4.617325416	SF Department Public Health	86	Total_ProVirus	0.99	111.82
3950d402-3642-4e41-9811-f690d8344639	(20,30]	ZZ	male	29	IV	3	703	4.617325416	SF Department Public Health	119	Defective	0.99	25.33
3950d402-3642-4e41-9811-f690d8344639	(20,30]	ZZ	male	29	IV	3	703	4.617325416	SF Department Public Health	119	Defective3	0.99	23.74
3950d402-3642-4e41-9811-f690d8344639	(20,30]	ZZ	male	29	IV	3	703	4.617325416	SF Department Public Health	119	Defective5	0.99	1.59
3950d402-3642-4e41-9811-f690d8344639	(20,30]	ZZ	male	29	IV	3	703	4.617325416	SF Department Public Health	119	Intact	0.99	117.12
3950d402-3642-4e41-9811-f690d8344639	(20,30]	ZZ	male	29	IV	3	703	4.617325416	SF Department Public Health	119	PlasmaVL	Inf	40
3950d402-3642-4e41-9811-f690d8344639	(20,30]	ZZ	male	29	IV	3	703	4.617325416	SF Department Public Health	119	Total_ProVirus	0.99	140.86
3950d402-3642-4e41-9811-f690d8344639	(20,30]	ZZ	male	29	IV	3	703	4.617325416	SF Department Public Health	143	Defective	0.98	16.189999999999998
3950d402-3642-4e41-9811-f690d8344639	(20,30]	ZZ	male	29	IV	3	703	4.617325416	SF Department Public Health	143	Defective3	0.98	2.01
3950d402-3642-4e41-9811-f690d8344639	(20,30]	ZZ	male	29	IV	3	703	4.617325416	SF Department Public Health	143	Defective5	0.98	14.18
3950d402-3642-4e41-9811-f690d8344639	(20,30]	ZZ	male	29	IV	3	703	4.617325416	SF Department Public Health	143	Intact	0.98	74.97
3950d402-3642-4e41-9811-f690d8344639	(20,30]	ZZ	male	29	IV	3	703	4.617325416	SF Department Public Health	143	PlasmaVL	Inf	40
3950d402-3642-4e41-9811-f690d8344639	(20,30]	ZZ	male	29	IV	3	703	4.617325416	SF Department Public Health	143	Total_ProVirus	0.98	89.15
3950d402-3642-4e41-9811-f690d8344639	(20,30]	ZZ	male	29	IV	3	703	4.617325416	SF Department Public Health	162	PlasmaVL	Inf	NA
3950d402-3642-4e41-9811-f690d8344639	(20,30]	ZZ	male	29	IV	3	703	4.617325416	SF Department Public Health	168	Defective	0.97	32.18
3950d402-3642-4e41-9811-f690d8344639	(20,30]	ZZ	male	29	IV	3	703	4.617325416	SF Department Public Health	168	Defective3	0.97	27.56
3950d402-3642-4e41-9811-f690d8344639	(20,30]	ZZ	male	29	IV	3	703	4.617325416	SF Department Public Health	168	Defective5	0.97	4.62
3950d402-3642-4e41-9811-f690d8344639	(20,30]	ZZ	male	29	IV	3	703	4.617325416	SF Department Public Health	168	Intact	0.97	47.02
3950d402-3642-4e41-9811-f690d8344639	(20,30]	ZZ	male	29	IV	3	703	4.617325416	SF Department Public Health	168	PlasmaVL	Inf	40
3950d402-3642-4e41-9811-f690d8344639	(20,30]	ZZ	male	29	IV	3	703	4.617325416	SF Department Public Health	168	Total_ProVirus	0.97	79.2
3950d402-3642-4e41-9811-f690d8344639	(20,30]	ZZ	male	29	IV	3	703	4.617325416	SF Department Public Health	339	Defective	0.96	13.7
3950d402-3642-4e41-9811-f690d8344639	(20,30]	ZZ	male	29	IV	3	703	4.617325416	SF Department Public Health	339	Defective3	0.96	12.63
3950d402-3642-4e41-9811-f690d8344639	(20,30]	ZZ	male	29	IV	3	703	4.617325416	SF Department Public Health	339	Defective5	0.96	1.07
3950d402-3642-4e41-9811-f690d8344639	(20,30]	ZZ	male	29	IV	3	703	4.617325416	SF Department Public Health	339	Intact	0.96	34.74
3950d402-3642-4e41-9811-f690d8344639	(20,30]	ZZ	male	29	IV	3	703	4.617325416	SF Department Public Health	339	PlasmaVL	Inf	40
3950d402-3642-4e41-9811-f690d8344639	(20,30]	ZZ	male	29	IV	3	703	4.617325416	SF Department Public Health	339	Total_ProVirus	0.96	47.37
3b4ded46-6c59-4cb9-919e-99def611c9aa	(0,20]	AA	male	78	V	0	359	3.978864984	Community-Based Organization	0	Defective	0.99	5.76
3b4ded46-6c59-4cb9-919e-99def611c9aa	(0,20]	AA	male	78	V	0	359	3.978864984	Community-Based Organization	0	Defective3	0.99	2.9
3b4ded46-6c59-4cb9-919e-99def611c9aa	(0,20]	AA	male	78	V	0	359	3.978864984	Community-Based Organization	0	Defective5	0.99	2.86
3b4ded46-6c59-4cb9-919e-99def611c9aa	(0,20]	AA	male	78	V	0	359	3.978864984	Community-Based Organization	0	Intact	0.99	2.9
3b4ded46-6c59-4cb9-919e-99def611c9aa	(0,20]	AA	male	78	V	0	359	3.978864984	Community-Based Organization	0	PlasmaVL	Inf	9525
3b4ded46-6c59-4cb9-919e-99def611c9aa	(0,20]	AA	male	78	V	0	359	3.978864984	Community-Based Organization	0	Total_ProVirus	0.99	2.86
3b4ded46-6c59-4cb9-919e-99def611c9aa	(0,20]	AA	male	78	V	0	359	3.978864984	Community-Based Organization	13	Defective	0.98	6.3
3b4ded46-6c59-4cb9-919e-99def611c9aa	(0,20]	AA	male	78	V	0	359	3.978864984	Community-Based Organization	13	Defective3	0.98	3.15
3b4ded46-6c59-4cb9-919e-99def611c9aa	(0,20]	AA	male	78	V	0	359	3.978864984	Community-Based Organization	13	Defective5	0.98	3.15
3b4ded46-6c59-4cb9-919e-99def611c9aa	(0,20]	AA	male	78	V	0	359	3.978864984	Community-Based Organization	13	Intact	0.98	3.15
3b4ded46-6c59-4cb9-919e-99def611c9aa	(0,20]	AA	male	78	V	0	359	3.978864984	Community-Based Organization	13	PlasmaVL	Inf	40
3b4ded46-6c59-4cb9-919e-99def611c9aa	(0,20]	AA	male	78	V	0	359	3.978864984	Community-Based Organization	13	Total_ProVirus	0.98	3.15
3b4ded46-6c59-4cb9-919e-99def611c9aa	(0,20]	AA	male	78	V	0	359	3.978864984	Community-Based Organization	27	Defective	0.99	3.78
3b4ded46-6c59-4cb9-919e-99def611c9aa	(0,20]	AA	male	78	V	0	359	3.978864984	Community-Based Organization	27	Defective3	0.99	1.89
3b4ded46-6c59-4cb9-919e-99def611c9aa	(0,20]	AA	male	78	V	0	359	3.978864984	Community-Based Organization	27	Defective5	0.99	1.89
3b4ded46-6c59-4cb9-919e-99def611c9aa	(0,20]	AA	male	78	V	0	359	3.978864984	Community-Based Organization	27	Intact	0.99	1.89
3b4ded46-6c59-4cb9-919e-99def611c9aa	(0,20]	AA	male	78	V	0	359	3.978864984	Community-Based Organization	27	PlasmaVL	Inf	40
3b4ded46-6c59-4cb9-919e-99def611c9aa	(0,20]	AA	male	78	V	0	359	3.978864984	Community-Based Organization	27	Total_ProVirus	0.99	1.89
3b4ded46-6c59-4cb9-919e-99def611c9aa	(0,20]	AA	male	78	V	0	359	3.978864984	Community-Based Organization	168	Defective	0.98	3.04
3b4ded46-6c59-4cb9-919e-99def611c9aa	(0,20]	AA	male	78	V	0	359	3.978864984	Community-Based Organization	168	Defective3	0.98	1.52
3b4ded46-6c59-4cb9-919e-99def611c9aa	(0,20]	AA	male	78	V	0	359	3.978864984	Community-Based Organization	168	Defective5	0.98	1.52
3b4ded46-6c59-4cb9-919e-99def611c9aa	(0,20]	AA	male	78	V	0	359	3.978864984	Community-Based Organization	168	Intact	0.98	1.52
3b4ded46-6c59-4cb9-919e-99def611c9aa	(0,20]	AA	male	78	V	0	359	3.978864984	Community-Based Organization	168	PlasmaVL	Inf	40
3b4ded46-6c59-4cb9-919e-99def611c9aa	(0,20]	AA	male	78	V	0	359	3.978864984	Community-Based Organization	168	Total_ProVirus	0.98	1.52
3b4ded46-6c59-4cb9-919e-99def611c9aa	(0,20]	AA	male	78	V	0	359	3.978864984	Community-Based Organization	238	Defective	0.9508109827202376	2.32
3b4ded46-6c59-4cb9-919e-99def611c9aa	(0,20]	AA	male	78	V	0	359	3.978864984	Community-Based Organization	238	Defective3	0.9508109827202376	1.16
3b4ded46-6c59-4cb9-919e-99def611c9aa	(0,20]	AA	male	78	V	0	359	3.978864984	Community-Based Organization	238	Defective5	0.9508109827202376	1.16
3b4ded46-6c59-4cb9-919e-99def611c9aa	(0,20]	AA	male	78	V	0	359	3.978864984	Community-Based Organization	238	Intact	0.9508109827202376	1.16
3b4ded46-6c59-4cb9-919e-99def611c9aa	(0,20]	AA	male	78	V	0	359	3.978864984	Community-Based Organization	238	PlasmaVL	Inf	NA
3b4ded46-6c59-4cb9-919e-99def611c9aa	(0,20]	AA	male	78	V	0	359	3.978864984	Community-Based Organization	238	Total_ProVirus	0.9508109827202376	1.16
3c63b36b-8eb4-4a88-a1b6-452b1de5dd92	(20,30]	AA	male	114	V	0	689	4.34688085	Community-Based Organization	0	Defective	0.98	774.09
3c63b36b-8eb4-4a88-a1b6-452b1de5dd92	(20,30]	AA	male	114	V	0	689	4.34688085	Community-Based Organization	0	Defective3	0.98	3.38
3c63b36b-8eb4-4a88-a1b6-452b1de5dd92	(20,30]	AA	male	114	V	0	689	4.34688085	Community-Based Organization	0	Defective5	0.98	770.71
3c63b36b-8eb4-4a88-a1b6-452b1de5dd92	(20,30]	AA	male	114	V	0	689	4.34688085	Community-Based Organization	0	Intact	0.98	5004.41
3c63b36b-8eb4-4a88-a1b6-452b1de5dd92	(20,30]	AA	male	114	V	0	689	4.34688085	Community-Based Organization	0	PlasmaVL	Inf	22227
3c63b36b-8eb4-4a88-a1b6-452b1de5dd92	(20,30]	AA	male	114	V	0	689	4.34688085	Community-Based Organization	0	Total_ProVirus	0.98	5775.12
3c63b36b-8eb4-4a88-a1b6-452b1de5dd92	(20,30]	AA	male	114	V	0	689	4.34688085	Community-Based Organization	8	PlasmaVL	Inf	182
3c63b36b-8eb4-4a88-a1b6-452b1de5dd92	(20,30]	AA	male	114	V	0	689	4.34688085	Community-Based Organization	26	Defective	0.95	349.12
3c63b36b-8eb4-4a88-a1b6-452b1de5dd92	(20,30]	AA	male	114	V	0	689	4.34688085	Community-Based Organization	26	Defective3	0.95	2.3
3c63b36b-8eb4-4a88-a1b6-452b1de5dd92	(20,30]	AA	male	114	V	0	689	4.34688085	Community-Based Organization	26	Defective5	0.95	346.82
3c63b36b-8eb4-4a88-a1b6-452b1de5dd92	(20,30]	AA	male	114	V	0	689	4.34688085	Community-Based Organization	26	Intact	0.95	2523.54
3c63b36b-8eb4-4a88-a1b6-452b1de5dd92	(20,30]	AA	male	114	V	0	689	4.34688085	Community-Based Organization	26	PlasmaVL	Inf	40
3c63b36b-8eb4-4a88-a1b6-452b1de5dd92	(20,30]	AA	male	114	V	0	689	4.34688085	Community-Based Organization	26	Total_ProVirus	0.95	2870.35
3c63b36b-8eb4-4a88-a1b6-452b1de5dd92	(20,30]	AA	male	114	V	0	689	4.34688085	Community-Based Organization	41	Defective	0.96	222.38
3c63b36b-8eb4-4a88-a1b6-452b1de5dd92	(20,30]	AA	male	114	V	0	689	4.34688085	Community-Based Organization	41	Defective3	0.96	1.54
3c63b36b-8eb4-4a88-a1b6-452b1de5dd92	(20,30]	AA	male	114	V	0	689	4.34688085	Community-Based Organization	41	Defective5	0.96	220.84
3c63b36b-8eb4-4a88-a1b6-452b1de5dd92	(20,30]	AA	male	114	V	0	689	4.34688085	Community-Based Organization	41	Intact	0.96	2143.31
3c63b36b-8eb4-4a88-a1b6-452b1de5dd92	(20,30]	AA	male	114	V	0	689	4.34688085	Community-Based Organization	41	PlasmaVL	Inf	40
3c63b36b-8eb4-4a88-a1b6-452b1de5dd92	(20,30]	AA	male	114	V	0	689	4.34688085	Community-Based Organization	41	Total_ProVirus	0.96	2364.15
3c63b36b-8eb4-4a88-a1b6-452b1de5dd92	(20,30]	AA	male	114	V	0	689	4.34688085	Community-Based Organization	56	Defective	0.97	232.89
3c63b36b-8eb4-4a88-a1b6-452b1de5dd92	(20,30]	AA	male	114	V	0	689	4.34688085	Community-Based Organization	56	Defective3	0.97	1.77
3c63b36b-8eb4-4a88-a1b6-452b1de5dd92	(20,30]	AA	male	114	V	0	689	4.34688085	Community-Based Organization	56	Defective5	0.97	231.12
3c63b36b-8eb4-4a88-a1b6-452b1de5dd92	(20,30]	AA	male	114	V	0	689	4.34688085	Community-Based Organization	56	Intact	0.97	2419.17
3c63b36b-8eb4-4a88-a1b6-452b1de5dd92	(20,30]	AA	male	114	V	0	689	4.34688085	Community-Based Organization	56	PlasmaVL	Inf	40
3c63b36b-8eb4-4a88-a1b6-452b1de5dd92	(20,30]	AA	male	114	V	0	689	4.34688085	Community-Based Organization	56	Total_ProVirus	0.97	2650.29
3c63b36b-8eb4-4a88-a1b6-452b1de5dd92	(20,30]	AA	male	114	V	0	689	4.34688085	Community-Based Organization	82	PlasmaVL	Inf	40
3c63b36b-8eb4-4a88-a1b6-452b1de5dd92	(20,30]	AA	male	114	V	0	689	4.34688085	Community-Based Organization	91	Defective	0.99	230.6
3c63b36b-8eb4-4a88-a1b6-452b1de5dd92	(20,30]	AA	male	114	V	0	689	4.34688085	Community-Based Organization	91	Defective3	0.99	0.82
3c63b36b-8eb4-4a88-a1b6-452b1de5dd92	(20,30]	AA	male	114	V	0	689	4.34688085	Community-Based Organization	91	Defective5	0.99	229.78
3c63b36b-8eb4-4a88-a1b6-452b1de5dd92	(20,30]	AA	male	114	V	0	689	4.34688085	Community-Based Organization	91	Intact	0.99	1492.09
3c63b36b-8eb4-4a88-a1b6-452b1de5dd92	(20,30]	AA	male	114	V	0	689	4.34688085	Community-Based Organization	91	PlasmaVL	Inf	40
3c63b36b-8eb4-4a88-a1b6-452b1de5dd92	(20,30]	AA	male	114	V	0	689	4.34688085	Community-Based Organization	91	Total_ProVirus	0.99	1721.87
3caa9ad2-5609-4d38-aa1a-87c85e3653c9	(20,30]	WH	male	76	V	0	246	5.295217325	SF Department Public Health	0	Defective	0.97	1369.37
3caa9ad2-5609-4d38-aa1a-87c85e3653c9	(20,30]	WH	male	76	V	0	246	5.295217325	SF Department Public Health	0	Defective3	0.97	5.15
3caa9ad2-5609-4d38-aa1a-87c85e3653c9	(20,30]	WH	male	76	V	0	246	5.295217325	SF Department Public Health	0	Defective5	0.97	1364.22
3caa9ad2-5609-4d38-aa1a-87c85e3653c9	(20,30]	WH	male	76	V	0	246	5.295217325	SF Department Public Health	0	Intact	0.97	9189.15
3caa9ad2-5609-4d38-aa1a-87c85e3653c9	(20,30]	WH	male	76	V	0	246	5.295217325	SF Department Public Health	0	PlasmaVL	Inf	197341
3caa9ad2-5609-4d38-aa1a-87c85e3653c9	(20,30]	WH	male	76	V	0	246	5.295217325	SF Department Public Health	0	Total_ProVirus	0.97	10553.36
3caa9ad2-5609-4d38-aa1a-87c85e3653c9	(20,30]	WH	male	76	V	0	246	5.295217325	SF Department Public Health	13	Defective	0.98	533.3100000000001
3caa9ad2-5609-4d38-aa1a-87c85e3653c9	(20,30]	WH	male	76	V	0	246	5.295217325	SF Department Public Health	13	Defective3	0.98	529.83
3caa9ad2-5609-4d38-aa1a-87c85e3653c9	(20,30]	WH	male	76	V	0	246	5.295217325	SF Department Public Health	13	Defective5	0.98	3.48
3caa9ad2-5609-4d38-aa1a-87c85e3653c9	(20,30]	WH	male	76	V	0	246	5.295217325	SF Department Public Health	13	Intact	0.98	5795.22
3caa9ad2-5609-4d38-aa1a-87c85e3653c9	(20,30]	WH	male	76	V	0	246	5.295217325	SF Department Public Health	13	PlasmaVL	Inf	407
3caa9ad2-5609-4d38-aa1a-87c85e3653c9	(20,30]	WH	male	76	V	0	246	5.295217325	SF Department Public Health	13	Total_ProVirus	0.98	6325.05
3caa9ad2-5609-4d38-aa1a-87c85e3653c9	(20,30]	WH	male	76	V	0	246	5.295217325	SF Department Public Health	27	Defective	0.97	404.49
3caa9ad2-5609-4d38-aa1a-87c85e3653c9	(20,30]	WH	male	76	V	0	246	5.295217325	SF Department Public Health	27	Defective3	0.97	402.51
3caa9ad2-5609-4d38-aa1a-87c85e3653c9	(20,30]	WH	male	76	V	0	246	5.295217325	SF Department Public Health	27	Defective5	0.97	1.98
3caa9ad2-5609-4d38-aa1a-87c85e3653c9	(20,30]	WH	male	76	V	0	246	5.295217325	SF Department Public Health	27	Intact	0.97	3575.08
3caa9ad2-5609-4d38-aa1a-87c85e3653c9	(20,30]	WH	male	76	V	0	246	5.295217325	SF Department Public Health	27	PlasmaVL	Inf	110
3caa9ad2-5609-4d38-aa1a-87c85e3653c9	(20,30]	WH	male	76	V	0	246	5.295217325	SF Department Public Health	27	Total_ProVirus	0.97	3977.58
3caa9ad2-5609-4d38-aa1a-87c85e3653c9	(20,30]	WH	male	76	V	0	246	5.295217325	SF Department Public Health	55	Defective	0.98	348.01
3caa9ad2-5609-4d38-aa1a-87c85e3653c9	(20,30]	WH	male	76	V	0	246	5.295217325	SF Department Public Health	55	Defective3	0.98	344.5
3caa9ad2-5609-4d38-aa1a-87c85e3653c9	(20,30]	WH	male	76	V	0	246	5.295217325	SF Department Public Health	55	Defective5	0.98	3.51
3caa9ad2-5609-4d38-aa1a-87c85e3653c9	(20,30]	WH	male	76	V	0	246	5.295217325	SF Department Public Health	55	Intact	0.98	2296.66
3caa9ad2-5609-4d38-aa1a-87c85e3653c9	(20,30]	WH	male	76	V	0	246	5.295217325	SF Department Public Health	55	PlasmaVL	Inf	40
3caa9ad2-5609-4d38-aa1a-87c85e3653c9	(20,30]	WH	male	76	V	0	246	5.295217325	SF Department Public Health	55	Total_ProVirus	0.98	2641.16
3caa9ad2-5609-4d38-aa1a-87c85e3653c9	(20,30]	WH	male	76	V	0	246	5.295217325	SF Department Public Health	88	Defective	0.98	275.08
3caa9ad2-5609-4d38-aa1a-87c85e3653c9	(20,30]	WH	male	76	V	0	246	5.295217325	SF Department Public Health	88	Defective3	0.98	273.63
3caa9ad2-5609-4d38-aa1a-87c85e3653c9	(20,30]	WH	male	76	V	0	246	5.295217325	SF Department Public Health	88	Defective5	0.98	1.45
3caa9ad2-5609-4d38-aa1a-87c85e3653c9	(20,30]	WH	male	76	V	0	246	5.295217325	SF Department Public Health	88	Intact	0.98	1721.61
3caa9ad2-5609-4d38-aa1a-87c85e3653c9	(20,30]	WH	male	76	V	0	246	5.295217325	SF Department Public Health	88	PlasmaVL	Inf	49
3caa9ad2-5609-4d38-aa1a-87c85e3653c9	(20,30]	WH	male	76	V	0	246	5.295217325	SF Department Public Health	88	Total_ProVirus	0.98	1995.24
3caa9ad2-5609-4d38-aa1a-87c85e3653c9	(20,30]	WH	male	76	V	0	246	5.295217325	SF Department Public Health	104	Defective	0.97	234.13
3caa9ad2-5609-4d38-aa1a-87c85e3653c9	(20,30]	WH	male	76	V	0	246	5.295217325	SF Department Public Health	104	Defective3	0.97	232.86
3caa9ad2-5609-4d38-aa1a-87c85e3653c9	(20,30]	WH	male	76	V	0	246	5.295217325	SF Department Public Health	104	Defective5	0.97	1.27
3caa9ad2-5609-4d38-aa1a-87c85e3653c9	(20,30]	WH	male	76	V	0	246	5.295217325	SF Department Public Health	104	Intact	0.97	1493.6
3caa9ad2-5609-4d38-aa1a-87c85e3653c9	(20,30]	WH	male	76	V	0	246	5.295217325	SF Department Public Health	104	PlasmaVL	Inf	40
3caa9ad2-5609-4d38-aa1a-87c85e3653c9	(20,30]	WH	male	76	V	0	246	5.295217325	SF Department Public Health	104	Total_ProVirus	0.97	1726.46
3caa9ad2-5609-4d38-aa1a-87c85e3653c9	(20,30]	WH	male	76	V	0	246	5.295217325	SF Department Public Health	139	Defective	0.94	234.78
3caa9ad2-5609-4d38-aa1a-87c85e3653c9	(20,30]	WH	male	76	V	0	246	5.295217325	SF Department Public Health	139	Defective3	0.94	232.58
3caa9ad2-5609-4d38-aa1a-87c85e3653c9	(20,30]	WH	male	76	V	0	246	5.295217325	SF Department Public Health	139	Defective5	0.94	2.2
3caa9ad2-5609-4d38-aa1a-87c85e3653c9	(20,30]	WH	male	76	V	0	246	5.295217325	SF Department Public Health	139	Intact	0.94	1146.46
3caa9ad2-5609-4d38-aa1a-87c85e3653c9	(20,30]	WH	male	76	V	0	246	5.295217325	SF Department Public Health	139	PlasmaVL	Inf	40
3caa9ad2-5609-4d38-aa1a-87c85e3653c9	(20,30]	WH	male	76	V	0	246	5.295217325	SF Department Public Health	139	Total_ProVirus	0.94	1379.05
3caa9ad2-5609-4d38-aa1a-87c85e3653c9	(20,30]	WH	male	76	V	0	246	5.295217325	SF Department Public Health	167	Defective	0.98	884.8100000000001
3caa9ad2-5609-4d38-aa1a-87c85e3653c9	(20,30]	WH	male	76	V	0	246	5.295217325	SF Department Public Health	167	Defective3	0.98	4.57
3caa9ad2-5609-4d38-aa1a-87c85e3653c9	(20,30]	WH	male	76	V	0	246	5.295217325	SF Department Public Health	167	Defective5	0.98	880.24
3caa9ad2-5609-4d38-aa1a-87c85e3653c9	(20,30]	WH	male	76	V	0	246	5.295217325	SF Department Public Health	167	Intact	0.98	1293.9
3caa9ad2-5609-4d38-aa1a-87c85e3653c9	(20,30]	WH	male	76	V	0	246	5.295217325	SF Department Public Health	167	PlasmaVL	Inf	40
3caa9ad2-5609-4d38-aa1a-87c85e3653c9	(20,30]	WH	male	76	V	0	246	5.295217325	SF Department Public Health	167	Total_ProVirus	0.98	2174.14
3caa9ad2-5609-4d38-aa1a-87c85e3653c9	(20,30]	WH	male	76	V	0	246	5.295217325	SF Department Public Health	232	Defective	0.97	243.09
3caa9ad2-5609-4d38-aa1a-87c85e3653c9	(20,30]	WH	male	76	V	0	246	5.295217325	SF Department Public Health	232	Defective3	0.97	241.1
3caa9ad2-5609-4d38-aa1a-87c85e3653c9	(20,30]	WH	male	76	V	0	246	5.295217325	SF Department Public Health	232	Defective5	0.97	1.99
3caa9ad2-5609-4d38-aa1a-87c85e3653c9	(20,30]	WH	male	76	V	0	246	5.295217325	SF Department Public Health	232	Intact	0.97	1094.85
3caa9ad2-5609-4d38-aa1a-87c85e3653c9	(20,30]	WH	male	76	V	0	246	5.295217325	SF Department Public Health	232	PlasmaVL	Inf	NA
3caa9ad2-5609-4d38-aa1a-87c85e3653c9	(20,30]	WH	male	76	V	0	246	5.295217325	SF Department Public Health	232	Total_ProVirus	0.97	1335.95
3caa9ad2-5609-4d38-aa1a-87c85e3653c9	(20,30]	WH	male	76	V	0	246	5.295217325	SF Department Public Health	320	PlasmaVL	Inf	NA
3e14eb79-d92e-4479-91fc-81ea4c4ab946	(20,30]	AS	male	79	V	0	401	4.874748459	Community-Based Organization	0	Defective	0.87	NA
3e14eb79-d92e-4479-91fc-81ea4c4ab946	(20,30]	AS	male	79	V	0	401	4.874748459	Community-Based Organization	0	Defective3	0.87	NA
3e14eb79-d92e-4479-91fc-81ea4c4ab946	(20,30]	AS	male	79	V	0	401	4.874748459	Community-Based Organization	0	Defective5	0.87	NA
3e14eb79-d92e-4479-91fc-81ea4c4ab946	(20,30]	AS	male	79	V	0	401	4.874748459	Community-Based Organization	0	Intact	0.87	NA
3e14eb79-d92e-4479-91fc-81ea4c4ab946	(20,30]	AS	male	79	V	0	401	4.874748459	Community-Based Organization	0	PlasmaVL	Inf	74946
3e14eb79-d92e-4479-91fc-81ea4c4ab946	(20,30]	AS	male	79	V	0	401	4.874748459	Community-Based Organization	0	Total_ProVirus	0.87	6029.28
3e14eb79-d92e-4479-91fc-81ea4c4ab946	(20,30]	AS	male	79	V	0	401	4.874748459	Community-Based Organization	9	Defective	0.91	NA
3e14eb79-d92e-4479-91fc-81ea4c4ab946	(20,30]	AS	male	79	V	0	401	4.874748459	Community-Based Organization	9	Defective3	0.91	NA
3e14eb79-d92e-4479-91fc-81ea4c4ab946	(20,30]	AS	male	79	V	0	401	4.874748459	Community-Based Organization	9	Defective5	0.91	NA
3e14eb79-d92e-4479-91fc-81ea4c4ab946	(20,30]	AS	male	79	V	0	401	4.874748459	Community-Based Organization	9	Intact	0.91	NA
3e14eb79-d92e-4479-91fc-81ea4c4ab946	(20,30]	AS	male	79	V	0	401	4.874748459	Community-Based Organization	9	PlasmaVL	Inf	365
3e14eb79-d92e-4479-91fc-81ea4c4ab946	(20,30]	AS	male	79	V	0	401	4.874748459	Community-Based Organization	9	Total_ProVirus	0.91	3244.72
3e14eb79-d92e-4479-91fc-81ea4c4ab946	(20,30]	AS	male	79	V	0	401	4.874748459	Community-Based Organization	29	Defective	0.98	NA
3e14eb79-d92e-4479-91fc-81ea4c4ab946	(20,30]	AS	male	79	V	0	401	4.874748459	Community-Based Organization	29	Defective3	0.98	NA
3e14eb79-d92e-4479-91fc-81ea4c4ab946	(20,30]	AS	male	79	V	0	401	4.874748459	Community-Based Organization	29	Defective5	0.98	NA
3e14eb79-d92e-4479-91fc-81ea4c4ab946	(20,30]	AS	male	79	V	0	401	4.874748459	Community-Based Organization	29	Intact	0.98	NA
3e14eb79-d92e-4479-91fc-81ea4c4ab946	(20,30]	AS	male	79	V	0	401	4.874748459	Community-Based Organization	29	PlasmaVL	Inf	40
3e14eb79-d92e-4479-91fc-81ea4c4ab946	(20,30]	AS	male	79	V	0	401	4.874748459	Community-Based Organization	29	Total_ProVirus	0.98	3105.69
3e14eb79-d92e-4479-91fc-81ea4c4ab946	(20,30]	AS	male	79	V	0	401	4.874748459	Community-Based Organization	72	Defective	0.99	NA
3e14eb79-d92e-4479-91fc-81ea4c4ab946	(20,30]	AS	male	79	V	0	401	4.874748459	Community-Based Organization	72	Defective3	0.99	NA
3e14eb79-d92e-4479-91fc-81ea4c4ab946	(20,30]	AS	male	79	V	0	401	4.874748459	Community-Based Organization	72	Defective5	0.99	NA
3e14eb79-d92e-4479-91fc-81ea4c4ab946	(20,30]	AS	male	79	V	0	401	4.874748459	Community-Based Organization	72	Intact	0.99	NA
3e14eb79-d92e-4479-91fc-81ea4c4ab946	(20,30]	AS	male	79	V	0	401	4.874748459	Community-Based Organization	72	PlasmaVL	Inf	40
3e14eb79-d92e-4479-91fc-81ea4c4ab946	(20,30]	AS	male	79	V	0	401	4.874748459	Community-Based Organization	72	Total_ProVirus	0.99	2322.56
3e14eb79-d92e-4479-91fc-81ea4c4ab946	(20,30]	AS	male	79	V	0	401	4.874748459	Community-Based Organization	150	Defective	0.98	NA
3e14eb79-d92e-4479-91fc-81ea4c4ab946	(20,30]	AS	male	79	V	0	401	4.874748459	Community-Based Organization	150	Defective3	0.98	NA
3e14eb79-d92e-4479-91fc-81ea4c4ab946	(20,30]	AS	male	79	V	0	401	4.874748459	Community-Based Organization	150	Defective5	0.98	NA
3e14eb79-d92e-4479-91fc-81ea4c4ab946	(20,30]	AS	male	79	V	0	401	4.874748459	Community-Based Organization	150	Intact	0.98	NA
3e14eb79-d92e-4479-91fc-81ea4c4ab946	(20,30]	AS	male	79	V	0	401	4.874748459	Community-Based Organization	150	PlasmaVL	Inf	NA
3e14eb79-d92e-4479-91fc-81ea4c4ab946	(20,30]	AS	male	79	V	0	401	4.874748459	Community-Based Organization	150	Total_ProVirus	0.98	1862.32
3e14eb79-d92e-4479-91fc-81ea4c4ab946	(20,30]	AS	male	79	V	0	401	4.874748459	Community-Based Organization	204	Defective	0.98	NA
3e14eb79-d92e-4479-91fc-81ea4c4ab946	(20,30]	AS	male	79	V	0	401	4.874748459	Community-Based Organization	204	Defective3	0.98	NA
3e14eb79-d92e-4479-91fc-81ea4c4ab946	(20,30]	AS	male	79	V	0	401	4.874748459	Community-Based Organization	204	Defective5	0.98	NA
3e14eb79-d92e-4479-91fc-81ea4c4ab946	(20,30]	AS	male	79	V	0	401	4.874748459	Community-Based Organization	204	Intact	0.98	NA
3e14eb79-d92e-4479-91fc-81ea4c4ab946	(20,30]	AS	male	79	V	0	401	4.874748459	Community-Based Organization	204	PlasmaVL	Inf	40
3e14eb79-d92e-4479-91fc-81ea4c4ab946	(20,30]	AS	male	79	V	0	401	4.874748459	Community-Based Organization	204	Total_ProVirus	0.98	1529.59
3fb97e7e-5ad5-4896-af4d-d0326ef7f665	(40,50]	AS	transfem	93	V	2	613	4.082066934	SF Department Public Health	0	Defective	0.98	50.18
3fb97e7e-5ad5-4896-af4d-d0326ef7f665	(40,50]	AS	transfem	93	V	2	613	4.082066934	SF Department Public Health	0	Defective3	0.98	15.15
3fb97e7e-5ad5-4896-af4d-d0326ef7f665	(40,50]	AS	transfem	93	V	2	613	4.082066934	SF Department Public Health	0	Defective5	0.98	35.03
3fb97e7e-5ad5-4896-af4d-d0326ef7f665	(40,50]	AS	transfem	93	V	2	613	4.082066934	SF Department Public Health	0	Intact	0.98	294.9
3fb97e7e-5ad5-4896-af4d-d0326ef7f665	(40,50]	AS	transfem	93	V	2	613	4.082066934	SF Department Public Health	0	PlasmaVL	Inf	12080
3fb97e7e-5ad5-4896-af4d-d0326ef7f665	(40,50]	AS	transfem	93	V	2	613	4.082066934	SF Department Public Health	0	Total_ProVirus	0.98	345.08
3fb97e7e-5ad5-4896-af4d-d0326ef7f665	(40,50]	AS	transfem	93	V	2	613	4.082066934	SF Department Public Health	7	Defective	0.97	4.15
3fb97e7e-5ad5-4896-af4d-d0326ef7f665	(40,50]	AS	transfem	93	V	2	613	4.082066934	SF Department Public Health	7	Defective3	0.97	2.18
3fb97e7e-5ad5-4896-af4d-d0326ef7f665	(40,50]	AS	transfem	93	V	2	613	4.082066934	SF Department Public Health	7	Defective5	0.97	1.97
3fb97e7e-5ad5-4896-af4d-d0326ef7f665	(40,50]	AS	transfem	93	V	2	613	4.082066934	SF Department Public Health	7	Intact	0.97	255.53
3fb97e7e-5ad5-4896-af4d-d0326ef7f665	(40,50]	AS	transfem	93	V	2	613	4.082066934	SF Department Public Health	7	PlasmaVL	Inf	41
3fb97e7e-5ad5-4896-af4d-d0326ef7f665	(40,50]	AS	transfem	93	V	2	613	4.082066934	SF Department Public Health	7	Total_ProVirus	0.97	257.72
3fb97e7e-5ad5-4896-af4d-d0326ef7f665	(40,50]	AS	transfem	93	V	2	613	4.082066934	SF Department Public Health	28	Defective	0.98	42.78
3fb97e7e-5ad5-4896-af4d-d0326ef7f665	(40,50]	AS	transfem	93	V	2	613	4.082066934	SF Department Public Health	28	Defective3	0.98	41.06
3fb97e7e-5ad5-4896-af4d-d0326ef7f665	(40,50]	AS	transfem	93	V	2	613	4.082066934	SF Department Public Health	28	Defective5	0.98	1.72
3fb97e7e-5ad5-4896-af4d-d0326ef7f665	(40,50]	AS	transfem	93	V	2	613	4.082066934	SF Department Public Health	28	Intact	0.98	172.79
3fb97e7e-5ad5-4896-af4d-d0326ef7f665	(40,50]	AS	transfem	93	V	2	613	4.082066934	SF Department Public Health	28	PlasmaVL	Inf	40
3fb97e7e-5ad5-4896-af4d-d0326ef7f665	(40,50]	AS	transfem	93	V	2	613	4.082066934	SF Department Public Health	28	Total_ProVirus	0.98	213.85
3fb97e7e-5ad5-4896-af4d-d0326ef7f665	(40,50]	AS	transfem	93	V	2	613	4.082066934	SF Department Public Health	65	PlasmaVL	Inf	40
3fb97e7e-5ad5-4896-af4d-d0326ef7f665	(40,50]	AS	transfem	93	V	2	613	4.082066934	SF Department Public Health	85	Defective	0.98	17.79
3fb97e7e-5ad5-4896-af4d-d0326ef7f665	(40,50]	AS	transfem	93	V	2	613	4.082066934	SF Department Public Health	85	Defective3	0.98	16.06
3fb97e7e-5ad5-4896-af4d-d0326ef7f665	(40,50]	AS	transfem	93	V	2	613	4.082066934	SF Department Public Health	85	Defective5	0.98	1.73
3fb97e7e-5ad5-4896-af4d-d0326ef7f665	(40,50]	AS	transfem	93	V	2	613	4.082066934	SF Department Public Health	85	Intact	0.98	153.95
3fb97e7e-5ad5-4896-af4d-d0326ef7f665	(40,50]	AS	transfem	93	V	2	613	4.082066934	SF Department Public Health	85	PlasmaVL	Inf	40
3fb97e7e-5ad5-4896-af4d-d0326ef7f665	(40,50]	AS	transfem	93	V	2	613	4.082066934	SF Department Public Health	85	Total_ProVirus	0.98	171.74
3fb97e7e-5ad5-4896-af4d-d0326ef7f665	(40,50]	AS	transfem	93	V	2	613	4.082066934	SF Department Public Health	112	Defective	0.98	35.28
3fb97e7e-5ad5-4896-af4d-d0326ef7f665	(40,50]	AS	transfem	93	V	2	613	4.082066934	SF Department Public Health	112	Defective3	0.98	33.01
3fb97e7e-5ad5-4896-af4d-d0326ef7f665	(40,50]	AS	transfem	93	V	2	613	4.082066934	SF Department Public Health	112	Defective5	0.98	2.27
3fb97e7e-5ad5-4896-af4d-d0326ef7f665	(40,50]	AS	transfem	93	V	2	613	4.082066934	SF Department Public Health	112	Intact	0.98	138.63
3fb97e7e-5ad5-4896-af4d-d0326ef7f665	(40,50]	AS	transfem	93	V	2	613	4.082066934	SF Department Public Health	112	PlasmaVL	Inf	40
3fb97e7e-5ad5-4896-af4d-d0326ef7f665	(40,50]	AS	transfem	93	V	2	613	4.082066934	SF Department Public Health	112	Total_ProVirus	0.98	171.64
3fb97e7e-5ad5-4896-af4d-d0326ef7f665	(40,50]	AS	transfem	93	V	2	613	4.082066934	SF Department Public Health	184	Defective	0.98	778.91
3fb97e7e-5ad5-4896-af4d-d0326ef7f665	(40,50]	AS	transfem	93	V	2	613	4.082066934	SF Department Public Health	184	Defective3	0.98	385.52
3fb97e7e-5ad5-4896-af4d-d0326ef7f665	(40,50]	AS	transfem	93	V	2	613	4.082066934	SF Department Public Health	184	Defective5	0.98	393.39
3fb97e7e-5ad5-4896-af4d-d0326ef7f665	(40,50]	AS	transfem	93	V	2	613	4.082066934	SF Department Public Health	184	Intact	0.98	57.69
3fb97e7e-5ad5-4896-af4d-d0326ef7f665	(40,50]	AS	transfem	93	V	2	613	4.082066934	SF Department Public Health	184	PlasmaVL	Inf	40
3fb97e7e-5ad5-4896-af4d-d0326ef7f665	(40,50]	AS	transfem	93	V	2	613	4.082066934	SF Department Public Health	184	Total_ProVirus	0.98	836.6
3fb97e7e-5ad5-4896-af4d-d0326ef7f665	(40,50]	AS	transfem	93	V	2	613	4.082066934	SF Department Public Health	259	Defective	0.97	58.41
3fb97e7e-5ad5-4896-af4d-d0326ef7f665	(40,50]	AS	transfem	93	V	2	613	4.082066934	SF Department Public Health	259	Defective3	0.97	55
3fb97e7e-5ad5-4896-af4d-d0326ef7f665	(40,50]	AS	transfem	93	V	2	613	4.082066934	SF Department Public Health	259	Defective5	0.97	3.41
3fb97e7e-5ad5-4896-af4d-d0326ef7f665	(40,50]	AS	transfem	93	V	2	613	4.082066934	SF Department Public Health	259	Intact	0.97	96.22
3fb97e7e-5ad5-4896-af4d-d0326ef7f665	(40,50]	AS	transfem	93	V	2	613	4.082066934	SF Department Public Health	259	PlasmaVL	Inf	40
3fb97e7e-5ad5-4896-af4d-d0326ef7f665	(40,50]	AS	transfem	93	V	2	613	4.082066934	SF Department Public Health	259	Total_ProVirus	0.97	154.63
3fb97e7e-5ad5-4896-af4d-d0326ef7f665	(40,50]	AS	transfem	93	V	2	613	4.082066934	SF Department Public Health	279	PlasmaVL	Inf	NA
400ae800-0482-4261-9e34-1af805ee3b40	(20,30]	LA	male	28	IV	2	486	2.8680563618230415	Community-Based Organization	4	Defective	0.96	41.97
400ae800-0482-4261-9e34-1af805ee3b40	(20,30]	LA	male	28	IV	2	486	2.8680563618230415	Community-Based Organization	4	Defective3	0.96	3.17
400ae800-0482-4261-9e34-1af805ee3b40	(20,30]	LA	male	28	IV	2	486	2.8680563618230415	Community-Based Organization	4	Defective5	0.96	38.8
400ae800-0482-4261-9e34-1af805ee3b40	(20,30]	LA	male	28	IV	2	486	2.8680563618230415	Community-Based Organization	4	Intact	0.96	51.64
400ae800-0482-4261-9e34-1af805ee3b40	(20,30]	LA	male	28	IV	2	486	2.8680563618230415	Community-Based Organization	4	PlasmaVL	Inf	594
400ae800-0482-4261-9e34-1af805ee3b40	(20,30]	LA	male	28	IV	2	486	2.8680563618230415	Community-Based Organization	4	Total_ProVirus	0.96	93.61
400ae800-0482-4261-9e34-1af805ee3b40	(20,30]	LA	male	28	IV	2	486	2.8680563618230415	Community-Based Organization	24	Defective	0.94	12.64
400ae800-0482-4261-9e34-1af805ee3b40	(20,30]	LA	male	28	IV	2	486	2.8680563618230415	Community-Based Organization	24	Defective3	0.94	6.32
400ae800-0482-4261-9e34-1af805ee3b40	(20,30]	LA	male	28	IV	2	486	2.8680563618230415	Community-Based Organization	24	Defective5	0.94	6.32
400ae800-0482-4261-9e34-1af805ee3b40	(20,30]	LA	male	28	IV	2	486	2.8680563618230415	Community-Based Organization	24	Intact	0.94	13.95
400ae800-0482-4261-9e34-1af805ee3b40	(20,30]	LA	male	28	IV	2	486	2.8680563618230415	Community-Based Organization	24	PlasmaVL	Inf	40
400ae800-0482-4261-9e34-1af805ee3b40	(20,30]	LA	male	28	IV	2	486	2.8680563618230415	Community-Based Organization	24	Total_ProVirus	0.94	13.95
400ae800-0482-4261-9e34-1af805ee3b40	(20,30]	LA	male	28	IV	2	486	2.8680563618230415	Community-Based Organization	36	PlasmaVL	Inf	NA
400ae800-0482-4261-9e34-1af805ee3b40	(20,30]	LA	male	28	IV	2	486	2.8680563618230415	Community-Based Organization	60	PlasmaVL	Inf	NA
400ae800-0482-4261-9e34-1af805ee3b40	(20,30]	LA	male	28	IV	2	486	2.8680563618230415	Community-Based Organization	89	PlasmaVL	Inf	NA
400ae800-0482-4261-9e34-1af805ee3b40	(20,30]	LA	male	28	IV	2	486	2.8680563618230415	Community-Based Organization	116	PlasmaVL	Inf	NA
400ae800-0482-4261-9e34-1af805ee3b40	(20,30]	LA	male	28	IV	2	486	2.8680563618230415	Community-Based Organization	158	PlasmaVL	Inf	NA
400ae800-0482-4261-9e34-1af805ee3b40	(20,30]	LA	male	28	IV	2	486	2.8680563618230415	Community-Based Organization	199	PlasmaVL	Inf	NA
4831a51a-5b88-4591-bb85-f2d1520d9262	(20,30]	AS	male	26	IV	2	301	5.050000598	Private Health Clinics	-8	PlasmaVL	Inf	54
4831a51a-5b88-4591-bb85-f2d1520d9262	(20,30]	AS	male	26	IV	2	301	5.050000598	Private Health Clinics	0	Defective	0.97	NA
4831a51a-5b88-4591-bb85-f2d1520d9262	(20,30]	AS	male	26	IV	2	301	5.050000598	Private Health Clinics	0	Defective3	0.97	NA
4831a51a-5b88-4591-bb85-f2d1520d9262	(20,30]	AS	male	26	IV	2	301	5.050000598	Private Health Clinics	0	Defective5	0.97	NA
4831a51a-5b88-4591-bb85-f2d1520d9262	(20,30]	AS	male	26	IV	2	301	5.050000598	Private Health Clinics	0	Intact	0.97	NA
4831a51a-5b88-4591-bb85-f2d1520d9262	(20,30]	AS	male	26	IV	2	301	5.050000598	Private Health Clinics	0	PlasmaVL	Inf	112202
4831a51a-5b88-4591-bb85-f2d1520d9262	(20,30]	AS	male	26	IV	2	301	5.050000598	Private Health Clinics	0	Total_ProVirus	0.97	486.84
4831a51a-5b88-4591-bb85-f2d1520d9262	(20,30]	AS	male	26	IV	2	301	5.050000598	Private Health Clinics	14	Defective	0.95	NA
4831a51a-5b88-4591-bb85-f2d1520d9262	(20,30]	AS	male	26	IV	2	301	5.050000598	Private Health Clinics	14	Defective3	0.95	NA
4831a51a-5b88-4591-bb85-f2d1520d9262	(20,30]	AS	male	26	IV	2	301	5.050000598	Private Health Clinics	14	Defective5	0.95	NA
4831a51a-5b88-4591-bb85-f2d1520d9262	(20,30]	AS	male	26	IV	2	301	5.050000598	Private Health Clinics	14	Intact	0.95	NA
4831a51a-5b88-4591-bb85-f2d1520d9262	(20,30]	AS	male	26	IV	2	301	5.050000598	Private Health Clinics	14	PlasmaVL	Inf	40
4831a51a-5b88-4591-bb85-f2d1520d9262	(20,30]	AS	male	26	IV	2	301	5.050000598	Private Health Clinics	14	Total_ProVirus	0.95	14.58
4831a51a-5b88-4591-bb85-f2d1520d9262	(20,30]	AS	male	26	IV	2	301	5.050000598	Private Health Clinics	28	Defective	0.99	NA
4831a51a-5b88-4591-bb85-f2d1520d9262	(20,30]	AS	male	26	IV	2	301	5.050000598	Private Health Clinics	28	Defective3	0.99	NA
4831a51a-5b88-4591-bb85-f2d1520d9262	(20,30]	AS	male	26	IV	2	301	5.050000598	Private Health Clinics	28	Defective5	0.99	NA
4831a51a-5b88-4591-bb85-f2d1520d9262	(20,30]	AS	male	26	IV	2	301	5.050000598	Private Health Clinics	28	Intact	0.99	NA
4831a51a-5b88-4591-bb85-f2d1520d9262	(20,30]	AS	male	26	IV	2	301	5.050000598	Private Health Clinics	28	PlasmaVL	Inf	40
4831a51a-5b88-4591-bb85-f2d1520d9262	(20,30]	AS	male	26	IV	2	301	5.050000598	Private Health Clinics	28	Total_ProVirus	0.99	17.04
4831a51a-5b88-4591-bb85-f2d1520d9262	(20,30]	AS	male	26	IV	2	301	5.050000598	Private Health Clinics	56	Defective	0.98	NA
4831a51a-5b88-4591-bb85-f2d1520d9262	(20,30]	AS	male	26	IV	2	301	5.050000598	Private Health Clinics	56	Defective3	0.98	NA
4831a51a-5b88-4591-bb85-f2d1520d9262	(20,30]	AS	male	26	IV	2	301	5.050000598	Private Health Clinics	56	Defective5	0.98	NA
4831a51a-5b88-4591-bb85-f2d1520d9262	(20,30]	AS	male	26	IV	2	301	5.050000598	Private Health Clinics	56	Intact	0.98	NA
4831a51a-5b88-4591-bb85-f2d1520d9262	(20,30]	AS	male	26	IV	2	301	5.050000598	Private Health Clinics	56	PlasmaVL	Inf	40
4831a51a-5b88-4591-bb85-f2d1520d9262	(20,30]	AS	male	26	IV	2	301	5.050000598	Private Health Clinics	56	Total_ProVirus	0.98	4.78
4831a51a-5b88-4591-bb85-f2d1520d9262	(20,30]	AS	male	26	IV	2	301	5.050000598	Private Health Clinics	63	PlasmaVL	Inf	40
4831a51a-5b88-4591-bb85-f2d1520d9262	(20,30]	AS	male	26	IV	2	301	5.050000598	Private Health Clinics	84	Defective	0.86	NA
4831a51a-5b88-4591-bb85-f2d1520d9262	(20,30]	AS	male	26	IV	2	301	5.050000598	Private Health Clinics	84	Defective3	0.86	NA
4831a51a-5b88-4591-bb85-f2d1520d9262	(20,30]	AS	male	26	IV	2	301	5.050000598	Private Health Clinics	84	Defective5	0.86	NA
4831a51a-5b88-4591-bb85-f2d1520d9262	(20,30]	AS	male	26	IV	2	301	5.050000598	Private Health Clinics	84	Intact	0.86	NA
4831a51a-5b88-4591-bb85-f2d1520d9262	(20,30]	AS	male	26	IV	2	301	5.050000598	Private Health Clinics	84	PlasmaVL	Inf	40
4831a51a-5b88-4591-bb85-f2d1520d9262	(20,30]	AS	male	26	IV	2	301	5.050000598	Private Health Clinics	84	Total_ProVirus	0.86	7.57
4831a51a-5b88-4591-bb85-f2d1520d9262	(20,30]	AS	male	26	IV	2	301	5.050000598	Private Health Clinics	112	Defective	0.97	NA
4831a51a-5b88-4591-bb85-f2d1520d9262	(20,30]	AS	male	26	IV	2	301	5.050000598	Private Health Clinics	112	Defective3	0.97	NA
4831a51a-5b88-4591-bb85-f2d1520d9262	(20,30]	AS	male	26	IV	2	301	5.050000598	Private Health Clinics	112	Defective5	0.97	NA
4831a51a-5b88-4591-bb85-f2d1520d9262	(20,30]	AS	male	26	IV	2	301	5.050000598	Private Health Clinics	112	Intact	0.97	NA
4831a51a-5b88-4591-bb85-f2d1520d9262	(20,30]	AS	male	26	IV	2	301	5.050000598	Private Health Clinics	112	PlasmaVL	Inf	40
4831a51a-5b88-4591-bb85-f2d1520d9262	(20,30]	AS	male	26	IV	2	301	5.050000598	Private Health Clinics	112	Total_ProVirus	0.97	8.24
4831a51a-5b88-4591-bb85-f2d1520d9262	(20,30]	AS	male	26	IV	2	301	5.050000598	Private Health Clinics	140	Defective	0.93	NA
4831a51a-5b88-4591-bb85-f2d1520d9262	(20,30]	AS	male	26	IV	2	301	5.050000598	Private Health Clinics	140	Defective3	0.93	NA
4831a51a-5b88-4591-bb85-f2d1520d9262	(20,30]	AS	male	26	IV	2	301	5.050000598	Private Health Clinics	140	Defective5	0.93	NA
4831a51a-5b88-4591-bb85-f2d1520d9262	(20,30]	AS	male	26	IV	2	301	5.050000598	Private Health Clinics	140	Intact	0.93	NA
4831a51a-5b88-4591-bb85-f2d1520d9262	(20,30]	AS	male	26	IV	2	301	5.050000598	Private Health Clinics	140	PlasmaVL	Inf	40
4831a51a-5b88-4591-bb85-f2d1520d9262	(20,30]	AS	male	26	IV	2	301	5.050000598	Private Health Clinics	140	Total_ProVirus	0.93	8.87
4831a51a-5b88-4591-bb85-f2d1520d9262	(20,30]	AS	male	26	IV	2	301	5.050000598	Private Health Clinics	175	Defective	0.99	NA
4831a51a-5b88-4591-bb85-f2d1520d9262	(20,30]	AS	male	26	IV	2	301	5.050000598	Private Health Clinics	175	Defective3	0.99	NA
4831a51a-5b88-4591-bb85-f2d1520d9262	(20,30]	AS	male	26	IV	2	301	5.050000598	Private Health Clinics	175	Defective5	0.99	NA
4831a51a-5b88-4591-bb85-f2d1520d9262	(20,30]	AS	male	26	IV	2	301	5.050000598	Private Health Clinics	175	Intact	0.99	NA
4831a51a-5b88-4591-bb85-f2d1520d9262	(20,30]	AS	male	26	IV	2	301	5.050000598	Private Health Clinics	175	PlasmaVL	Inf	40
4831a51a-5b88-4591-bb85-f2d1520d9262	(20,30]	AS	male	26	IV	2	301	5.050000598	Private Health Clinics	175	Total_ProVirus	0.99	5.17
4831a51a-5b88-4591-bb85-f2d1520d9262	(20,30]	AS	male	26	IV	2	301	5.050000598	Private Health Clinics	231	PlasmaVL	Inf	40
4831a51a-5b88-4591-bb85-f2d1520d9262	(20,30]	AS	male	26	IV	2	301	5.050000598	Private Health Clinics	237	Defective	0.8959836330354258	NA
4831a51a-5b88-4591-bb85-f2d1520d9262	(20,30]	AS	male	26	IV	2	301	5.050000598	Private Health Clinics	237	Defective3	0.8959836330354258	NA
4831a51a-5b88-4591-bb85-f2d1520d9262	(20,30]	AS	male	26	IV	2	301	5.050000598	Private Health Clinics	237	Defective5	0.8959836330354258	NA
4831a51a-5b88-4591-bb85-f2d1520d9262	(20,30]	AS	male	26	IV	2	301	5.050000598	Private Health Clinics	237	Intact	0.8959836330354258	NA
4831a51a-5b88-4591-bb85-f2d1520d9262	(20,30]	AS	male	26	IV	2	301	5.050000598	Private Health Clinics	237	PlasmaVL	Inf	NA
4831a51a-5b88-4591-bb85-f2d1520d9262	(20,30]	AS	male	26	IV	2	301	5.050000598	Private Health Clinics	237	Total_ProVirus	0.8959836330354258	2.23
522aa774-9643-4f4c-97b9-2e65989aba82	(50,60]	LA	male	15	I	3	527	1.301029996	Community-Based Organization	-386	PlasmaVL	Inf	NA
522aa774-9643-4f4c-97b9-2e65989aba82	(50,60]	LA	male	15	I	3	527	1.301029996	Community-Based Organization	8	Defective	0.93	12.63
522aa774-9643-4f4c-97b9-2e65989aba82	(50,60]	LA	male	15	I	3	527	1.301029996	Community-Based Organization	8	Defective3	0.93	10.53
522aa774-9643-4f4c-97b9-2e65989aba82	(50,60]	LA	male	15	I	3	527	1.301029996	Community-Based Organization	8	Defective5	0.93	2.1
522aa774-9643-4f4c-97b9-2e65989aba82	(50,60]	LA	male	15	I	3	527	1.301029996	Community-Based Organization	8	Intact	0.93	2.1
522aa774-9643-4f4c-97b9-2e65989aba82	(50,60]	LA	male	15	I	3	527	1.301029996	Community-Based Organization	8	PlasmaVL	Inf	40
522aa774-9643-4f4c-97b9-2e65989aba82	(50,60]	LA	male	15	I	3	527	1.301029996	Community-Based Organization	8	Total_ProVirus	0.93	10.53
522aa774-9643-4f4c-97b9-2e65989aba82	(50,60]	LA	male	15	I	3	527	1.301029996	Community-Based Organization	16	PlasmaVL	Inf	40
522aa774-9643-4f4c-97b9-2e65989aba82	(50,60]	LA	male	15	I	3	527	1.301029996	Community-Based Organization	22	Defective	0.96	28.72
522aa774-9643-4f4c-97b9-2e65989aba82	(50,60]	LA	male	15	I	3	527	1.301029996	Community-Based Organization	22	Defective3	0.96	25.85
522aa774-9643-4f4c-97b9-2e65989aba82	(50,60]	LA	male	15	I	3	527	1.301029996	Community-Based Organization	22	Defective5	0.96	2.87
522aa774-9643-4f4c-97b9-2e65989aba82	(50,60]	LA	male	15	I	3	527	1.301029996	Community-Based Organization	22	Intact	0.96	2.92
522aa774-9643-4f4c-97b9-2e65989aba82	(50,60]	LA	male	15	I	3	527	1.301029996	Community-Based Organization	22	PlasmaVL	Inf	40
522aa774-9643-4f4c-97b9-2e65989aba82	(50,60]	LA	male	15	I	3	527	1.301029996	Community-Based Organization	22	Total_ProVirus	0.96	28.72
522aa774-9643-4f4c-97b9-2e65989aba82	(50,60]	LA	male	15	I	3	527	1.301029996	Community-Based Organization	36	PlasmaVL	Inf	40
522aa774-9643-4f4c-97b9-2e65989aba82	(50,60]	LA	male	15	I	3	527	1.301029996	Community-Based Organization	71	Defective	0.94	30.139999999999997
522aa774-9643-4f4c-97b9-2e65989aba82	(50,60]	LA	male	15	I	3	527	1.301029996	Community-Based Organization	71	Defective3	0.94	27.49
522aa774-9643-4f4c-97b9-2e65989aba82	(50,60]	LA	male	15	I	3	527	1.301029996	Community-Based Organization	71	Defective5	0.94	2.65
522aa774-9643-4f4c-97b9-2e65989aba82	(50,60]	LA	male	15	I	3	527	1.301029996	Community-Based Organization	71	Intact	0.94	2.65
522aa774-9643-4f4c-97b9-2e65989aba82	(50,60]	LA	male	15	I	3	527	1.301029996	Community-Based Organization	71	PlasmaVL	Inf	40
522aa774-9643-4f4c-97b9-2e65989aba82	(50,60]	LA	male	15	I	3	527	1.301029996	Community-Based Organization	71	Total_ProVirus	0.94	27.49
522aa774-9643-4f4c-97b9-2e65989aba82	(50,60]	LA	male	15	I	3	527	1.301029996	Community-Based Organization	99	Defective	0.96	3.76
522aa774-9643-4f4c-97b9-2e65989aba82	(50,60]	LA	male	15	I	3	527	1.301029996	Community-Based Organization	99	Defective3	0.96	1.88
522aa774-9643-4f4c-97b9-2e65989aba82	(50,60]	LA	male	15	I	3	527	1.301029996	Community-Based Organization	99	Defective5	0.96	1.88
522aa774-9643-4f4c-97b9-2e65989aba82	(50,60]	LA	male	15	I	3	527	1.301029996	Community-Based Organization	99	Intact	0.96	2.32
522aa774-9643-4f4c-97b9-2e65989aba82	(50,60]	LA	male	15	I	3	527	1.301029996	Community-Based Organization	99	PlasmaVL	Inf	40
522aa774-9643-4f4c-97b9-2e65989aba82	(50,60]	LA	male	15	I	3	527	1.301029996	Community-Based Organization	99	Total_ProVirus	0.96	6.09
522aa774-9643-4f4c-97b9-2e65989aba82	(50,60]	LA	male	15	I	3	527	1.301029996	Community-Based Organization	134	Defective	0.88	5.28
522aa774-9643-4f4c-97b9-2e65989aba82	(50,60]	LA	male	15	I	3	527	1.301029996	Community-Based Organization	134	Defective3	0.88	2.72
522aa774-9643-4f4c-97b9-2e65989aba82	(50,60]	LA	male	15	I	3	527	1.301029996	Community-Based Organization	134	Defective5	0.88	2.56
522aa774-9643-4f4c-97b9-2e65989aba82	(50,60]	LA	male	15	I	3	527	1.301029996	Community-Based Organization	134	Intact	0.88	2.56
522aa774-9643-4f4c-97b9-2e65989aba82	(50,60]	LA	male	15	I	3	527	1.301029996	Community-Based Organization	134	PlasmaVL	Inf	40
522aa774-9643-4f4c-97b9-2e65989aba82	(50,60]	LA	male	15	I	3	527	1.301029996	Community-Based Organization	134	Total_ProVirus	0.88	2.72
522aa774-9643-4f4c-97b9-2e65989aba82	(50,60]	LA	male	15	I	3	527	1.301029996	Community-Based Organization	162	Defective	0.88	13.11
522aa774-9643-4f4c-97b9-2e65989aba82	(50,60]	LA	male	15	I	3	527	1.301029996	Community-Based Organization	162	Defective3	0.88	4.2
522aa774-9643-4f4c-97b9-2e65989aba82	(50,60]	LA	male	15	I	3	527	1.301029996	Community-Based Organization	162	Defective5	0.88	8.91
522aa774-9643-4f4c-97b9-2e65989aba82	(50,60]	LA	male	15	I	3	527	1.301029996	Community-Based Organization	162	Intact	0.88	4.2
522aa774-9643-4f4c-97b9-2e65989aba82	(50,60]	LA	male	15	I	3	527	1.301029996	Community-Based Organization	162	PlasmaVL	Inf	40
522aa774-9643-4f4c-97b9-2e65989aba82	(50,60]	LA	male	15	I	3	527	1.301029996	Community-Based Organization	162	Total_ProVirus	0.88	8.91
522aa774-9643-4f4c-97b9-2e65989aba82	(50,60]	LA	male	15	I	3	527	1.301029996	Community-Based Organization	190	Defective	0.86	20.43
522aa774-9643-4f4c-97b9-2e65989aba82	(50,60]	LA	male	15	I	3	527	1.301029996	Community-Based Organization	190	Defective3	0.86	15.32
522aa774-9643-4f4c-97b9-2e65989aba82	(50,60]	LA	male	15	I	3	527	1.301029996	Community-Based Organization	190	Defective5	0.86	5.11
522aa774-9643-4f4c-97b9-2e65989aba82	(50,60]	LA	male	15	I	3	527	1.301029996	Community-Based Organization	190	Intact	0.86	4.72
522aa774-9643-4f4c-97b9-2e65989aba82	(50,60]	LA	male	15	I	3	527	1.301029996	Community-Based Organization	190	PlasmaVL	Inf	40
522aa774-9643-4f4c-97b9-2e65989aba82	(50,60]	LA	male	15	I	3	527	1.301029996	Community-Based Organization	190	Total_ProVirus	0.86	20.43
522aa774-9643-4f4c-97b9-2e65989aba82	(50,60]	LA	male	15	I	3	527	1.301029996	Community-Based Organization	260	PlasmaVL	Inf	NA
55910228-0d5a-41dc-9ed3-0f722b9764ba	(20,30]	WH	male	23	III	0	654	6.206559553	SF Department Public Health	0	Defective	0.98	7464.44
55910228-0d5a-41dc-9ed3-0f722b9764ba	(20,30]	WH	male	23	III	0	654	6.206559553	SF Department Public Health	0	Defective3	0.98	502.06
55910228-0d5a-41dc-9ed3-0f722b9764ba	(20,30]	WH	male	23	III	0	654	6.206559553	SF Department Public Health	0	Defective5	0.98	6962.38
55910228-0d5a-41dc-9ed3-0f722b9764ba	(20,30]	WH	male	23	III	0	654	6.206559553	SF Department Public Health	0	Intact	0.98	1905.4
55910228-0d5a-41dc-9ed3-0f722b9764ba	(20,30]	WH	male	23	III	0	654	6.206559553	SF Department Public Health	0	PlasmaVL	Inf	1609013
55910228-0d5a-41dc-9ed3-0f722b9764ba	(20,30]	WH	male	23	III	0	654	6.206559553	SF Department Public Health	0	Total_ProVirus	0.98	9369.84
55910228-0d5a-41dc-9ed3-0f722b9764ba	(20,30]	WH	male	23	III	0	654	6.206559553	SF Department Public Health	17	Defective	0.98	361.27
55910228-0d5a-41dc-9ed3-0f722b9764ba	(20,30]	WH	male	23	III	0	654	6.206559553	SF Department Public Health	17	Defective3	0.98	2.85
55910228-0d5a-41dc-9ed3-0f722b9764ba	(20,30]	WH	male	23	III	0	654	6.206559553	SF Department Public Health	17	Defective5	0.98	358.42
55910228-0d5a-41dc-9ed3-0f722b9764ba	(20,30]	WH	male	23	III	0	654	6.206559553	SF Department Public Health	17	Intact	0.98	886.02
55910228-0d5a-41dc-9ed3-0f722b9764ba	(20,30]	WH	male	23	III	0	654	6.206559553	SF Department Public Health	17	PlasmaVL	Inf	61
55910228-0d5a-41dc-9ed3-0f722b9764ba	(20,30]	WH	male	23	III	0	654	6.206559553	SF Department Public Health	17	Total_ProVirus	0.98	1244.44
55910228-0d5a-41dc-9ed3-0f722b9764ba	(20,30]	WH	male	23	III	0	654	6.206559553	SF Department Public Health	38	Defective	0.97	185.74
55910228-0d5a-41dc-9ed3-0f722b9764ba	(20,30]	WH	male	23	III	0	654	6.206559553	SF Department Public Health	38	Defective3	0.97	1.91
55910228-0d5a-41dc-9ed3-0f722b9764ba	(20,30]	WH	male	23	III	0	654	6.206559553	SF Department Public Health	38	Defective5	0.97	183.83
55910228-0d5a-41dc-9ed3-0f722b9764ba	(20,30]	WH	male	23	III	0	654	6.206559553	SF Department Public Health	38	Intact	0.97	407.45
55910228-0d5a-41dc-9ed3-0f722b9764ba	(20,30]	WH	male	23	III	0	654	6.206559553	SF Department Public Health	38	PlasmaVL	Inf	40
55910228-0d5a-41dc-9ed3-0f722b9764ba	(20,30]	WH	male	23	III	0	654	6.206559553	SF Department Public Health	38	Total_ProVirus	0.97	591.28
55910228-0d5a-41dc-9ed3-0f722b9764ba	(20,30]	WH	male	23	III	0	654	6.206559553	SF Department Public Health	65	Defective	0.88	294.56
55910228-0d5a-41dc-9ed3-0f722b9764ba	(20,30]	WH	male	23	III	0	654	6.206559553	SF Department Public Health	65	Defective3	0.88	4.41
55910228-0d5a-41dc-9ed3-0f722b9764ba	(20,30]	WH	male	23	III	0	654	6.206559553	SF Department Public Health	65	Defective5	0.88	290.15
55910228-0d5a-41dc-9ed3-0f722b9764ba	(20,30]	WH	male	23	III	0	654	6.206559553	SF Department Public Health	65	Intact	0.88	424.06
55910228-0d5a-41dc-9ed3-0f722b9764ba	(20,30]	WH	male	23	III	0	654	6.206559553	SF Department Public Health	65	PlasmaVL	Inf	40
55910228-0d5a-41dc-9ed3-0f722b9764ba	(20,30]	WH	male	23	III	0	654	6.206559553	SF Department Public Health	65	Total_ProVirus	0.88	714.21
55910228-0d5a-41dc-9ed3-0f722b9764ba	(20,30]	WH	male	23	III	0	654	6.206559553	SF Department Public Health	87	Defective	0.89	247.95
55910228-0d5a-41dc-9ed3-0f722b9764ba	(20,30]	WH	male	23	III	0	654	6.206559553	SF Department Public Health	87	Defective3	0.89	1.77
55910228-0d5a-41dc-9ed3-0f722b9764ba	(20,30]	WH	male	23	III	0	654	6.206559553	SF Department Public Health	87	Defective5	0.89	246.18
55910228-0d5a-41dc-9ed3-0f722b9764ba	(20,30]	WH	male	23	III	0	654	6.206559553	SF Department Public Health	87	Intact	0.89	226.27
55910228-0d5a-41dc-9ed3-0f722b9764ba	(20,30]	WH	male	23	III	0	654	6.206559553	SF Department Public Health	87	PlasmaVL	Inf	40
55910228-0d5a-41dc-9ed3-0f722b9764ba	(20,30]	WH	male	23	III	0	654	6.206559553	SF Department Public Health	87	Total_ProVirus	0.89	472.46
55910228-0d5a-41dc-9ed3-0f722b9764ba	(20,30]	WH	male	23	III	0	654	6.206559553	SF Department Public Health	143	Defective	0.99	235.35
55910228-0d5a-41dc-9ed3-0f722b9764ba	(20,30]	WH	male	23	III	0	654	6.206559553	SF Department Public Health	143	Defective3	0.99	83.45
55910228-0d5a-41dc-9ed3-0f722b9764ba	(20,30]	WH	male	23	III	0	654	6.206559553	SF Department Public Health	143	Defective5	0.99	151.9
55910228-0d5a-41dc-9ed3-0f722b9764ba	(20,30]	WH	male	23	III	0	654	6.206559553	SF Department Public Health	143	Intact	0.99	180.36
55910228-0d5a-41dc-9ed3-0f722b9764ba	(20,30]	WH	male	23	III	0	654	6.206559553	SF Department Public Health	143	PlasmaVL	Inf	40
55910228-0d5a-41dc-9ed3-0f722b9764ba	(20,30]	WH	male	23	III	0	654	6.206559553	SF Department Public Health	143	Total_ProVirus	0.99	415.71
55910228-0d5a-41dc-9ed3-0f722b9764ba	(20,30]	WH	male	23	III	0	654	6.206559553	SF Department Public Health	185	Defective	0.96	148.69
55910228-0d5a-41dc-9ed3-0f722b9764ba	(20,30]	WH	male	23	III	0	654	6.206559553	SF Department Public Health	185	Defective3	0.96	1.41
55910228-0d5a-41dc-9ed3-0f722b9764ba	(20,30]	WH	male	23	III	0	654	6.206559553	SF Department Public Health	185	Defective5	0.96	147.28
55910228-0d5a-41dc-9ed3-0f722b9764ba	(20,30]	WH	male	23	III	0	654	6.206559553	SF Department Public Health	185	Intact	0.96	163.35
55910228-0d5a-41dc-9ed3-0f722b9764ba	(20,30]	WH	male	23	III	0	654	6.206559553	SF Department Public Health	185	PlasmaVL	Inf	40
55910228-0d5a-41dc-9ed3-0f722b9764ba	(20,30]	WH	male	23	III	0	654	6.206559553	SF Department Public Health	185	Total_ProVirus	0.96	310.63
59185c60-b57b-4c76-b721-362b4801f8e2	(20,30]	WH	male	121	V	0	276	4.022387126	Community-Based Organization	0	Defective	0.96	358.11
59185c60-b57b-4c76-b721-362b4801f8e2	(20,30]	WH	male	121	V	0	276	4.022387126	Community-Based Organization	0	Defective3	0.96	9.95
59185c60-b57b-4c76-b721-362b4801f8e2	(20,30]	WH	male	121	V	0	276	4.022387126	Community-Based Organization	0	Defective5	0.96	348.16
59185c60-b57b-4c76-b721-362b4801f8e2	(20,30]	WH	male	121	V	0	276	4.022387126	Community-Based Organization	0	Intact	0.96	1263.31
59185c60-b57b-4c76-b721-362b4801f8e2	(20,30]	WH	male	121	V	0	276	4.022387126	Community-Based Organization	0	PlasmaVL	Inf	10529
59185c60-b57b-4c76-b721-362b4801f8e2	(20,30]	WH	male	121	V	0	276	4.022387126	Community-Based Organization	0	Total_ProVirus	0.96	1621.42
59185c60-b57b-4c76-b721-362b4801f8e2	(20,30]	WH	male	121	V	0	276	4.022387126	Community-Based Organization	15	Defective	0.92	87.45
59185c60-b57b-4c76-b721-362b4801f8e2	(20,30]	WH	male	121	V	0	276	4.022387126	Community-Based Organization	15	Defective3	0.92	82.75
59185c60-b57b-4c76-b721-362b4801f8e2	(20,30]	WH	male	121	V	0	276	4.022387126	Community-Based Organization	15	Defective5	0.92	4.7
59185c60-b57b-4c76-b721-362b4801f8e2	(20,30]	WH	male	121	V	0	276	4.022387126	Community-Based Organization	15	Intact	0.92	832.33
59185c60-b57b-4c76-b721-362b4801f8e2	(20,30]	WH	male	121	V	0	276	4.022387126	Community-Based Organization	15	PlasmaVL	Inf	40
59185c60-b57b-4c76-b721-362b4801f8e2	(20,30]	WH	male	121	V	0	276	4.022387126	Community-Based Organization	15	Total_ProVirus	0.92	915.07
59185c60-b57b-4c76-b721-362b4801f8e2	(20,30]	WH	male	121	V	0	276	4.022387126	Community-Based Organization	28	PlasmaVL	Inf	40
59185c60-b57b-4c76-b721-362b4801f8e2	(20,30]	WH	male	121	V	0	276	4.022387126	Community-Based Organization	57	Defective	0.97	120.65
59185c60-b57b-4c76-b721-362b4801f8e2	(20,30]	WH	male	121	V	0	276	4.022387126	Community-Based Organization	57	Defective3	0.97	91.69
59185c60-b57b-4c76-b721-362b4801f8e2	(20,30]	WH	male	121	V	0	276	4.022387126	Community-Based Organization	57	Defective5	0.97	28.96
59185c60-b57b-4c76-b721-362b4801f8e2	(20,30]	WH	male	121	V	0	276	4.022387126	Community-Based Organization	57	Intact	0.97	328.1
59185c60-b57b-4c76-b721-362b4801f8e2	(20,30]	WH	male	121	V	0	276	4.022387126	Community-Based Organization	57	PlasmaVL	Inf	40
59185c60-b57b-4c76-b721-362b4801f8e2	(20,30]	WH	male	121	V	0	276	4.022387126	Community-Based Organization	57	Total_ProVirus	0.97	448.76
59185c60-b57b-4c76-b721-362b4801f8e2	(20,30]	WH	male	121	V	0	276	4.022387126	Community-Based Organization	91	Defective	0.98	113.73
59185c60-b57b-4c76-b721-362b4801f8e2	(20,30]	WH	male	121	V	0	276	4.022387126	Community-Based Organization	91	Defective3	0.98	96.21
59185c60-b57b-4c76-b721-362b4801f8e2	(20,30]	WH	male	121	V	0	276	4.022387126	Community-Based Organization	91	Defective5	0.98	17.52
59185c60-b57b-4c76-b721-362b4801f8e2	(20,30]	WH	male	121	V	0	276	4.022387126	Community-Based Organization	91	Intact	0.98	366.51
59185c60-b57b-4c76-b721-362b4801f8e2	(20,30]	WH	male	121	V	0	276	4.022387126	Community-Based Organization	91	PlasmaVL	Inf	40
59185c60-b57b-4c76-b721-362b4801f8e2	(20,30]	WH	male	121	V	0	276	4.022387126	Community-Based Organization	91	Total_ProVirus	0.98	480.24
59185c60-b57b-4c76-b721-362b4801f8e2	(20,30]	WH	male	121	V	0	276	4.022387126	Community-Based Organization	119	Defective	0.96	166.97
59185c60-b57b-4c76-b721-362b4801f8e2	(20,30]	WH	male	121	V	0	276	4.022387126	Community-Based Organization	119	Defective3	0.96	137.23
59185c60-b57b-4c76-b721-362b4801f8e2	(20,30]	WH	male	121	V	0	276	4.022387126	Community-Based Organization	119	Defective5	0.96	29.74
59185c60-b57b-4c76-b721-362b4801f8e2	(20,30]	WH	male	121	V	0	276	4.022387126	Community-Based Organization	119	Intact	0.96	432.46
59185c60-b57b-4c76-b721-362b4801f8e2	(20,30]	WH	male	121	V	0	276	4.022387126	Community-Based Organization	119	PlasmaVL	Inf	40
59185c60-b57b-4c76-b721-362b4801f8e2	(20,30]	WH	male	121	V	0	276	4.022387126	Community-Based Organization	119	Total_ProVirus	0.96	599.42
59185c60-b57b-4c76-b721-362b4801f8e2	(20,30]	WH	male	121	V	0	276	4.022387126	Community-Based Organization	140	Defective	0.95	129.27
59185c60-b57b-4c76-b721-362b4801f8e2	(20,30]	WH	male	121	V	0	276	4.022387126	Community-Based Organization	140	Defective3	0.95	97.68
59185c60-b57b-4c76-b721-362b4801f8e2	(20,30]	WH	male	121	V	0	276	4.022387126	Community-Based Organization	140	Defective5	0.95	31.59
59185c60-b57b-4c76-b721-362b4801f8e2	(20,30]	WH	male	121	V	0	276	4.022387126	Community-Based Organization	140	Intact	0.95	264.52
59185c60-b57b-4c76-b721-362b4801f8e2	(20,30]	WH	male	121	V	0	276	4.022387126	Community-Based Organization	140	PlasmaVL	Inf	40
59185c60-b57b-4c76-b721-362b4801f8e2	(20,30]	WH	male	121	V	0	276	4.022387126	Community-Based Organization	140	Total_ProVirus	0.95	393.79
59185c60-b57b-4c76-b721-362b4801f8e2	(20,30]	WH	male	121	V	0	276	4.022387126	Community-Based Organization	168	Defective	0.99	174.65
59185c60-b57b-4c76-b721-362b4801f8e2	(20,30]	WH	male	121	V	0	276	4.022387126	Community-Based Organization	168	Defective3	0.99	96.11
59185c60-b57b-4c76-b721-362b4801f8e2	(20,30]	WH	male	121	V	0	276	4.022387126	Community-Based Organization	168	Defective5	0.99	78.54
59185c60-b57b-4c76-b721-362b4801f8e2	(20,30]	WH	male	121	V	0	276	4.022387126	Community-Based Organization	168	Intact	0.99	240.75
59185c60-b57b-4c76-b721-362b4801f8e2	(20,30]	WH	male	121	V	0	276	4.022387126	Community-Based Organization	168	PlasmaVL	Inf	40
59185c60-b57b-4c76-b721-362b4801f8e2	(20,30]	WH	male	121	V	0	276	4.022387126	Community-Based Organization	168	Total_ProVirus	0.99	415.39
59185c60-b57b-4c76-b721-362b4801f8e2	(20,30]	WH	male	121	V	0	276	4.022387126	Community-Based Organization	294	Defective	0.89	580.5699999999999
59185c60-b57b-4c76-b721-362b4801f8e2	(20,30]	WH	male	121	V	0	276	4.022387126	Community-Based Organization	294	Defective3	0.89	183.13
59185c60-b57b-4c76-b721-362b4801f8e2	(20,30]	WH	male	121	V	0	276	4.022387126	Community-Based Organization	294	Defective5	0.89	397.44
59185c60-b57b-4c76-b721-362b4801f8e2	(20,30]	WH	male	121	V	0	276	4.022387126	Community-Based Organization	294	Intact	0.89	156.67
59185c60-b57b-4c76-b721-362b4801f8e2	(20,30]	WH	male	121	V	0	276	4.022387126	Community-Based Organization	294	PlasmaVL	Inf	NA
59185c60-b57b-4c76-b721-362b4801f8e2	(20,30]	WH	male	121	V	0	276	4.022387126	Community-Based Organization	294	Total_ProVirus	0.89	737.24
5b1ec328-bcaf-426e-99a6-8b4a572049e4	(30,40]	AS	male	22	II	0	350	5.952945896	Community-Based Organization	0	Defective	0.97	3971.54
5b1ec328-bcaf-426e-99a6-8b4a572049e4	(30,40]	AS	male	22	II	0	350	5.952945896	Community-Based Organization	0	Defective3	0.97	3.58
5b1ec328-bcaf-426e-99a6-8b4a572049e4	(30,40]	AS	male	22	II	0	350	5.952945896	Community-Based Organization	0	Defective5	0.97	3967.96
5b1ec328-bcaf-426e-99a6-8b4a572049e4	(30,40]	AS	male	22	II	0	350	5.952945896	Community-Based Organization	0	Intact	0.97	9621.31
5b1ec328-bcaf-426e-99a6-8b4a572049e4	(30,40]	AS	male	22	II	0	350	5.952945896	Community-Based Organization	0	PlasmaVL	Inf	897317
5b1ec328-bcaf-426e-99a6-8b4a572049e4	(30,40]	AS	male	22	II	0	350	5.952945896	Community-Based Organization	0	Total_ProVirus	0.97	13589.27
5b1ec328-bcaf-426e-99a6-8b4a572049e4	(30,40]	AS	male	22	II	0	350	5.952945896	Community-Based Organization	13	Defective	0.99	494.9
5b1ec328-bcaf-426e-99a6-8b4a572049e4	(30,40]	AS	male	22	II	0	350	5.952945896	Community-Based Organization	13	Defective3	0.99	1.94
5b1ec328-bcaf-426e-99a6-8b4a572049e4	(30,40]	AS	male	22	II	0	350	5.952945896	Community-Based Organization	13	Defective5	0.99	492.96
5b1ec328-bcaf-426e-99a6-8b4a572049e4	(30,40]	AS	male	22	II	0	350	5.952945896	Community-Based Organization	13	Intact	0.99	5751.18
5b1ec328-bcaf-426e-99a6-8b4a572049e4	(30,40]	AS	male	22	II	0	350	5.952945896	Community-Based Organization	13	PlasmaVL	Inf	602
5b1ec328-bcaf-426e-99a6-8b4a572049e4	(30,40]	AS	male	22	II	0	350	5.952945896	Community-Based Organization	13	Total_ProVirus	0.99	6244.14
5b1ec328-bcaf-426e-99a6-8b4a572049e4	(30,40]	AS	male	22	II	0	350	5.952945896	Community-Based Organization	25	Defective	0.07	135.8
5b1ec328-bcaf-426e-99a6-8b4a572049e4	(30,40]	AS	male	22	II	0	350	5.952945896	Community-Based Organization	25	Defective3	0.07	6.96
5b1ec328-bcaf-426e-99a6-8b4a572049e4	(30,40]	AS	male	22	II	0	350	5.952945896	Community-Based Organization	25	Defective5	0.07	128.84
5b1ec328-bcaf-426e-99a6-8b4a572049e4	(30,40]	AS	male	22	II	0	350	5.952945896	Community-Based Organization	25	Intact	0.07	6062.56
5b1ec328-bcaf-426e-99a6-8b4a572049e4	(30,40]	AS	male	22	II	0	350	5.952945896	Community-Based Organization	25	PlasmaVL	Inf	64
5b1ec328-bcaf-426e-99a6-8b4a572049e4	(30,40]	AS	male	22	II	0	350	5.952945896	Community-Based Organization	25	Total_ProVirus	0.07	6191.4
5b1ec328-bcaf-426e-99a6-8b4a572049e4	(30,40]	AS	male	22	II	0	350	5.952945896	Community-Based Organization	55	Defective	0.07	293.39
5b1ec328-bcaf-426e-99a6-8b4a572049e4	(30,40]	AS	male	22	II	0	350	5.952945896	Community-Based Organization	55	Defective3	0.07	287.51
5b1ec328-bcaf-426e-99a6-8b4a572049e4	(30,40]	AS	male	22	II	0	350	5.952945896	Community-Based Organization	55	Defective5	0.07	5.88
5b1ec328-bcaf-426e-99a6-8b4a572049e4	(30,40]	AS	male	22	II	0	350	5.952945896	Community-Based Organization	55	Intact	0.07	3188.15
5b1ec328-bcaf-426e-99a6-8b4a572049e4	(30,40]	AS	male	22	II	0	350	5.952945896	Community-Based Organization	55	PlasmaVL	Inf	40
5b1ec328-bcaf-426e-99a6-8b4a572049e4	(30,40]	AS	male	22	II	0	350	5.952945896	Community-Based Organization	55	Total_ProVirus	0.07	3475.66
5b1ec328-bcaf-426e-99a6-8b4a572049e4	(30,40]	AS	male	22	II	0	350	5.952945896	Community-Based Organization	83	PlasmaVL	Inf	40
5b1ec328-bcaf-426e-99a6-8b4a572049e4	(30,40]	AS	male	22	II	0	350	5.952945896	Community-Based Organization	119	Defective	0.97	122.78
5b1ec328-bcaf-426e-99a6-8b4a572049e4	(30,40]	AS	male	22	II	0	350	5.952945896	Community-Based Organization	119	Defective3	0.97	121.72
5b1ec328-bcaf-426e-99a6-8b4a572049e4	(30,40]	AS	male	22	II	0	350	5.952945896	Community-Based Organization	119	Defective5	0.97	1.06
5b1ec328-bcaf-426e-99a6-8b4a572049e4	(30,40]	AS	male	22	II	0	350	5.952945896	Community-Based Organization	119	Intact	0.97	1196.91
5b1ec328-bcaf-426e-99a6-8b4a572049e4	(30,40]	AS	male	22	II	0	350	5.952945896	Community-Based Organization	119	PlasmaVL	Inf	40
5b1ec328-bcaf-426e-99a6-8b4a572049e4	(30,40]	AS	male	22	II	0	350	5.952945896	Community-Based Organization	119	Total_ProVirus	0.97	1318.63
5b1ec328-bcaf-426e-99a6-8b4a572049e4	(30,40]	AS	male	22	II	0	350	5.952945896	Community-Based Organization	141	Defective	0.99	176.22
5b1ec328-bcaf-426e-99a6-8b4a572049e4	(30,40]	AS	male	22	II	0	350	5.952945896	Community-Based Organization	141	Defective3	0.99	174.04
5b1ec328-bcaf-426e-99a6-8b4a572049e4	(30,40]	AS	male	22	II	0	350	5.952945896	Community-Based Organization	141	Defective5	0.99	2.18
5b1ec328-bcaf-426e-99a6-8b4a572049e4	(30,40]	AS	male	22	II	0	350	5.952945896	Community-Based Organization	141	Intact	0.99	1401.83
5b1ec328-bcaf-426e-99a6-8b4a572049e4	(30,40]	AS	male	22	II	0	350	5.952945896	Community-Based Organization	141	PlasmaVL	Inf	126
5b1ec328-bcaf-426e-99a6-8b4a572049e4	(30,40]	AS	male	22	II	0	350	5.952945896	Community-Based Organization	141	Total_ProVirus	0.99	1575.87
5b1ec328-bcaf-426e-99a6-8b4a572049e4	(30,40]	AS	male	22	II	0	350	5.952945896	Community-Based Organization	168	Defective	0.98	244.53
5b1ec328-bcaf-426e-99a6-8b4a572049e4	(30,40]	AS	male	22	II	0	350	5.952945896	Community-Based Organization	168	Defective3	0.98	242.57
5b1ec328-bcaf-426e-99a6-8b4a572049e4	(30,40]	AS	male	22	II	0	350	5.952945896	Community-Based Organization	168	Defective5	0.98	1.96
5b1ec328-bcaf-426e-99a6-8b4a572049e4	(30,40]	AS	male	22	II	0	350	5.952945896	Community-Based Organization	168	Intact	0.98	1083.49
5b1ec328-bcaf-426e-99a6-8b4a572049e4	(30,40]	AS	male	22	II	0	350	5.952945896	Community-Based Organization	168	PlasmaVL	Inf	40
5b1ec328-bcaf-426e-99a6-8b4a572049e4	(30,40]	AS	male	22	II	0	350	5.952945896	Community-Based Organization	168	Total_ProVirus	0.98	1326.07
5b1ec328-bcaf-426e-99a6-8b4a572049e4	(30,40]	AS	male	22	II	0	350	5.952945896	Community-Based Organization	230	PlasmaVL	Inf	NA
617a2c87-f347-49af-8e6c-33837b825797	(20,30]	AA	male	18	II	0	246	5.692241304	Community-Based Organization	-6	PlasmaVL	Inf	492313
617a2c87-f347-49af-8e6c-33837b825797	(20,30]	AA	male	18	II	0	246	5.692241304	Community-Based Organization	0	Defective	0.97	9886.15
617a2c87-f347-49af-8e6c-33837b825797	(20,30]	AA	male	18	II	0	246	5.692241304	Community-Based Organization	0	Defective3	0.97	1036.87
617a2c87-f347-49af-8e6c-33837b825797	(20,30]	AA	male	18	II	0	246	5.692241304	Community-Based Organization	0	Defective5	0.97	8849.28
617a2c87-f347-49af-8e6c-33837b825797	(20,30]	AA	male	18	II	0	246	5.692241304	Community-Based Organization	0	Intact	0.97	6214.27
617a2c87-f347-49af-8e6c-33837b825797	(20,30]	AA	male	18	II	0	246	5.692241304	Community-Based Organization	0	PlasmaVL	Inf	2141874
617a2c87-f347-49af-8e6c-33837b825797	(20,30]	AA	male	18	II	0	246	5.692241304	Community-Based Organization	0	Total_ProVirus	0.97	16100.42
617a2c87-f347-49af-8e6c-33837b825797	(20,30]	AA	male	18	II	0	246	5.692241304	Community-Based Organization	14	Defective	0.99	148.95000000000002
617a2c87-f347-49af-8e6c-33837b825797	(20,30]	AA	male	18	II	0	246	5.692241304	Community-Based Organization	14	Defective3	0.99	3.61
617a2c87-f347-49af-8e6c-33837b825797	(20,30]	AA	male	18	II	0	246	5.692241304	Community-Based Organization	14	Defective5	0.99	145.34
617a2c87-f347-49af-8e6c-33837b825797	(20,30]	AA	male	18	II	0	246	5.692241304	Community-Based Organization	14	Intact	0.99	1079.15
617a2c87-f347-49af-8e6c-33837b825797	(20,30]	AA	male	18	II	0	246	5.692241304	Community-Based Organization	14	PlasmaVL	Inf	452
617a2c87-f347-49af-8e6c-33837b825797	(20,30]	AA	male	18	II	0	246	5.692241304	Community-Based Organization	14	Total_ProVirus	0.99	1224.49
617a2c87-f347-49af-8e6c-33837b825797	(20,30]	AA	male	18	II	0	246	5.692241304	Community-Based Organization	33	Defective	0.99	16.25
617a2c87-f347-49af-8e6c-33837b825797	(20,30]	AA	male	18	II	0	246	5.692241304	Community-Based Organization	33	Defective3	0.99	14.18
617a2c87-f347-49af-8e6c-33837b825797	(20,30]	AA	male	18	II	0	246	5.692241304	Community-Based Organization	33	Defective5	0.99	2.07
617a2c87-f347-49af-8e6c-33837b825797	(20,30]	AA	male	18	II	0	246	5.692241304	Community-Based Organization	33	Intact	0.99	550.86
617a2c87-f347-49af-8e6c-33837b825797	(20,30]	AA	male	18	II	0	246	5.692241304	Community-Based Organization	33	PlasmaVL	Inf	40
617a2c87-f347-49af-8e6c-33837b825797	(20,30]	AA	male	18	II	0	246	5.692241304	Community-Based Organization	33	Total_ProVirus	0.99	565.03
617a2c87-f347-49af-8e6c-33837b825797	(20,30]	AA	male	18	II	0	246	5.692241304	Community-Based Organization	56	Defective	0.98	89.47
617a2c87-f347-49af-8e6c-33837b825797	(20,30]	AA	male	18	II	0	246	5.692241304	Community-Based Organization	56	Defective3	0.98	86.38
617a2c87-f347-49af-8e6c-33837b825797	(20,30]	AA	male	18	II	0	246	5.692241304	Community-Based Organization	56	Defective5	0.98	3.09
617a2c87-f347-49af-8e6c-33837b825797	(20,30]	AA	male	18	II	0	246	5.692241304	Community-Based Organization	56	Intact	0.98	390.3
617a2c87-f347-49af-8e6c-33837b825797	(20,30]	AA	male	18	II	0	246	5.692241304	Community-Based Organization	56	PlasmaVL	Inf	40
617a2c87-f347-49af-8e6c-33837b825797	(20,30]	AA	male	18	II	0	246	5.692241304	Community-Based Organization	56	Total_ProVirus	0.98	476.67
617a2c87-f347-49af-8e6c-33837b825797	(20,30]	AA	male	18	II	0	246	5.692241304	Community-Based Organization	91	Defective	0.97	67.71000000000001
617a2c87-f347-49af-8e6c-33837b825797	(20,30]	AA	male	18	II	0	246	5.692241304	Community-Based Organization	91	Defective3	0.97	2.03
617a2c87-f347-49af-8e6c-33837b825797	(20,30]	AA	male	18	II	0	246	5.692241304	Community-Based Organization	91	Defective5	0.97	65.68
617a2c87-f347-49af-8e6c-33837b825797	(20,30]	AA	male	18	II	0	246	5.692241304	Community-Based Organization	91	Intact	0.97	233.98
617a2c87-f347-49af-8e6c-33837b825797	(20,30]	AA	male	18	II	0	246	5.692241304	Community-Based Organization	91	PlasmaVL	Inf	40
617a2c87-f347-49af-8e6c-33837b825797	(20,30]	AA	male	18	II	0	246	5.692241304	Community-Based Organization	91	Total_ProVirus	0.97	299.66
617a2c87-f347-49af-8e6c-33837b825797	(20,30]	AA	male	18	II	0	246	5.692241304	Community-Based Organization	112	Defective	0.99	28.08
617a2c87-f347-49af-8e6c-33837b825797	(20,30]	AA	male	18	II	0	246	5.692241304	Community-Based Organization	112	Defective3	0.99	14.04
617a2c87-f347-49af-8e6c-33837b825797	(20,30]	AA	male	18	II	0	246	5.692241304	Community-Based Organization	112	Defective5	0.99	14.04
617a2c87-f347-49af-8e6c-33837b825797	(20,30]	AA	male	18	II	0	246	5.692241304	Community-Based Organization	112	Intact	0.99	230.93
617a2c87-f347-49af-8e6c-33837b825797	(20,30]	AA	male	18	II	0	246	5.692241304	Community-Based Organization	112	PlasmaVL	Inf	40
617a2c87-f347-49af-8e6c-33837b825797	(20,30]	AA	male	18	II	0	246	5.692241304	Community-Based Organization	112	Total_ProVirus	0.99	259
617a2c87-f347-49af-8e6c-33837b825797	(20,30]	AA	male	18	II	0	246	5.692241304	Community-Based Organization	140	Defective	0.99	6.34
617a2c87-f347-49af-8e6c-33837b825797	(20,30]	AA	male	18	II	0	246	5.692241304	Community-Based Organization	140	Defective3	0.99	2.04
617a2c87-f347-49af-8e6c-33837b825797	(20,30]	AA	male	18	II	0	246	5.692241304	Community-Based Organization	140	Defective5	0.99	4.3
617a2c87-f347-49af-8e6c-33837b825797	(20,30]	AA	male	18	II	0	246	5.692241304	Community-Based Organization	140	Intact	0.99	195.86
617a2c87-f347-49af-8e6c-33837b825797	(20,30]	AA	male	18	II	0	246	5.692241304	Community-Based Organization	140	PlasmaVL	Inf	40
617a2c87-f347-49af-8e6c-33837b825797	(20,30]	AA	male	18	II	0	246	5.692241304	Community-Based Organization	140	Total_ProVirus	0.99	200.16
617a2c87-f347-49af-8e6c-33837b825797	(20,30]	AA	male	18	II	0	246	5.692241304	Community-Based Organization	167	PlasmaVL	Inf	NA
617a2c87-f347-49af-8e6c-33837b825797	(20,30]	AA	male	18	II	0	246	5.692241304	Community-Based Organization	174	Defective	0.97	24.82
617a2c87-f347-49af-8e6c-33837b825797	(20,30]	AA	male	18	II	0	246	5.692241304	Community-Based Organization	174	Defective3	0.97	2.61
617a2c87-f347-49af-8e6c-33837b825797	(20,30]	AA	male	18	II	0	246	5.692241304	Community-Based Organization	174	Defective5	0.97	22.21
617a2c87-f347-49af-8e6c-33837b825797	(20,30]	AA	male	18	II	0	246	5.692241304	Community-Based Organization	174	Intact	0.97	177.68
617a2c87-f347-49af-8e6c-33837b825797	(20,30]	AA	male	18	II	0	246	5.692241304	Community-Based Organization	174	PlasmaVL	Inf	40
617a2c87-f347-49af-8e6c-33837b825797	(20,30]	AA	male	18	II	0	246	5.692241304	Community-Based Organization	174	Total_ProVirus	0.97	199.89
617a2c87-f347-49af-8e6c-33837b825797	(20,30]	AA	male	18	II	0	246	5.692241304	Community-Based Organization	247	Defective	0.9586488060570764	27.19
617a2c87-f347-49af-8e6c-33837b825797	(20,30]	AA	male	18	II	0	246	5.692241304	Community-Based Organization	247	Defective3	0.9586488060570764	3.86
617a2c87-f347-49af-8e6c-33837b825797	(20,30]	AA	male	18	II	0	246	5.692241304	Community-Based Organization	247	Defective5	0.9586488060570764	23.33
617a2c87-f347-49af-8e6c-33837b825797	(20,30]	AA	male	18	II	0	246	5.692241304	Community-Based Organization	247	Intact	0.9586488060570764	77.78
617a2c87-f347-49af-8e6c-33837b825797	(20,30]	AA	male	18	II	0	246	5.692241304	Community-Based Organization	247	PlasmaVL	Inf	NA
617a2c87-f347-49af-8e6c-33837b825797	(20,30]	AA	male	18	II	0	246	5.692241304	Community-Based Organization	247	Total_ProVirus	0.9586488060570764	101.12
617a2c87-f347-49af-8e6c-33837b825797	(20,30]	AA	male	18	II	0	246	5.692241304	Community-Based Organization	356	Defective	0.98	38.38
617a2c87-f347-49af-8e6c-33837b825797	(20,30]	AA	male	18	II	0	246	5.692241304	Community-Based Organization	356	Defective3	0.98	31.66
617a2c87-f347-49af-8e6c-33837b825797	(20,30]	AA	male	18	II	0	246	5.692241304	Community-Based Organization	356	Defective5	0.98	6.72
617a2c87-f347-49af-8e6c-33837b825797	(20,30]	AA	male	18	II	0	246	5.692241304	Community-Based Organization	356	Intact	0.98	38.18
617a2c87-f347-49af-8e6c-33837b825797	(20,30]	AA	male	18	II	0	246	5.692241304	Community-Based Organization	356	PlasmaVL	Inf	NA
617a2c87-f347-49af-8e6c-33837b825797	(20,30]	AA	male	18	II	0	246	5.692241304	Community-Based Organization	356	Total_ProVirus	0.98	76.56999999999998
68ecadff-a97b-4a05-bece-5f5d94b0ad5a	(20,30]	LA	male	326	V	0	457	1.6812412373755872	Community-Based Organization	2	Defective	0.98	17.65
68ecadff-a97b-4a05-bece-5f5d94b0ad5a	(20,30]	LA	male	326	V	0	457	1.6812412373755872	Community-Based Organization	2	Defective3	0.98	16.27
68ecadff-a97b-4a05-bece-5f5d94b0ad5a	(20,30]	LA	male	326	V	0	457	1.6812412373755872	Community-Based Organization	2	Defective5	0.98	1.38
68ecadff-a97b-4a05-bece-5f5d94b0ad5a	(20,30]	LA	male	326	V	0	457	1.6812412373755872	Community-Based Organization	2	Intact	0.98	161.38
68ecadff-a97b-4a05-bece-5f5d94b0ad5a	(20,30]	LA	male	326	V	0	457	1.6812412373755872	Community-Based Organization	2	PlasmaVL	Inf	40
68ecadff-a97b-4a05-bece-5f5d94b0ad5a	(20,30]	LA	male	326	V	0	457	1.6812412373755872	Community-Based Organization	2	Total_ProVirus	0.98	177.66
68ecadff-a97b-4a05-bece-5f5d94b0ad5a	(20,30]	LA	male	326	V	0	457	1.6812412373755872	Community-Based Organization	16	Defective	0.97	4.8
68ecadff-a97b-4a05-bece-5f5d94b0ad5a	(20,30]	LA	male	326	V	0	457	1.6812412373755872	Community-Based Organization	16	Defective3	0.97	1.51
68ecadff-a97b-4a05-bece-5f5d94b0ad5a	(20,30]	LA	male	326	V	0	457	1.6812412373755872	Community-Based Organization	16	Defective5	0.97	3.29
68ecadff-a97b-4a05-bece-5f5d94b0ad5a	(20,30]	LA	male	326	V	0	457	1.6812412373755872	Community-Based Organization	16	Intact	0.97	156.42
68ecadff-a97b-4a05-bece-5f5d94b0ad5a	(20,30]	LA	male	326	V	0	457	1.6812412373755872	Community-Based Organization	16	PlasmaVL	Inf	40
68ecadff-a97b-4a05-bece-5f5d94b0ad5a	(20,30]	LA	male	326	V	0	457	1.6812412373755872	Community-Based Organization	16	Total_ProVirus	0.97	159.71
68ecadff-a97b-4a05-bece-5f5d94b0ad5a	(20,30]	LA	male	326	V	0	457	1.6812412373755872	Community-Based Organization	30	Defective	0.98	46.76
68ecadff-a97b-4a05-bece-5f5d94b0ad5a	(20,30]	LA	male	326	V	0	457	1.6812412373755872	Community-Based Organization	30	Defective3	0.98	44.61
68ecadff-a97b-4a05-bece-5f5d94b0ad5a	(20,30]	LA	male	326	V	0	457	1.6812412373755872	Community-Based Organization	30	Defective5	0.98	2.15
68ecadff-a97b-4a05-bece-5f5d94b0ad5a	(20,30]	LA	male	326	V	0	457	1.6812412373755872	Community-Based Organization	30	Intact	0.98	196.29
68ecadff-a97b-4a05-bece-5f5d94b0ad5a	(20,30]	LA	male	326	V	0	457	1.6812412373755872	Community-Based Organization	30	PlasmaVL	Inf	40
68ecadff-a97b-4a05-bece-5f5d94b0ad5a	(20,30]	LA	male	326	V	0	457	1.6812412373755872	Community-Based Organization	30	Total_ProVirus	0.98	240.9
68ecadff-a97b-4a05-bece-5f5d94b0ad5a	(20,30]	LA	male	326	V	0	457	1.6812412373755872	Community-Based Organization	58	PlasmaVL	Inf	NA
68ecadff-a97b-4a05-bece-5f5d94b0ad5a	(20,30]	LA	male	326	V	0	457	1.6812412373755872	Community-Based Organization	86	PlasmaVL	Inf	NA
68ecadff-a97b-4a05-bece-5f5d94b0ad5a	(20,30]	LA	male	326	V	0	457	1.6812412373755872	Community-Based Organization	114	PlasmaVL	Inf	NA
68ecadff-a97b-4a05-bece-5f5d94b0ad5a	(20,30]	LA	male	326	V	0	457	1.6812412373755872	Community-Based Organization	142	PlasmaVL	Inf	NA
68ecadff-a97b-4a05-bece-5f5d94b0ad5a	(20,30]	LA	male	326	V	0	457	1.6812412373755872	Community-Based Organization	170	PlasmaVL	Inf	NA
70d2e188-cb8f-405b-b184-221add6cf4f1	(40,50]	WH	male	91	V	2	276	1.602059991	Private Health Clinics	19	Defective	0.89	200.8
70d2e188-cb8f-405b-b184-221add6cf4f1	(40,50]	WH	male	91	V	2	276	1.602059991	Private Health Clinics	19	Defective3	0.89	44.59
70d2e188-cb8f-405b-b184-221add6cf4f1	(40,50]	WH	male	91	V	2	276	1.602059991	Private Health Clinics	19	Defective5	0.89	156.21
70d2e188-cb8f-405b-b184-221add6cf4f1	(40,50]	WH	male	91	V	2	276	1.602059991	Private Health Clinics	19	Intact	0.89	412.64
70d2e188-cb8f-405b-b184-221add6cf4f1	(40,50]	WH	male	91	V	2	276	1.602059991	Private Health Clinics	19	PlasmaVL	Inf	40
70d2e188-cb8f-405b-b184-221add6cf4f1	(40,50]	WH	male	91	V	2	276	1.602059991	Private Health Clinics	19	Total_ProVirus	0.89	613.45
70d2e188-cb8f-405b-b184-221add6cf4f1	(40,50]	WH	male	91	V	2	276	1.602059991	Private Health Clinics	32	Defective	0.99	107.09
70d2e188-cb8f-405b-b184-221add6cf4f1	(40,50]	WH	male	91	V	2	276	1.602059991	Private Health Clinics	32	Defective3	0.99	23.53
70d2e188-cb8f-405b-b184-221add6cf4f1	(40,50]	WH	male	91	V	2	276	1.602059991	Private Health Clinics	32	Defective5	0.99	83.56
70d2e188-cb8f-405b-b184-221add6cf4f1	(40,50]	WH	male	91	V	2	276	1.602059991	Private Health Clinics	32	Intact	0.99	192.4
70d2e188-cb8f-405b-b184-221add6cf4f1	(40,50]	WH	male	91	V	2	276	1.602059991	Private Health Clinics	32	PlasmaVL	Inf	40
70d2e188-cb8f-405b-b184-221add6cf4f1	(40,50]	WH	male	91	V	2	276	1.602059991	Private Health Clinics	32	Total_ProVirus	0.99	299.5
70d2e188-cb8f-405b-b184-221add6cf4f1	(40,50]	WH	male	91	V	2	276	1.602059991	Private Health Clinics	46	Defective	0.98	59.92
70d2e188-cb8f-405b-b184-221add6cf4f1	(40,50]	WH	male	91	V	2	276	1.602059991	Private Health Clinics	46	Defective3	0.98	1.28
70d2e188-cb8f-405b-b184-221add6cf4f1	(40,50]	WH	male	91	V	2	276	1.602059991	Private Health Clinics	46	Defective5	0.98	58.64
70d2e188-cb8f-405b-b184-221add6cf4f1	(40,50]	WH	male	91	V	2	276	1.602059991	Private Health Clinics	46	Intact	0.98	205.25
70d2e188-cb8f-405b-b184-221add6cf4f1	(40,50]	WH	male	91	V	2	276	1.602059991	Private Health Clinics	46	PlasmaVL	Inf	40
70d2e188-cb8f-405b-b184-221add6cf4f1	(40,50]	WH	male	91	V	2	276	1.602059991	Private Health Clinics	46	Total_ProVirus	0.98	263.9
70d2e188-cb8f-405b-b184-221add6cf4f1	(40,50]	WH	male	91	V	2	276	1.602059991	Private Health Clinics	70	Defective	0.99	NA
70d2e188-cb8f-405b-b184-221add6cf4f1	(40,50]	WH	male	91	V	2	276	1.602059991	Private Health Clinics	70	Defective3	0.99	NA
70d2e188-cb8f-405b-b184-221add6cf4f1	(40,50]	WH	male	91	V	2	276	1.602059991	Private Health Clinics	70	Defective5	0.99	NA
70d2e188-cb8f-405b-b184-221add6cf4f1	(40,50]	WH	male	91	V	2	276	1.602059991	Private Health Clinics	70	Intact	0.99	NA
70d2e188-cb8f-405b-b184-221add6cf4f1	(40,50]	WH	male	91	V	2	276	1.602059991	Private Health Clinics	70	PlasmaVL	Inf	40
70d2e188-cb8f-405b-b184-221add6cf4f1	(40,50]	WH	male	91	V	2	276	1.602059991	Private Health Clinics	70	Total_ProVirus	0.99	NA
70d2e188-cb8f-405b-b184-221add6cf4f1	(40,50]	WH	male	91	V	2	276	1.602059991	Private Health Clinics	103	Defective	0.97	104.3
70d2e188-cb8f-405b-b184-221add6cf4f1	(40,50]	WH	male	91	V	2	276	1.602059991	Private Health Clinics	103	Defective3	0.97	19.17
70d2e188-cb8f-405b-b184-221add6cf4f1	(40,50]	WH	male	91	V	2	276	1.602059991	Private Health Clinics	103	Defective5	0.97	85.13
70d2e188-cb8f-405b-b184-221add6cf4f1	(40,50]	WH	male	91	V	2	276	1.602059991	Private Health Clinics	103	Intact	0.97	93.19
70d2e188-cb8f-405b-b184-221add6cf4f1	(40,50]	WH	male	91	V	2	276	1.602059991	Private Health Clinics	103	PlasmaVL	Inf	40
70d2e188-cb8f-405b-b184-221add6cf4f1	(40,50]	WH	male	91	V	2	276	1.602059991	Private Health Clinics	103	Total_ProVirus	0.97	197.49
70d2e188-cb8f-405b-b184-221add6cf4f1	(40,50]	WH	male	91	V	2	276	1.602059991	Private Health Clinics	131	Defective	0.98	48.17
70d2e188-cb8f-405b-b184-221add6cf4f1	(40,50]	WH	male	91	V	2	276	1.602059991	Private Health Clinics	131	Defective3	0.98	20.12
70d2e188-cb8f-405b-b184-221add6cf4f1	(40,50]	WH	male	91	V	2	276	1.602059991	Private Health Clinics	131	Defective5	0.98	28.05
70d2e188-cb8f-405b-b184-221add6cf4f1	(40,50]	WH	male	91	V	2	276	1.602059991	Private Health Clinics	131	Intact	0.98	114.77
70d2e188-cb8f-405b-b184-221add6cf4f1	(40,50]	WH	male	91	V	2	276	1.602059991	Private Health Clinics	131	PlasmaVL	Inf	40
70d2e188-cb8f-405b-b184-221add6cf4f1	(40,50]	WH	male	91	V	2	276	1.602059991	Private Health Clinics	131	Total_ProVirus	0.98	162.93
70d2e188-cb8f-405b-b184-221add6cf4f1	(40,50]	WH	male	91	V	2	276	1.602059991	Private Health Clinics	159	Defective	0.98	44.59
70d2e188-cb8f-405b-b184-221add6cf4f1	(40,50]	WH	male	91	V	2	276	1.602059991	Private Health Clinics	159	Defective3	0.98	1.19
70d2e188-cb8f-405b-b184-221add6cf4f1	(40,50]	WH	male	91	V	2	276	1.602059991	Private Health Clinics	159	Defective5	0.98	43.4
70d2e188-cb8f-405b-b184-221add6cf4f1	(40,50]	WH	male	91	V	2	276	1.602059991	Private Health Clinics	159	Intact	0.98	102.58
70d2e188-cb8f-405b-b184-221add6cf4f1	(40,50]	WH	male	91	V	2	276	1.602059991	Private Health Clinics	159	PlasmaVL	Inf	NA
70d2e188-cb8f-405b-b184-221add6cf4f1	(40,50]	WH	male	91	V	2	276	1.602059991	Private Health Clinics	159	Total_ProVirus	0.98	145.97
70d2e188-cb8f-405b-b184-221add6cf4f1	(40,50]	WH	male	91	V	2	276	1.602059991	Private Health Clinics	193	Defective	0.98	62.64
70d2e188-cb8f-405b-b184-221add6cf4f1	(40,50]	WH	male	91	V	2	276	1.602059991	Private Health Clinics	193	Defective3	0.98	4.49
70d2e188-cb8f-405b-b184-221add6cf4f1	(40,50]	WH	male	91	V	2	276	1.602059991	Private Health Clinics	193	Defective5	0.98	58.15
70d2e188-cb8f-405b-b184-221add6cf4f1	(40,50]	WH	male	91	V	2	276	1.602059991	Private Health Clinics	193	Intact	0.98	56.48
70d2e188-cb8f-405b-b184-221add6cf4f1	(40,50]	WH	male	91	V	2	276	1.602059991	Private Health Clinics	193	PlasmaVL	Inf	40
70d2e188-cb8f-405b-b184-221add6cf4f1	(40,50]	WH	male	91	V	2	276	1.602059991	Private Health Clinics	193	Total_ProVirus	0.98	119.13
70d2e188-cb8f-405b-b184-221add6cf4f1	(40,50]	WH	male	91	V	2	276	1.602059991	Private Health Clinics	304	PlasmaVL	Inf	NA
71bfe66e-8f19-4454-b513-92e576f97a86	(20,30]	LA	male	20	II	0	385	6.349298124	Community-Based Organization	0	Defective	0.98	3360.45
71bfe66e-8f19-4454-b513-92e576f97a86	(20,30]	LA	male	20	II	0	385	6.349298124	Community-Based Organization	0	Defective3	0.98	536.41
71bfe66e-8f19-4454-b513-92e576f97a86	(20,30]	LA	male	20	II	0	385	6.349298124	Community-Based Organization	0	Defective5	0.98	2824.04
71bfe66e-8f19-4454-b513-92e576f97a86	(20,30]	LA	male	20	II	0	385	6.349298124	Community-Based Organization	0	Intact	0.98	1537.14
71bfe66e-8f19-4454-b513-92e576f97a86	(20,30]	LA	male	20	II	0	385	6.349298124	Community-Based Organization	0	PlasmaVL	Inf	2235106
71bfe66e-8f19-4454-b513-92e576f97a86	(20,30]	LA	male	20	II	0	385	6.349298124	Community-Based Organization	0	Total_ProVirus	0.98	4897.59
71bfe66e-8f19-4454-b513-92e576f97a86	(20,30]	LA	male	20	II	0	385	6.349298124	Community-Based Organization	15	Defective	0.99	789.01
71bfe66e-8f19-4454-b513-92e576f97a86	(20,30]	LA	male	20	II	0	385	6.349298124	Community-Based Organization	15	Defective3	0.99	7.65
71bfe66e-8f19-4454-b513-92e576f97a86	(20,30]	LA	male	20	II	0	385	6.349298124	Community-Based Organization	15	Defective5	0.99	781.36
71bfe66e-8f19-4454-b513-92e576f97a86	(20,30]	LA	male	20	II	0	385	6.349298124	Community-Based Organization	15	Intact	0.99	831.25
71bfe66e-8f19-4454-b513-92e576f97a86	(20,30]	LA	male	20	II	0	385	6.349298124	Community-Based Organization	15	PlasmaVL	Inf	507
71bfe66e-8f19-4454-b513-92e576f97a86	(20,30]	LA	male	20	II	0	385	6.349298124	Community-Based Organization	15	Total_ProVirus	0.99	1620.26
71bfe66e-8f19-4454-b513-92e576f97a86	(20,30]	LA	male	20	II	0	385	6.349298124	Community-Based Organization	29	Defective	0.98	72.08000000000001
71bfe66e-8f19-4454-b513-92e576f97a86	(20,30]	LA	male	20	II	0	385	6.349298124	Community-Based Organization	29	Defective3	0.98	69.65
71bfe66e-8f19-4454-b513-92e576f97a86	(20,30]	LA	male	20	II	0	385	6.349298124	Community-Based Organization	29	Defective5	0.98	2.43
71bfe66e-8f19-4454-b513-92e576f97a86	(20,30]	LA	male	20	II	0	385	6.349298124	Community-Based Organization	29	Intact	0.98	429.5
71bfe66e-8f19-4454-b513-92e576f97a86	(20,30]	LA	male	20	II	0	385	6.349298124	Community-Based Organization	29	PlasmaVL	Inf	40
71bfe66e-8f19-4454-b513-92e576f97a86	(20,30]	LA	male	20	II	0	385	6.349298124	Community-Based Organization	29	Total_ProVirus	0.98	499.15
71bfe66e-8f19-4454-b513-92e576f97a86	(20,30]	LA	male	20	II	0	385	6.349298124	Community-Based Organization	63	Defective	0.99	26.290000000000003
71bfe66e-8f19-4454-b513-92e576f97a86	(20,30]	LA	male	20	II	0	385	6.349298124	Community-Based Organization	63	Defective3	0.99	24.92
71bfe66e-8f19-4454-b513-92e576f97a86	(20,30]	LA	male	20	II	0	385	6.349298124	Community-Based Organization	63	Defective5	0.99	1.37
71bfe66e-8f19-4454-b513-92e576f97a86	(20,30]	LA	male	20	II	0	385	6.349298124	Community-Based Organization	63	Intact	0.99	207.67
71bfe66e-8f19-4454-b513-92e576f97a86	(20,30]	LA	male	20	II	0	385	6.349298124	Community-Based Organization	63	PlasmaVL	Inf	40
71bfe66e-8f19-4454-b513-92e576f97a86	(20,30]	LA	male	20	II	0	385	6.349298124	Community-Based Organization	63	Total_ProVirus	0.99	232.59
71bfe66e-8f19-4454-b513-92e576f97a86	(20,30]	LA	male	20	II	0	385	6.349298124	Community-Based Organization	84	Defective	0.99	85.14
71bfe66e-8f19-4454-b513-92e576f97a86	(20,30]	LA	male	20	II	0	385	6.349298124	Community-Based Organization	84	Defective3	0.99	83.66
71bfe66e-8f19-4454-b513-92e576f97a86	(20,30]	LA	male	20	II	0	385	6.349298124	Community-Based Organization	84	Defective5	0.99	1.48
71bfe66e-8f19-4454-b513-92e576f97a86	(20,30]	LA	male	20	II	0	385	6.349298124	Community-Based Organization	84	Intact	0.99	230.77
71bfe66e-8f19-4454-b513-92e576f97a86	(20,30]	LA	male	20	II	0	385	6.349298124	Community-Based Organization	84	PlasmaVL	Inf	40
71bfe66e-8f19-4454-b513-92e576f97a86	(20,30]	LA	male	20	II	0	385	6.349298124	Community-Based Organization	84	Total_ProVirus	0.99	314.43
71bfe66e-8f19-4454-b513-92e576f97a86	(20,30]	LA	male	20	II	0	385	6.349298124	Community-Based Organization	112	Defective	0.98	47.91
71bfe66e-8f19-4454-b513-92e576f97a86	(20,30]	LA	male	20	II	0	385	6.349298124	Community-Based Organization	112	Defective3	0.98	46.67
71bfe66e-8f19-4454-b513-92e576f97a86	(20,30]	LA	male	20	II	0	385	6.349298124	Community-Based Organization	112	Defective5	0.98	1.24
71bfe66e-8f19-4454-b513-92e576f97a86	(20,30]	LA	male	20	II	0	385	6.349298124	Community-Based Organization	112	Intact	0.98	197.43
71bfe66e-8f19-4454-b513-92e576f97a86	(20,30]	LA	male	20	II	0	385	6.349298124	Community-Based Organization	112	PlasmaVL	Inf	40
71bfe66e-8f19-4454-b513-92e576f97a86	(20,30]	LA	male	20	II	0	385	6.349298124	Community-Based Organization	112	Total_ProVirus	0.98	244.1
71bfe66e-8f19-4454-b513-92e576f97a86	(20,30]	LA	male	20	II	0	385	6.349298124	Community-Based Organization	140	Defective	0.99	36.77
71bfe66e-8f19-4454-b513-92e576f97a86	(20,30]	LA	male	20	II	0	385	6.349298124	Community-Based Organization	140	Defective3	0.99	35.49
71bfe66e-8f19-4454-b513-92e576f97a86	(20,30]	LA	male	20	II	0	385	6.349298124	Community-Based Organization	140	Defective5	0.99	1.28
71bfe66e-8f19-4454-b513-92e576f97a86	(20,30]	LA	male	20	II	0	385	6.349298124	Community-Based Organization	140	Intact	0.99	139.52
71bfe66e-8f19-4454-b513-92e576f97a86	(20,30]	LA	male	20	II	0	385	6.349298124	Community-Based Organization	140	PlasmaVL	Inf	40
71bfe66e-8f19-4454-b513-92e576f97a86	(20,30]	LA	male	20	II	0	385	6.349298124	Community-Based Organization	140	Total_ProVirus	0.99	175.01
71bfe66e-8f19-4454-b513-92e576f97a86	(20,30]	LA	male	20	II	0	385	6.349298124	Community-Based Organization	168	Defective	0.99	36.17
71bfe66e-8f19-4454-b513-92e576f97a86	(20,30]	LA	male	20	II	0	385	6.349298124	Community-Based Organization	168	Defective3	0.99	34.92
71bfe66e-8f19-4454-b513-92e576f97a86	(20,30]	LA	male	20	II	0	385	6.349298124	Community-Based Organization	168	Defective5	0.99	1.25
71bfe66e-8f19-4454-b513-92e576f97a86	(20,30]	LA	male	20	II	0	385	6.349298124	Community-Based Organization	168	Intact	0.99	111.99
71bfe66e-8f19-4454-b513-92e576f97a86	(20,30]	LA	male	20	II	0	385	6.349298124	Community-Based Organization	168	PlasmaVL	Inf	40
71bfe66e-8f19-4454-b513-92e576f97a86	(20,30]	LA	male	20	II	0	385	6.349298124	Community-Based Organization	168	Total_ProVirus	0.99	146.91
7c5e69e3-379a-43f3-86d8-59e8157a6c63	(30,40]	AA	male	86	V	0	673	4.98327438	SF Department Public Health	-6731	PlasmaVL	Inf	NA
7c5e69e3-379a-43f3-86d8-59e8157a6c63	(30,40]	AA	male	86	V	0	673	4.98327438	SF Department Public Health	-6730	PlasmaVL	Inf	NA
7c5e69e3-379a-43f3-86d8-59e8157a6c63	(30,40]	AA	male	86	V	0	673	4.98327438	SF Department Public Health	-6	PlasmaVL	Inf	623935
7c5e69e3-379a-43f3-86d8-59e8157a6c63	(30,40]	AA	male	86	V	0	673	4.98327438	SF Department Public Health	0	PlasmaVL	Inf	96222
7c5e69e3-379a-43f3-86d8-59e8157a6c63	(30,40]	AA	male	86	V	0	673	4.98327438	SF Department Public Health	5	PlasmaVL	Inf	1336
7c5e69e3-379a-43f3-86d8-59e8157a6c63	(30,40]	AA	male	86	V	0	673	4.98327438	SF Department Public Health	12	PlasmaVL	Inf	NA
7c5e69e3-379a-43f3-86d8-59e8157a6c63	(30,40]	AA	male	86	V	0	673	4.98327438	SF Department Public Health	18	Defective	0.95	21.91
7c5e69e3-379a-43f3-86d8-59e8157a6c63	(30,40]	AA	male	86	V	0	673	4.98327438	SF Department Public Health	18	Defective3	0.95	18.64
7c5e69e3-379a-43f3-86d8-59e8157a6c63	(30,40]	AA	male	86	V	0	673	4.98327438	SF Department Public Health	18	Defective5	0.95	3.27
7c5e69e3-379a-43f3-86d8-59e8157a6c63	(30,40]	AA	male	86	V	0	673	4.98327438	SF Department Public Health	18	Intact	0.95	4220.36
7c5e69e3-379a-43f3-86d8-59e8157a6c63	(30,40]	AA	male	86	V	0	673	4.98327438	SF Department Public Health	18	PlasmaVL	Inf	78
7c5e69e3-379a-43f3-86d8-59e8157a6c63	(30,40]	AA	male	86	V	0	673	4.98327438	SF Department Public Health	18	Total_ProVirus	0.95	4239
7c5e69e3-379a-43f3-86d8-59e8157a6c63	(30,40]	AA	male	86	V	0	673	4.98327438	SF Department Public Health	29	Defective	0.95	137.52999999999997
7c5e69e3-379a-43f3-86d8-59e8157a6c63	(30,40]	AA	male	86	V	0	673	4.98327438	SF Department Public Health	29	Defective3	0.95	2.39
7c5e69e3-379a-43f3-86d8-59e8157a6c63	(30,40]	AA	male	86	V	0	673	4.98327438	SF Department Public Health	29	Defective5	0.95	135.14
7c5e69e3-379a-43f3-86d8-59e8157a6c63	(30,40]	AA	male	86	V	0	673	4.98327438	SF Department Public Health	29	Intact	0.95	2915.51
7c5e69e3-379a-43f3-86d8-59e8157a6c63	(30,40]	AA	male	86	V	0	673	4.98327438	SF Department Public Health	29	PlasmaVL	Inf	40
7c5e69e3-379a-43f3-86d8-59e8157a6c63	(30,40]	AA	male	86	V	0	673	4.98327438	SF Department Public Health	29	Total_ProVirus	0.95	3050.65
7c5e69e3-379a-43f3-86d8-59e8157a6c63	(30,40]	AA	male	86	V	0	673	4.98327438	SF Department Public Health	68	PlasmaVL	Inf	40
7c5e69e3-379a-43f3-86d8-59e8157a6c63	(30,40]	AA	male	86	V	0	673	4.98327438	SF Department Public Health	82	Defective	0.95	23.32
7c5e69e3-379a-43f3-86d8-59e8157a6c63	(30,40]	AA	male	86	V	0	673	4.98327438	SF Department Public Health	82	Defective3	0.95	1.63
7c5e69e3-379a-43f3-86d8-59e8157a6c63	(30,40]	AA	male	86	V	0	673	4.98327438	SF Department Public Health	82	Defective5	0.95	21.69
7c5e69e3-379a-43f3-86d8-59e8157a6c63	(30,40]	AA	male	86	V	0	673	4.98327438	SF Department Public Health	82	Intact	0.95	1339.54
7c5e69e3-379a-43f3-86d8-59e8157a6c63	(30,40]	AA	male	86	V	0	673	4.98327438	SF Department Public Health	82	PlasmaVL	Inf	40
7c5e69e3-379a-43f3-86d8-59e8157a6c63	(30,40]	AA	male	86	V	0	673	4.98327438	SF Department Public Health	82	Total_ProVirus	0.95	1361.22
7c5e69e3-379a-43f3-86d8-59e8157a6c63	(30,40]	AA	male	86	V	0	673	4.98327438	SF Department Public Health	116	Defective	0.98	15.05
7c5e69e3-379a-43f3-86d8-59e8157a6c63	(30,40]	AA	male	86	V	0	673	4.98327438	SF Department Public Health	116	Defective3	0.98	2.98
7c5e69e3-379a-43f3-86d8-59e8157a6c63	(30,40]	AA	male	86	V	0	673	4.98327438	SF Department Public Health	116	Defective5	0.98	12.07
7c5e69e3-379a-43f3-86d8-59e8157a6c63	(30,40]	AA	male	86	V	0	673	4.98327438	SF Department Public Health	116	Intact	0.98	1484.86
7c5e69e3-379a-43f3-86d8-59e8157a6c63	(30,40]	AA	male	86	V	0	673	4.98327438	SF Department Public Health	116	PlasmaVL	Inf	40
7c5e69e3-379a-43f3-86d8-59e8157a6c63	(30,40]	AA	male	86	V	0	673	4.98327438	SF Department Public Health	116	Total_ProVirus	0.98	1496.93
7c5e69e3-379a-43f3-86d8-59e8157a6c63	(30,40]	AA	male	86	V	0	673	4.98327438	SF Department Public Health	137	Defective	0.96	73.31
7c5e69e3-379a-43f3-86d8-59e8157a6c63	(30,40]	AA	male	86	V	0	673	4.98327438	SF Department Public Health	137	Defective3	0.96	1.78
7c5e69e3-379a-43f3-86d8-59e8157a6c63	(30,40]	AA	male	86	V	0	673	4.98327438	SF Department Public Health	137	Defective5	0.96	71.53
7c5e69e3-379a-43f3-86d8-59e8157a6c63	(30,40]	AA	male	86	V	0	673	4.98327438	SF Department Public Health	137	Intact	0.96	1006.78
7c5e69e3-379a-43f3-86d8-59e8157a6c63	(30,40]	AA	male	86	V	0	673	4.98327438	SF Department Public Health	137	PlasmaVL	Inf	40
7c5e69e3-379a-43f3-86d8-59e8157a6c63	(30,40]	AA	male	86	V	0	673	4.98327438	SF Department Public Health	137	Total_ProVirus	0.96	1078.31
7c5e69e3-379a-43f3-86d8-59e8157a6c63	(30,40]	AA	male	86	V	0	673	4.98327438	SF Department Public Health	140	PlasmaVL	Inf	NA
7c5e69e3-379a-43f3-86d8-59e8157a6c63	(30,40]	AA	male	86	V	0	673	4.98327438	SF Department Public Health	147	PlasmaVL	Inf	64
7c5e69e3-379a-43f3-86d8-59e8157a6c63	(30,40]	AA	male	86	V	0	673	4.98327438	SF Department Public Health	167	Defective	0.96	22.9
7c5e69e3-379a-43f3-86d8-59e8157a6c63	(30,40]	AA	male	86	V	0	673	4.98327438	SF Department Public Health	167	Defective3	0.96	20.98
7c5e69e3-379a-43f3-86d8-59e8157a6c63	(30,40]	AA	male	86	V	0	673	4.98327438	SF Department Public Health	167	Defective5	0.96	1.92
7c5e69e3-379a-43f3-86d8-59e8157a6c63	(30,40]	AA	male	86	V	0	673	4.98327438	SF Department Public Health	167	Intact	0.96	846.65
7c5e69e3-379a-43f3-86d8-59e8157a6c63	(30,40]	AA	male	86	V	0	673	4.98327438	SF Department Public Health	167	PlasmaVL	Inf	40
7c5e69e3-379a-43f3-86d8-59e8157a6c63	(30,40]	AA	male	86	V	0	673	4.98327438	SF Department Public Health	167	Total_ProVirus	0.96	867.63
7c5e69e3-379a-43f3-86d8-59e8157a6c63	(30,40]	AA	male	86	V	0	673	4.98327438	SF Department Public Health	201	PlasmaVL	Inf	40
7c5e69e3-379a-43f3-86d8-59e8157a6c63	(30,40]	AA	male	86	V	0	673	4.98327438	SF Department Public Health	273	PlasmaVL	Inf	40
8266e7ca-b64c-498d-90a8-d6227d1d5c72	(20,30]	AS	male	13	I	3	702	5.603062055	Community-Based Organization	2	Defective	0.04	1837.95
8266e7ca-b64c-498d-90a8-d6227d1d5c72	(20,30]	AS	male	13	I	3	702	5.603062055	Community-Based Organization	2	Defective3	0.04	544.37
8266e7ca-b64c-498d-90a8-d6227d1d5c72	(20,30]	AS	male	13	I	3	702	5.603062055	Community-Based Organization	2	Defective5	0.04	1293.58
8266e7ca-b64c-498d-90a8-d6227d1d5c72	(20,30]	AS	male	13	I	3	702	5.603062055	Community-Based Organization	2	Intact	0.04	435.1
8266e7ca-b64c-498d-90a8-d6227d1d5c72	(20,30]	AS	male	13	I	3	702	5.603062055	Community-Based Organization	2	PlasmaVL	Inf	400924
8266e7ca-b64c-498d-90a8-d6227d1d5c72	(20,30]	AS	male	13	I	3	702	5.603062055	Community-Based Organization	2	Total_ProVirus	0.04	2273.05
8266e7ca-b64c-498d-90a8-d6227d1d5c72	(20,30]	AS	male	13	I	3	702	5.603062055	Community-Based Organization	4	PlasmaVL	Inf	NA
8266e7ca-b64c-498d-90a8-d6227d1d5c72	(20,30]	AS	male	13	I	3	702	5.603062055	Community-Based Organization	16	Defective	0.87	107.03
8266e7ca-b64c-498d-90a8-d6227d1d5c72	(20,30]	AS	male	13	I	3	702	5.603062055	Community-Based Organization	16	Defective3	0.87	49.44
8266e7ca-b64c-498d-90a8-d6227d1d5c72	(20,30]	AS	male	13	I	3	702	5.603062055	Community-Based Organization	16	Defective5	0.87	57.59
8266e7ca-b64c-498d-90a8-d6227d1d5c72	(20,30]	AS	male	13	I	3	702	5.603062055	Community-Based Organization	16	Intact	0.87	969.5
8266e7ca-b64c-498d-90a8-d6227d1d5c72	(20,30]	AS	male	13	I	3	702	5.603062055	Community-Based Organization	16	PlasmaVL	Inf	375
8266e7ca-b64c-498d-90a8-d6227d1d5c72	(20,30]	AS	male	13	I	3	702	5.603062055	Community-Based Organization	16	Total_ProVirus	0.87	1076.53
8266e7ca-b64c-498d-90a8-d6227d1d5c72	(20,30]	AS	male	13	I	3	702	5.603062055	Community-Based Organization	30	Defective	0.64	21.87
8266e7ca-b64c-498d-90a8-d6227d1d5c72	(20,30]	AS	male	13	I	3	702	5.603062055	Community-Based Organization	30	Defective3	0.64	18.77
8266e7ca-b64c-498d-90a8-d6227d1d5c72	(20,30]	AS	male	13	I	3	702	5.603062055	Community-Based Organization	30	Defective5	0.64	3.1
8266e7ca-b64c-498d-90a8-d6227d1d5c72	(20,30]	AS	male	13	I	3	702	5.603062055	Community-Based Organization	30	Intact	0.64	625.6
8266e7ca-b64c-498d-90a8-d6227d1d5c72	(20,30]	AS	male	13	I	3	702	5.603062055	Community-Based Organization	30	PlasmaVL	Inf	288
8266e7ca-b64c-498d-90a8-d6227d1d5c72	(20,30]	AS	male	13	I	3	702	5.603062055	Community-Based Organization	30	Total_ProVirus	0.64	644.37
8266e7ca-b64c-498d-90a8-d6227d1d5c72	(20,30]	AS	male	13	I	3	702	5.603062055	Community-Based Organization	59	Defective	0.98	9.54
8266e7ca-b64c-498d-90a8-d6227d1d5c72	(20,30]	AS	male	13	I	3	702	5.603062055	Community-Based Organization	59	Defective3	0.98	8.63
8266e7ca-b64c-498d-90a8-d6227d1d5c72	(20,30]	AS	male	13	I	3	702	5.603062055	Community-Based Organization	59	Defective5	0.98	0.91
8266e7ca-b64c-498d-90a8-d6227d1d5c72	(20,30]	AS	male	13	I	3	702	5.603062055	Community-Based Organization	59	Intact	0.98	275.16
8266e7ca-b64c-498d-90a8-d6227d1d5c72	(20,30]	AS	male	13	I	3	702	5.603062055	Community-Based Organization	59	PlasmaVL	Inf	40
8266e7ca-b64c-498d-90a8-d6227d1d5c72	(20,30]	AS	male	13	I	3	702	5.603062055	Community-Based Organization	59	Total_ProVirus	0.98	283.78
8266e7ca-b64c-498d-90a8-d6227d1d5c72	(20,30]	AS	male	13	I	3	702	5.603062055	Community-Based Organization	95	Defective	0.99	21.16
8266e7ca-b64c-498d-90a8-d6227d1d5c72	(20,30]	AS	male	13	I	3	702	5.603062055	Community-Based Organization	95	Defective3	0.99	8.38
8266e7ca-b64c-498d-90a8-d6227d1d5c72	(20,30]	AS	male	13	I	3	702	5.603062055	Community-Based Organization	95	Defective5	0.99	12.78
8266e7ca-b64c-498d-90a8-d6227d1d5c72	(20,30]	AS	male	13	I	3	702	5.603062055	Community-Based Organization	95	Intact	0.99	139.15
8266e7ca-b64c-498d-90a8-d6227d1d5c72	(20,30]	AS	male	13	I	3	702	5.603062055	Community-Based Organization	95	PlasmaVL	Inf	40
8266e7ca-b64c-498d-90a8-d6227d1d5c72	(20,30]	AS	male	13	I	3	702	5.603062055	Community-Based Organization	95	Total_ProVirus	0.99	160.31
8266e7ca-b64c-498d-90a8-d6227d1d5c72	(20,30]	AS	male	13	I	3	702	5.603062055	Community-Based Organization	113	Defective	0.97	10.53
8266e7ca-b64c-498d-90a8-d6227d1d5c72	(20,30]	AS	male	13	I	3	702	5.603062055	Community-Based Organization	113	Defective3	0.97	9.64
8266e7ca-b64c-498d-90a8-d6227d1d5c72	(20,30]	AS	male	13	I	3	702	5.603062055	Community-Based Organization	113	Defective5	0.97	0.89
8266e7ca-b64c-498d-90a8-d6227d1d5c72	(20,30]	AS	male	13	I	3	702	5.603062055	Community-Based Organization	113	Intact	0.97	106.86
8266e7ca-b64c-498d-90a8-d6227d1d5c72	(20,30]	AS	male	13	I	3	702	5.603062055	Community-Based Organization	113	PlasmaVL	Inf	40
8266e7ca-b64c-498d-90a8-d6227d1d5c72	(20,30]	AS	male	13	I	3	702	5.603062055	Community-Based Organization	113	Total_ProVirus	0.97	116.5
8266e7ca-b64c-498d-90a8-d6227d1d5c72	(20,30]	AS	male	13	I	3	702	5.603062055	Community-Based Organization	143	Defective	0.94	31.37
8266e7ca-b64c-498d-90a8-d6227d1d5c72	(20,30]	AS	male	13	I	3	702	5.603062055	Community-Based Organization	143	Defective3	0.94	2.93
8266e7ca-b64c-498d-90a8-d6227d1d5c72	(20,30]	AS	male	13	I	3	702	5.603062055	Community-Based Organization	143	Defective5	0.94	28.44
8266e7ca-b64c-498d-90a8-d6227d1d5c72	(20,30]	AS	male	13	I	3	702	5.603062055	Community-Based Organization	143	Intact	0.94	60.04
8266e7ca-b64c-498d-90a8-d6227d1d5c72	(20,30]	AS	male	13	I	3	702	5.603062055	Community-Based Organization	143	PlasmaVL	Inf	43
8266e7ca-b64c-498d-90a8-d6227d1d5c72	(20,30]	AS	male	13	I	3	702	5.603062055	Community-Based Organization	143	Total_ProVirus	0.94	88.47
8266e7ca-b64c-498d-90a8-d6227d1d5c72	(20,30]	AS	male	13	I	3	702	5.603062055	Community-Based Organization	170	Defective	0.98	38.02
8266e7ca-b64c-498d-90a8-d6227d1d5c72	(20,30]	AS	male	13	I	3	702	5.603062055	Community-Based Organization	170	Defective3	0.98	2.25
8266e7ca-b64c-498d-90a8-d6227d1d5c72	(20,30]	AS	male	13	I	3	702	5.603062055	Community-Based Organization	170	Defective5	0.98	35.77
8266e7ca-b64c-498d-90a8-d6227d1d5c72	(20,30]	AS	male	13	I	3	702	5.603062055	Community-Based Organization	170	Intact	0.98	132.84
8266e7ca-b64c-498d-90a8-d6227d1d5c72	(20,30]	AS	male	13	I	3	702	5.603062055	Community-Based Organization	170	PlasmaVL	Inf	NA
8266e7ca-b64c-498d-90a8-d6227d1d5c72	(20,30]	AS	male	13	I	3	702	5.603062055	Community-Based Organization	170	Total_ProVirus	0.98	168.61
8266e7ca-b64c-498d-90a8-d6227d1d5c72	(20,30]	AS	male	13	I	3	702	5.603062055	Community-Based Organization	242	PlasmaVL	Inf	40
8266e7ca-b64c-498d-90a8-d6227d1d5c72	(20,30]	AS	male	13	I	3	702	5.603062055	Community-Based Organization	259	PlasmaVL	Inf	NA
8266e7ca-b64c-498d-90a8-d6227d1d5c72	(20,30]	AS	male	13	I	3	702	5.603062055	Community-Based Organization	318	PlasmaVL	Inf	NA
83469df4-ecb6-4044-91c8-013a2469ab85	(20,30]	LA	male	28	IV	2	740	4.81932015	Community-Based Organization	0	Defective	0.97	NA
83469df4-ecb6-4044-91c8-013a2469ab85	(20,30]	LA	male	28	IV	2	740	4.81932015	Community-Based Organization	0	Defective3	0.97	NA
83469df4-ecb6-4044-91c8-013a2469ab85	(20,30]	LA	male	28	IV	2	740	4.81932015	Community-Based Organization	0	Defective5	0.97	NA
83469df4-ecb6-4044-91c8-013a2469ab85	(20,30]	LA	male	28	IV	2	740	4.81932015	Community-Based Organization	0	Intact	0.97	NA
83469df4-ecb6-4044-91c8-013a2469ab85	(20,30]	LA	male	28	IV	2	740	4.81932015	Community-Based Organization	0	PlasmaVL	Inf	65966
83469df4-ecb6-4044-91c8-013a2469ab85	(20,30]	LA	male	28	IV	2	740	4.81932015	Community-Based Organization	0	Total_ProVirus	0.97	1411.63
83469df4-ecb6-4044-91c8-013a2469ab85	(20,30]	LA	male	28	IV	2	740	4.81932015	Community-Based Organization	23	Defective	0.99	NA
83469df4-ecb6-4044-91c8-013a2469ab85	(20,30]	LA	male	28	IV	2	740	4.81932015	Community-Based Organization	23	Defective3	0.99	NA
83469df4-ecb6-4044-91c8-013a2469ab85	(20,30]	LA	male	28	IV	2	740	4.81932015	Community-Based Organization	23	Defective5	0.99	NA
83469df4-ecb6-4044-91c8-013a2469ab85	(20,30]	LA	male	28	IV	2	740	4.81932015	Community-Based Organization	23	Intact	0.99	NA
83469df4-ecb6-4044-91c8-013a2469ab85	(20,30]	LA	male	28	IV	2	740	4.81932015	Community-Based Organization	23	PlasmaVL	Inf	40
83469df4-ecb6-4044-91c8-013a2469ab85	(20,30]	LA	male	28	IV	2	740	4.81932015	Community-Based Organization	23	Total_ProVirus	0.99	655.66
83469df4-ecb6-4044-91c8-013a2469ab85	(20,30]	LA	male	28	IV	2	740	4.81932015	Community-Based Organization	47	Defective	0.97	NA
83469df4-ecb6-4044-91c8-013a2469ab85	(20,30]	LA	male	28	IV	2	740	4.81932015	Community-Based Organization	47	Defective3	0.97	NA
83469df4-ecb6-4044-91c8-013a2469ab85	(20,30]	LA	male	28	IV	2	740	4.81932015	Community-Based Organization	47	Defective5	0.97	NA
83469df4-ecb6-4044-91c8-013a2469ab85	(20,30]	LA	male	28	IV	2	740	4.81932015	Community-Based Organization	47	Intact	0.97	NA
83469df4-ecb6-4044-91c8-013a2469ab85	(20,30]	LA	male	28	IV	2	740	4.81932015	Community-Based Organization	47	PlasmaVL	Inf	40
83469df4-ecb6-4044-91c8-013a2469ab85	(20,30]	LA	male	28	IV	2	740	4.81932015	Community-Based Organization	47	Total_ProVirus	0.97	546
83469df4-ecb6-4044-91c8-013a2469ab85	(20,30]	LA	male	28	IV	2	740	4.81932015	Community-Based Organization	85	Defective	0.98	NA
83469df4-ecb6-4044-91c8-013a2469ab85	(20,30]	LA	male	28	IV	2	740	4.81932015	Community-Based Organization	85	Defective3	0.98	NA
83469df4-ecb6-4044-91c8-013a2469ab85	(20,30]	LA	male	28	IV	2	740	4.81932015	Community-Based Organization	85	Defective5	0.98	NA
83469df4-ecb6-4044-91c8-013a2469ab85	(20,30]	LA	male	28	IV	2	740	4.81932015	Community-Based Organization	85	Intact	0.98	NA
83469df4-ecb6-4044-91c8-013a2469ab85	(20,30]	LA	male	28	IV	2	740	4.81932015	Community-Based Organization	85	PlasmaVL	Inf	40
83469df4-ecb6-4044-91c8-013a2469ab85	(20,30]	LA	male	28	IV	2	740	4.81932015	Community-Based Organization	85	Total_ProVirus	0.98	353.85
83469df4-ecb6-4044-91c8-013a2469ab85	(20,30]	LA	male	28	IV	2	740	4.81932015	Community-Based Organization	111	Defective	0.96	NA
83469df4-ecb6-4044-91c8-013a2469ab85	(20,30]	LA	male	28	IV	2	740	4.81932015	Community-Based Organization	111	Defective3	0.96	NA
83469df4-ecb6-4044-91c8-013a2469ab85	(20,30]	LA	male	28	IV	2	740	4.81932015	Community-Based Organization	111	Defective5	0.96	NA
83469df4-ecb6-4044-91c8-013a2469ab85	(20,30]	LA	male	28	IV	2	740	4.81932015	Community-Based Organization	111	Intact	0.96	NA
83469df4-ecb6-4044-91c8-013a2469ab85	(20,30]	LA	male	28	IV	2	740	4.81932015	Community-Based Organization	111	PlasmaVL	Inf	40
83469df4-ecb6-4044-91c8-013a2469ab85	(20,30]	LA	male	28	IV	2	740	4.81932015	Community-Based Organization	111	Total_ProVirus	0.96	242.39
83469df4-ecb6-4044-91c8-013a2469ab85	(20,30]	LA	male	28	IV	2	740	4.81932015	Community-Based Organization	148	Defective	0.98	NA
83469df4-ecb6-4044-91c8-013a2469ab85	(20,30]	LA	male	28	IV	2	740	4.81932015	Community-Based Organization	148	Defective3	0.98	NA
83469df4-ecb6-4044-91c8-013a2469ab85	(20,30]	LA	male	28	IV	2	740	4.81932015	Community-Based Organization	148	Defective5	0.98	NA
83469df4-ecb6-4044-91c8-013a2469ab85	(20,30]	LA	male	28	IV	2	740	4.81932015	Community-Based Organization	148	Intact	0.98	NA
83469df4-ecb6-4044-91c8-013a2469ab85	(20,30]	LA	male	28	IV	2	740	4.81932015	Community-Based Organization	148	PlasmaVL	Inf	40
83469df4-ecb6-4044-91c8-013a2469ab85	(20,30]	LA	male	28	IV	2	740	4.81932015	Community-Based Organization	148	Total_ProVirus	0.98	243.79
83469df4-ecb6-4044-91c8-013a2469ab85	(20,30]	LA	male	28	IV	2	740	4.81932015	Community-Based Organization	294	Defective	0.99	NA
83469df4-ecb6-4044-91c8-013a2469ab85	(20,30]	LA	male	28	IV	2	740	4.81932015	Community-Based Organization	294	Defective3	0.99	NA
83469df4-ecb6-4044-91c8-013a2469ab85	(20,30]	LA	male	28	IV	2	740	4.81932015	Community-Based Organization	294	Defective5	0.99	NA
83469df4-ecb6-4044-91c8-013a2469ab85	(20,30]	LA	male	28	IV	2	740	4.81932015	Community-Based Organization	294	Intact	0.99	NA
83469df4-ecb6-4044-91c8-013a2469ab85	(20,30]	LA	male	28	IV	2	740	4.81932015	Community-Based Organization	294	PlasmaVL	Inf	40
83469df4-ecb6-4044-91c8-013a2469ab85	(20,30]	LA	male	28	IV	2	740	4.81932015	Community-Based Organization	294	Total_ProVirus	0.99	86.06
85af04e7-9291-4249-b356-09a97309fe61	(30,40]	LA	male	20	II	0	905	4.175801633	Community-Based Organization	0	PlasmaVL	Inf	14990
85af04e7-9291-4249-b356-09a97309fe61	(30,40]	LA	male	20	II	0	905	4.175801633	Community-Based Organization	13	Defective	0.95	19.610000000000003
85af04e7-9291-4249-b356-09a97309fe61	(30,40]	LA	male	20	II	0	905	4.175801633	Community-Based Organization	13	Defective3	0.95	1.35
85af04e7-9291-4249-b356-09a97309fe61	(30,40]	LA	male	20	II	0	905	4.175801633	Community-Based Organization	13	Defective5	0.95	18.26
85af04e7-9291-4249-b356-09a97309fe61	(30,40]	LA	male	20	II	0	905	4.175801633	Community-Based Organization	13	Intact	0.95	103.06
85af04e7-9291-4249-b356-09a97309fe61	(30,40]	LA	male	20	II	0	905	4.175801633	Community-Based Organization	13	PlasmaVL	Inf	98
85af04e7-9291-4249-b356-09a97309fe61	(30,40]	LA	male	20	II	0	905	4.175801633	Community-Based Organization	13	Total_ProVirus	0.95	121.33
85af04e7-9291-4249-b356-09a97309fe61	(30,40]	LA	male	20	II	0	905	4.175801633	Community-Based Organization	36	Defective	0.93	5.279999999999999
85af04e7-9291-4249-b356-09a97309fe61	(30,40]	LA	male	20	II	0	905	4.175801633	Community-Based Organization	36	Defective3	0.93	2.75
85af04e7-9291-4249-b356-09a97309fe61	(30,40]	LA	male	20	II	0	905	4.175801633	Community-Based Organization	36	Defective5	0.93	2.53
85af04e7-9291-4249-b356-09a97309fe61	(30,40]	LA	male	20	II	0	905	4.175801633	Community-Based Organization	36	Intact	0.93	30.24
85af04e7-9291-4249-b356-09a97309fe61	(30,40]	LA	male	20	II	0	905	4.175801633	Community-Based Organization	36	PlasmaVL	Inf	40
85af04e7-9291-4249-b356-09a97309fe61	(30,40]	LA	male	20	II	0	905	4.175801633	Community-Based Organization	36	Total_ProVirus	0.93	32.99
85af04e7-9291-4249-b356-09a97309fe61	(30,40]	LA	male	20	II	0	905	4.175801633	Community-Based Organization	41	PlasmaVL	Inf	NA
85af04e7-9291-4249-b356-09a97309fe61	(30,40]	LA	male	20	II	0	905	4.175801633	Community-Based Organization	61	Defective	0.88	8.9
85af04e7-9291-4249-b356-09a97309fe61	(30,40]	LA	male	20	II	0	905	4.175801633	Community-Based Organization	61	Defective3	0.88	2.16
85af04e7-9291-4249-b356-09a97309fe61	(30,40]	LA	male	20	II	0	905	4.175801633	Community-Based Organization	61	Defective5	0.88	6.74
85af04e7-9291-4249-b356-09a97309fe61	(30,40]	LA	male	20	II	0	905	4.175801633	Community-Based Organization	61	Intact	0.88	105.53
85af04e7-9291-4249-b356-09a97309fe61	(30,40]	LA	male	20	II	0	905	4.175801633	Community-Based Organization	61	PlasmaVL	Inf	40
85af04e7-9291-4249-b356-09a97309fe61	(30,40]	LA	male	20	II	0	905	4.175801633	Community-Based Organization	61	Total_ProVirus	0.88	112.26
85af04e7-9291-4249-b356-09a97309fe61	(30,40]	LA	male	20	II	0	905	4.175801633	Community-Based Organization	96	Defective	0.96	10.43
85af04e7-9291-4249-b356-09a97309fe61	(30,40]	LA	male	20	II	0	905	4.175801633	Community-Based Organization	96	Defective3	0.96	3.3
85af04e7-9291-4249-b356-09a97309fe61	(30,40]	LA	male	20	II	0	905	4.175801633	Community-Based Organization	96	Defective5	0.96	7.13
85af04e7-9291-4249-b356-09a97309fe61	(30,40]	LA	male	20	II	0	905	4.175801633	Community-Based Organization	96	Intact	0.96	89.13
85af04e7-9291-4249-b356-09a97309fe61	(30,40]	LA	male	20	II	0	905	4.175801633	Community-Based Organization	96	PlasmaVL	Inf	40
85af04e7-9291-4249-b356-09a97309fe61	(30,40]	LA	male	20	II	0	905	4.175801633	Community-Based Organization	96	Total_ProVirus	0.96	96.26
85af04e7-9291-4249-b356-09a97309fe61	(30,40]	LA	male	20	II	0	905	4.175801633	Community-Based Organization	118	PlasmaVL	Inf	NA
85af04e7-9291-4249-b356-09a97309fe61	(30,40]	LA	male	20	II	0	905	4.175801633	Community-Based Organization	146	PlasmaVL	Inf	NA
85af04e7-9291-4249-b356-09a97309fe61	(30,40]	LA	male	20	II	0	905	4.175801633	Community-Based Organization	174	PlasmaVL	Inf	NA
85be4aec-4efb-451b-8653-af1de0710873	(50,60]	WH	male	185	V	2	667	3.718086295	SF Department Public Health	-1659	PlasmaVL	Inf	NA
85be4aec-4efb-451b-8653-af1de0710873	(50,60]	WH	male	185	V	2	667	3.718086295	SF Department Public Health	0	Defective	0.91	131.66
85be4aec-4efb-451b-8653-af1de0710873	(50,60]	WH	male	185	V	2	667	3.718086295	SF Department Public Health	0	Defective3	0.91	4.87
85be4aec-4efb-451b-8653-af1de0710873	(50,60]	WH	male	185	V	2	667	3.718086295	SF Department Public Health	0	Defective5	0.91	126.79
85be4aec-4efb-451b-8653-af1de0710873	(50,60]	WH	male	185	V	2	667	3.718086295	SF Department Public Health	0	Intact	0.91	110.95
85be4aec-4efb-451b-8653-af1de0710873	(50,60]	WH	male	185	V	2	667	3.718086295	SF Department Public Health	0	PlasmaVL	Inf	10085
85be4aec-4efb-451b-8653-af1de0710873	(50,60]	WH	male	185	V	2	667	3.718086295	SF Department Public Health	0	Total_ProVirus	0.91	242.62
85be4aec-4efb-451b-8653-af1de0710873	(50,60]	WH	male	185	V	2	667	3.718086295	SF Department Public Health	19	Defective	0.98	21.08
85be4aec-4efb-451b-8653-af1de0710873	(50,60]	WH	male	185	V	2	667	3.718086295	SF Department Public Health	19	Defective3	0.98	16.68
85be4aec-4efb-451b-8653-af1de0710873	(50,60]	WH	male	185	V	2	667	3.718086295	SF Department Public Health	19	Defective5	0.98	4.4
85be4aec-4efb-451b-8653-af1de0710873	(50,60]	WH	male	185	V	2	667	3.718086295	SF Department Public Health	19	Intact	0.98	41.67
85be4aec-4efb-451b-8653-af1de0710873	(50,60]	WH	male	185	V	2	667	3.718086295	SF Department Public Health	19	PlasmaVL	Inf	40
85be4aec-4efb-451b-8653-af1de0710873	(50,60]	WH	male	185	V	2	667	3.718086295	SF Department Public Health	19	Total_ProVirus	0.98	62.76
85be4aec-4efb-451b-8653-af1de0710873	(50,60]	WH	male	185	V	2	667	3.718086295	SF Department Public Health	41	Defective	0.97	45.19
85be4aec-4efb-451b-8653-af1de0710873	(50,60]	WH	male	185	V	2	667	3.718086295	SF Department Public Health	41	Defective3	0.97	13.65
85be4aec-4efb-451b-8653-af1de0710873	(50,60]	WH	male	185	V	2	667	3.718086295	SF Department Public Health	41	Defective5	0.97	31.54
85be4aec-4efb-451b-8653-af1de0710873	(50,60]	WH	male	185	V	2	667	3.718086295	SF Department Public Health	41	Intact	0.97	25.71
85be4aec-4efb-451b-8653-af1de0710873	(50,60]	WH	male	185	V	2	667	3.718086295	SF Department Public Health	41	PlasmaVL	Inf	40
85be4aec-4efb-451b-8653-af1de0710873	(50,60]	WH	male	185	V	2	667	3.718086295	SF Department Public Health	41	Total_ProVirus	0.97	70.9
86a7778c-8820-45fa-bfc5-1f1db4e0e683	(20,30]	WH	male	61	V	0	729	5.474089455	SF Department Public Health	-2496	PlasmaVL	Inf	NA
86a7778c-8820-45fa-bfc5-1f1db4e0e683	(20,30]	WH	male	61	V	0	729	5.474089455	SF Department Public Health	-2495	PlasmaVL	Inf	NA
86a7778c-8820-45fa-bfc5-1f1db4e0e683	(20,30]	WH	male	61	V	0	729	5.474089455	SF Department Public Health	-2494	PlasmaVL	Inf	NA
86a7778c-8820-45fa-bfc5-1f1db4e0e683	(20,30]	WH	male	61	V	0	729	5.474089455	SF Department Public Health	-2493	PlasmaVL	Inf	NA
86a7778c-8820-45fa-bfc5-1f1db4e0e683	(20,30]	WH	male	61	V	0	729	5.474089455	SF Department Public Health	-2492	PlasmaVL	Inf	NA
86a7778c-8820-45fa-bfc5-1f1db4e0e683	(20,30]	WH	male	61	V	0	729	5.474089455	SF Department Public Health	-2491	PlasmaVL	Inf	NA
86a7778c-8820-45fa-bfc5-1f1db4e0e683	(20,30]	WH	male	61	V	0	729	5.474089455	SF Department Public Health	0	Defective	0.91	1447.34
86a7778c-8820-45fa-bfc5-1f1db4e0e683	(20,30]	WH	male	61	V	0	729	5.474089455	SF Department Public Health	0	Defective3	0.91	1.73
86a7778c-8820-45fa-bfc5-1f1db4e0e683	(20,30]	WH	male	61	V	0	729	5.474089455	SF Department Public Health	0	Defective5	0.91	1445.61
86a7778c-8820-45fa-bfc5-1f1db4e0e683	(20,30]	WH	male	61	V	0	729	5.474089455	SF Department Public Health	0	Intact	0.91	4293.98
86a7778c-8820-45fa-bfc5-1f1db4e0e683	(20,30]	WH	male	61	V	0	729	5.474089455	SF Department Public Health	0	PlasmaVL	Inf	297913
86a7778c-8820-45fa-bfc5-1f1db4e0e683	(20,30]	WH	male	61	V	0	729	5.474089455	SF Department Public Health	0	Total_ProVirus	0.91	5739.59
86a7778c-8820-45fa-bfc5-1f1db4e0e683	(20,30]	WH	male	61	V	0	729	5.474089455	SF Department Public Health	21	Defective	0.97	122.48
86a7778c-8820-45fa-bfc5-1f1db4e0e683	(20,30]	WH	male	61	V	0	729	5.474089455	SF Department Public Health	21	Defective3	0.97	1.32
86a7778c-8820-45fa-bfc5-1f1db4e0e683	(20,30]	WH	male	61	V	0	729	5.474089455	SF Department Public Health	21	Defective5	0.97	121.16
86a7778c-8820-45fa-bfc5-1f1db4e0e683	(20,30]	WH	male	61	V	0	729	5.474089455	SF Department Public Health	21	Intact	0.97	2076.44
86a7778c-8820-45fa-bfc5-1f1db4e0e683	(20,30]	WH	male	61	V	0	729	5.474089455	SF Department Public Health	21	PlasmaVL	Inf	325
86a7778c-8820-45fa-bfc5-1f1db4e0e683	(20,30]	WH	male	61	V	0	729	5.474089455	SF Department Public Health	21	Total_ProVirus	0.97	2197.6
86a7778c-8820-45fa-bfc5-1f1db4e0e683	(20,30]	WH	male	61	V	0	729	5.474089455	SF Department Public Health	34	Defective	0.98	79.03
86a7778c-8820-45fa-bfc5-1f1db4e0e683	(20,30]	WH	male	61	V	0	729	5.474089455	SF Department Public Health	34	Defective3	0.98	1.11
86a7778c-8820-45fa-bfc5-1f1db4e0e683	(20,30]	WH	male	61	V	0	729	5.474089455	SF Department Public Health	34	Defective5	0.98	77.92
86a7778c-8820-45fa-bfc5-1f1db4e0e683	(20,30]	WH	male	61	V	0	729	5.474089455	SF Department Public Health	34	Intact	0.98	1541
86a7778c-8820-45fa-bfc5-1f1db4e0e683	(20,30]	WH	male	61	V	0	729	5.474089455	SF Department Public Health	34	PlasmaVL	Inf	48
86a7778c-8820-45fa-bfc5-1f1db4e0e683	(20,30]	WH	male	61	V	0	729	5.474089455	SF Department Public Health	34	Total_ProVirus	0.98	1618.92
86a7778c-8820-45fa-bfc5-1f1db4e0e683	(20,30]	WH	male	61	V	0	729	5.474089455	SF Department Public Health	56	Defective	0.88	70.88
86a7778c-8820-45fa-bfc5-1f1db4e0e683	(20,30]	WH	male	61	V	0	729	5.474089455	SF Department Public Health	56	Defective3	0.88	1.81
86a7778c-8820-45fa-bfc5-1f1db4e0e683	(20,30]	WH	male	61	V	0	729	5.474089455	SF Department Public Health	56	Defective5	0.88	69.07
86a7778c-8820-45fa-bfc5-1f1db4e0e683	(20,30]	WH	male	61	V	0	729	5.474089455	SF Department Public Health	56	Intact	0.88	1577.09
86a7778c-8820-45fa-bfc5-1f1db4e0e683	(20,30]	WH	male	61	V	0	729	5.474089455	SF Department Public Health	56	PlasmaVL	Inf	40
86a7778c-8820-45fa-bfc5-1f1db4e0e683	(20,30]	WH	male	61	V	0	729	5.474089455	SF Department Public Health	56	Total_ProVirus	0.88	1646.16
86a7778c-8820-45fa-bfc5-1f1db4e0e683	(20,30]	WH	male	61	V	0	729	5.474089455	SF Department Public Health	84	Defective	0.98	27.59
86a7778c-8820-45fa-bfc5-1f1db4e0e683	(20,30]	WH	male	61	V	0	729	5.474089455	SF Department Public Health	84	Defective3	0.98	1.52
86a7778c-8820-45fa-bfc5-1f1db4e0e683	(20,30]	WH	male	61	V	0	729	5.474089455	SF Department Public Health	84	Defective5	0.98	26.07
86a7778c-8820-45fa-bfc5-1f1db4e0e683	(20,30]	WH	male	61	V	0	729	5.474089455	SF Department Public Health	84	Intact	0.98	1244.98
86a7778c-8820-45fa-bfc5-1f1db4e0e683	(20,30]	WH	male	61	V	0	729	5.474089455	SF Department Public Health	84	PlasmaVL	Inf	46
86a7778c-8820-45fa-bfc5-1f1db4e0e683	(20,30]	WH	male	61	V	0	729	5.474089455	SF Department Public Health	84	Total_ProVirus	0.98	1271.05
86a7778c-8820-45fa-bfc5-1f1db4e0e683	(20,30]	WH	male	61	V	0	729	5.474089455	SF Department Public Health	112	Defective	0.91	47
86a7778c-8820-45fa-bfc5-1f1db4e0e683	(20,30]	WH	male	61	V	0	729	5.474089455	SF Department Public Health	112	Defective3	0.91	1.18
86a7778c-8820-45fa-bfc5-1f1db4e0e683	(20,30]	WH	male	61	V	0	729	5.474089455	SF Department Public Health	112	Defective5	0.91	45.82
86a7778c-8820-45fa-bfc5-1f1db4e0e683	(20,30]	WH	male	61	V	0	729	5.474089455	SF Department Public Health	112	Intact	0.91	942.33
86a7778c-8820-45fa-bfc5-1f1db4e0e683	(20,30]	WH	male	61	V	0	729	5.474089455	SF Department Public Health	112	PlasmaVL	Inf	40
86a7778c-8820-45fa-bfc5-1f1db4e0e683	(20,30]	WH	male	61	V	0	729	5.474089455	SF Department Public Health	112	Total_ProVirus	0.91	988.14
86a7778c-8820-45fa-bfc5-1f1db4e0e683	(20,30]	WH	male	61	V	0	729	5.474089455	SF Department Public Health	141	Defective	0.96	106.41
86a7778c-8820-45fa-bfc5-1f1db4e0e683	(20,30]	WH	male	61	V	0	729	5.474089455	SF Department Public Health	141	Defective3	0.96	1.94
86a7778c-8820-45fa-bfc5-1f1db4e0e683	(20,30]	WH	male	61	V	0	729	5.474089455	SF Department Public Health	141	Defective5	0.96	104.47
86a7778c-8820-45fa-bfc5-1f1db4e0e683	(20,30]	WH	male	61	V	0	729	5.474089455	SF Department Public Health	141	Intact	0.96	921.22
86a7778c-8820-45fa-bfc5-1f1db4e0e683	(20,30]	WH	male	61	V	0	729	5.474089455	SF Department Public Health	141	PlasmaVL	Inf	96
86a7778c-8820-45fa-bfc5-1f1db4e0e683	(20,30]	WH	male	61	V	0	729	5.474089455	SF Department Public Health	141	Total_ProVirus	0.96	1025.68
86a7778c-8820-45fa-bfc5-1f1db4e0e683	(20,30]	WH	male	61	V	0	729	5.474089455	SF Department Public Health	169	Defective	0.95	25.03
86a7778c-8820-45fa-bfc5-1f1db4e0e683	(20,30]	WH	male	61	V	0	729	5.474089455	SF Department Public Health	169	Defective3	0.95	1.78
86a7778c-8820-45fa-bfc5-1f1db4e0e683	(20,30]	WH	male	61	V	0	729	5.474089455	SF Department Public Health	169	Defective5	0.95	23.25
86a7778c-8820-45fa-bfc5-1f1db4e0e683	(20,30]	WH	male	61	V	0	729	5.474089455	SF Department Public Health	169	Intact	0.95	692.21
86a7778c-8820-45fa-bfc5-1f1db4e0e683	(20,30]	WH	male	61	V	0	729	5.474089455	SF Department Public Health	169	PlasmaVL	Inf	40
86a7778c-8820-45fa-bfc5-1f1db4e0e683	(20,30]	WH	male	61	V	0	729	5.474089455	SF Department Public Health	169	Total_ProVirus	0.95	715.47
86a7778c-8820-45fa-bfc5-1f1db4e0e683	(20,30]	WH	male	61	V	0	729	5.474089455	SF Department Public Health	279	Defective	0.92	10.19
86a7778c-8820-45fa-bfc5-1f1db4e0e683	(20,30]	WH	male	61	V	0	729	5.474089455	SF Department Public Health	279	Defective3	0.92	8.25
86a7778c-8820-45fa-bfc5-1f1db4e0e683	(20,30]	WH	male	61	V	0	729	5.474089455	SF Department Public Health	279	Defective5	0.92	1.94
86a7778c-8820-45fa-bfc5-1f1db4e0e683	(20,30]	WH	male	61	V	0	729	5.474089455	SF Department Public Health	279	Intact	0.92	404.28
86a7778c-8820-45fa-bfc5-1f1db4e0e683	(20,30]	WH	male	61	V	0	729	5.474089455	SF Department Public Health	279	PlasmaVL	Inf	NA
86a7778c-8820-45fa-bfc5-1f1db4e0e683	(20,30]	WH	male	61	V	0	729	5.474089455	SF Department Public Health	279	Total_ProVirus	0.92	412.53
8905f982-27ec-4433-9a0d-fd067894fb43	(30,40]	AS	male	180	V	0	345	4.725666	SF Department Public Health	0	Defective	0.99	523.16
8905f982-27ec-4433-9a0d-fd067894fb43	(30,40]	AS	male	180	V	0	345	4.725666	SF Department Public Health	0	Defective3	0.99	1.52
8905f982-27ec-4433-9a0d-fd067894fb43	(30,40]	AS	male	180	V	0	345	4.725666	SF Department Public Health	0	Defective5	0.99	521.64
8905f982-27ec-4433-9a0d-fd067894fb43	(30,40]	AS	male	180	V	0	345	4.725666	SF Department Public Health	0	Intact	0.99	1218.2
8905f982-27ec-4433-9a0d-fd067894fb43	(30,40]	AS	male	180	V	0	345	4.725666	SF Department Public Health	0	PlasmaVL	Inf	53170
8905f982-27ec-4433-9a0d-fd067894fb43	(30,40]	AS	male	180	V	0	345	4.725666	SF Department Public Health	0	Total_ProVirus	0.99	1739.83
8905f982-27ec-4433-9a0d-fd067894fb43	(30,40]	AS	male	180	V	0	345	4.725666	SF Department Public Health	2	PlasmaVL	Inf	8870
8905f982-27ec-4433-9a0d-fd067894fb43	(30,40]	AS	male	180	V	0	345	4.725666	SF Department Public Health	16	Defective	0.99	943.59
8905f982-27ec-4433-9a0d-fd067894fb43	(30,40]	AS	male	180	V	0	345	4.725666	SF Department Public Health	16	Defective3	0.99	1.47
8905f982-27ec-4433-9a0d-fd067894fb43	(30,40]	AS	male	180	V	0	345	4.725666	SF Department Public Health	16	Defective5	0.99	942.12
8905f982-27ec-4433-9a0d-fd067894fb43	(30,40]	AS	male	180	V	0	345	4.725666	SF Department Public Health	16	Intact	0.99	670.12
8905f982-27ec-4433-9a0d-fd067894fb43	(30,40]	AS	male	180	V	0	345	4.725666	SF Department Public Health	16	PlasmaVL	Inf	47
8905f982-27ec-4433-9a0d-fd067894fb43	(30,40]	AS	male	180	V	0	345	4.725666	SF Department Public Health	16	Total_ProVirus	0.99	1612.24
8905f982-27ec-4433-9a0d-fd067894fb43	(30,40]	AS	male	180	V	0	345	4.725666	SF Department Public Health	29	Defective	0.98	171.56
8905f982-27ec-4433-9a0d-fd067894fb43	(30,40]	AS	male	180	V	0	345	4.725666	SF Department Public Health	29	Defective3	0.98	25.41
8905f982-27ec-4433-9a0d-fd067894fb43	(30,40]	AS	male	180	V	0	345	4.725666	SF Department Public Health	29	Defective5	0.98	146.15
8905f982-27ec-4433-9a0d-fd067894fb43	(30,40]	AS	male	180	V	0	345	4.725666	SF Department Public Health	29	Intact	0.98	427.7
8905f982-27ec-4433-9a0d-fd067894fb43	(30,40]	AS	male	180	V	0	345	4.725666	SF Department Public Health	29	PlasmaVL	Inf	40
8905f982-27ec-4433-9a0d-fd067894fb43	(30,40]	AS	male	180	V	0	345	4.725666	SF Department Public Health	29	Total_ProVirus	0.98	599.25
8905f982-27ec-4433-9a0d-fd067894fb43	(30,40]	AS	male	180	V	0	345	4.725666	SF Department Public Health	53	PlasmaVL	Inf	NA
8905f982-27ec-4433-9a0d-fd067894fb43	(30,40]	AS	male	180	V	0	345	4.725666	SF Department Public Health	58	Defective	0.99	184.28
8905f982-27ec-4433-9a0d-fd067894fb43	(30,40]	AS	male	180	V	0	345	4.725666	SF Department Public Health	58	Defective3	0.99	1.79
8905f982-27ec-4433-9a0d-fd067894fb43	(30,40]	AS	male	180	V	0	345	4.725666	SF Department Public Health	58	Defective5	0.99	182.49
8905f982-27ec-4433-9a0d-fd067894fb43	(30,40]	AS	male	180	V	0	345	4.725666	SF Department Public Health	58	Intact	0.99	440.11
8905f982-27ec-4433-9a0d-fd067894fb43	(30,40]	AS	male	180	V	0	345	4.725666	SF Department Public Health	58	PlasmaVL	Inf	40
8905f982-27ec-4433-9a0d-fd067894fb43	(30,40]	AS	male	180	V	0	345	4.725666	SF Department Public Health	58	Total_ProVirus	0.99	622.6
8905f982-27ec-4433-9a0d-fd067894fb43	(30,40]	AS	male	180	V	0	345	4.725666	SF Department Public Health	86	Defective	0.98	48.01
8905f982-27ec-4433-9a0d-fd067894fb43	(30,40]	AS	male	180	V	0	345	4.725666	SF Department Public Health	86	Defective3	0.98	40.19
8905f982-27ec-4433-9a0d-fd067894fb43	(30,40]	AS	male	180	V	0	345	4.725666	SF Department Public Health	86	Defective5	0.98	7.82
8905f982-27ec-4433-9a0d-fd067894fb43	(30,40]	AS	male	180	V	0	345	4.725666	SF Department Public Health	86	Intact	0.98	336.91
8905f982-27ec-4433-9a0d-fd067894fb43	(30,40]	AS	male	180	V	0	345	4.725666	SF Department Public Health	86	PlasmaVL	Inf	40
8905f982-27ec-4433-9a0d-fd067894fb43	(30,40]	AS	male	180	V	0	345	4.725666	SF Department Public Health	86	Total_ProVirus	0.98	384.92
8905f982-27ec-4433-9a0d-fd067894fb43	(30,40]	AS	male	180	V	0	345	4.725666	SF Department Public Health	121	Defective	0.97	54.45
8905f982-27ec-4433-9a0d-fd067894fb43	(30,40]	AS	male	180	V	0	345	4.725666	SF Department Public Health	121	Defective3	0.97	53.27
8905f982-27ec-4433-9a0d-fd067894fb43	(30,40]	AS	male	180	V	0	345	4.725666	SF Department Public Health	121	Defective5	0.97	1.18
8905f982-27ec-4433-9a0d-fd067894fb43	(30,40]	AS	male	180	V	0	345	4.725666	SF Department Public Health	121	Intact	0.97	268.77
8905f982-27ec-4433-9a0d-fd067894fb43	(30,40]	AS	male	180	V	0	345	4.725666	SF Department Public Health	121	PlasmaVL	Inf	40
8905f982-27ec-4433-9a0d-fd067894fb43	(30,40]	AS	male	180	V	0	345	4.725666	SF Department Public Health	121	Total_ProVirus	0.97	322.04
8905f982-27ec-4433-9a0d-fd067894fb43	(30,40]	AS	male	180	V	0	345	4.725666	SF Department Public Health	163	PlasmaVL	Inf	NA
8905f982-27ec-4433-9a0d-fd067894fb43	(30,40]	AS	male	180	V	0	345	4.725666	SF Department Public Health	168	Defective	0.99	61.95
8905f982-27ec-4433-9a0d-fd067894fb43	(30,40]	AS	male	180	V	0	345	4.725666	SF Department Public Health	168	Defective3	0.99	58.91
8905f982-27ec-4433-9a0d-fd067894fb43	(30,40]	AS	male	180	V	0	345	4.725666	SF Department Public Health	168	Defective5	0.99	3.04
8905f982-27ec-4433-9a0d-fd067894fb43	(30,40]	AS	male	180	V	0	345	4.725666	SF Department Public Health	168	Intact	0.99	256.25
8905f982-27ec-4433-9a0d-fd067894fb43	(30,40]	AS	male	180	V	0	345	4.725666	SF Department Public Health	168	PlasmaVL	Inf	40
8905f982-27ec-4433-9a0d-fd067894fb43	(30,40]	AS	male	180	V	0	345	4.725666	SF Department Public Health	168	Total_ProVirus	0.99	315.16
8905f982-27ec-4433-9a0d-fd067894fb43	(30,40]	AS	male	180	V	0	345	4.725666	SF Department Public Health	171	PlasmaVL	Inf	NA
8905f982-27ec-4433-9a0d-fd067894fb43	(30,40]	AS	male	180	V	0	345	4.725666	SF Department Public Health	172	PlasmaVL	Inf	NA
8905f982-27ec-4433-9a0d-fd067894fb43	(30,40]	AS	male	180	V	0	345	4.725666	SF Department Public Health	173	PlasmaVL	Inf	NA
8905f982-27ec-4433-9a0d-fd067894fb43	(30,40]	AS	male	180	V	0	345	4.725666	SF Department Public Health	175	PlasmaVL	Inf	NA
8905f982-27ec-4433-9a0d-fd067894fb43	(30,40]	AS	male	180	V	0	345	4.725666	SF Department Public Health	259	PlasmaVL	Inf	40
8b7df636-fe0d-4053-b005-7543cae5ebd1	(30,40]	WH	male	65	V	2	853	4.429041328	SF Department Public Health	0	Defective	0.99	NA
8b7df636-fe0d-4053-b005-7543cae5ebd1	(30,40]	WH	male	65	V	2	853	4.429041328	SF Department Public Health	0	Defective3	0.99	NA
8b7df636-fe0d-4053-b005-7543cae5ebd1	(30,40]	WH	male	65	V	2	853	4.429041328	SF Department Public Health	0	Defective5	0.99	NA
8b7df636-fe0d-4053-b005-7543cae5ebd1	(30,40]	WH	male	65	V	2	853	4.429041328	SF Department Public Health	0	Intact	0.99	NA
8b7df636-fe0d-4053-b005-7543cae5ebd1	(30,40]	WH	male	65	V	2	853	4.429041328	SF Department Public Health	0	PlasmaVL	Inf	30772
8b7df636-fe0d-4053-b005-7543cae5ebd1	(30,40]	WH	male	65	V	2	853	4.429041328	SF Department Public Health	0	Total_ProVirus	0.99	2054.21
8b7df636-fe0d-4053-b005-7543cae5ebd1	(30,40]	WH	male	65	V	2	853	4.429041328	SF Department Public Health	13	Defective	0.99	NA
8b7df636-fe0d-4053-b005-7543cae5ebd1	(30,40]	WH	male	65	V	2	853	4.429041328	SF Department Public Health	13	Defective3	0.99	NA
8b7df636-fe0d-4053-b005-7543cae5ebd1	(30,40]	WH	male	65	V	2	853	4.429041328	SF Department Public Health	13	Defective5	0.99	NA
8b7df636-fe0d-4053-b005-7543cae5ebd1	(30,40]	WH	male	65	V	2	853	4.429041328	SF Department Public Health	13	Intact	0.99	NA
8b7df636-fe0d-4053-b005-7543cae5ebd1	(30,40]	WH	male	65	V	2	853	4.429041328	SF Department Public Health	13	PlasmaVL	Inf	61
8b7df636-fe0d-4053-b005-7543cae5ebd1	(30,40]	WH	male	65	V	2	853	4.429041328	SF Department Public Health	13	Total_ProVirus	0.99	1131.95
8b7df636-fe0d-4053-b005-7543cae5ebd1	(30,40]	WH	male	65	V	2	853	4.429041328	SF Department Public Health	27	Defective	0.99	NA
8b7df636-fe0d-4053-b005-7543cae5ebd1	(30,40]	WH	male	65	V	2	853	4.429041328	SF Department Public Health	27	Defective3	0.99	NA
8b7df636-fe0d-4053-b005-7543cae5ebd1	(30,40]	WH	male	65	V	2	853	4.429041328	SF Department Public Health	27	Defective5	0.99	NA
8b7df636-fe0d-4053-b005-7543cae5ebd1	(30,40]	WH	male	65	V	2	853	4.429041328	SF Department Public Health	27	Intact	0.99	NA
8b7df636-fe0d-4053-b005-7543cae5ebd1	(30,40]	WH	male	65	V	2	853	4.429041328	SF Department Public Health	27	PlasmaVL	Inf	40
8b7df636-fe0d-4053-b005-7543cae5ebd1	(30,40]	WH	male	65	V	2	853	4.429041328	SF Department Public Health	27	Total_ProVirus	0.99	794.06
8b7df636-fe0d-4053-b005-7543cae5ebd1	(30,40]	WH	male	65	V	2	853	4.429041328	SF Department Public Health	55	Defective	0.96	NA
8b7df636-fe0d-4053-b005-7543cae5ebd1	(30,40]	WH	male	65	V	2	853	4.429041328	SF Department Public Health	55	Defective3	0.96	NA
8b7df636-fe0d-4053-b005-7543cae5ebd1	(30,40]	WH	male	65	V	2	853	4.429041328	SF Department Public Health	55	Defective5	0.96	NA
8b7df636-fe0d-4053-b005-7543cae5ebd1	(30,40]	WH	male	65	V	2	853	4.429041328	SF Department Public Health	55	Intact	0.96	NA
8b7df636-fe0d-4053-b005-7543cae5ebd1	(30,40]	WH	male	65	V	2	853	4.429041328	SF Department Public Health	55	PlasmaVL	Inf	40
8b7df636-fe0d-4053-b005-7543cae5ebd1	(30,40]	WH	male	65	V	2	853	4.429041328	SF Department Public Health	55	Total_ProVirus	0.96	639.78
8b7df636-fe0d-4053-b005-7543cae5ebd1	(30,40]	WH	male	65	V	2	853	4.429041328	SF Department Public Health	104	Defective	0.92	NA
8b7df636-fe0d-4053-b005-7543cae5ebd1	(30,40]	WH	male	65	V	2	853	4.429041328	SF Department Public Health	104	Defective3	0.92	NA
8b7df636-fe0d-4053-b005-7543cae5ebd1	(30,40]	WH	male	65	V	2	853	4.429041328	SF Department Public Health	104	Defective5	0.92	NA
8b7df636-fe0d-4053-b005-7543cae5ebd1	(30,40]	WH	male	65	V	2	853	4.429041328	SF Department Public Health	104	Intact	0.92	NA
8b7df636-fe0d-4053-b005-7543cae5ebd1	(30,40]	WH	male	65	V	2	853	4.429041328	SF Department Public Health	104	PlasmaVL	Inf	40
8b7df636-fe0d-4053-b005-7543cae5ebd1	(30,40]	WH	male	65	V	2	853	4.429041328	SF Department Public Health	104	Total_ProVirus	0.92	1151.27
8b7df636-fe0d-4053-b005-7543cae5ebd1	(30,40]	WH	male	65	V	2	853	4.429041328	SF Department Public Health	131	Defective	0.91	NA
8b7df636-fe0d-4053-b005-7543cae5ebd1	(30,40]	WH	male	65	V	2	853	4.429041328	SF Department Public Health	131	Defective3	0.91	NA
8b7df636-fe0d-4053-b005-7543cae5ebd1	(30,40]	WH	male	65	V	2	853	4.429041328	SF Department Public Health	131	Defective5	0.91	NA
8b7df636-fe0d-4053-b005-7543cae5ebd1	(30,40]	WH	male	65	V	2	853	4.429041328	SF Department Public Health	131	Intact	0.91	NA
8b7df636-fe0d-4053-b005-7543cae5ebd1	(30,40]	WH	male	65	V	2	853	4.429041328	SF Department Public Health	131	PlasmaVL	Inf	40
8b7df636-fe0d-4053-b005-7543cae5ebd1	(30,40]	WH	male	65	V	2	853	4.429041328	SF Department Public Health	131	Total_ProVirus	0.91	550.88
8b7df636-fe0d-4053-b005-7543cae5ebd1	(30,40]	WH	male	65	V	2	853	4.429041328	SF Department Public Health	177	Defective	0.99	NA
8b7df636-fe0d-4053-b005-7543cae5ebd1	(30,40]	WH	male	65	V	2	853	4.429041328	SF Department Public Health	177	Defective3	0.99	NA
8b7df636-fe0d-4053-b005-7543cae5ebd1	(30,40]	WH	male	65	V	2	853	4.429041328	SF Department Public Health	177	Defective5	0.99	NA
8b7df636-fe0d-4053-b005-7543cae5ebd1	(30,40]	WH	male	65	V	2	853	4.429041328	SF Department Public Health	177	Intact	0.99	NA
8b7df636-fe0d-4053-b005-7543cae5ebd1	(30,40]	WH	male	65	V	2	853	4.429041328	SF Department Public Health	177	PlasmaVL	Inf	40
8b7df636-fe0d-4053-b005-7543cae5ebd1	(30,40]	WH	male	65	V	2	853	4.429041328	SF Department Public Health	177	Total_ProVirus	0.99	456.15
8b7df636-fe0d-4053-b005-7543cae5ebd1	(30,40]	WH	male	65	V	2	853	4.429041328	SF Department Public Health	216	Defective	0.06	NA
8b7df636-fe0d-4053-b005-7543cae5ebd1	(30,40]	WH	male	65	V	2	853	4.429041328	SF Department Public Health	216	Defective3	0.06	NA
8b7df636-fe0d-4053-b005-7543cae5ebd1	(30,40]	WH	male	65	V	2	853	4.429041328	SF Department Public Health	216	Defective5	0.06	NA
8b7df636-fe0d-4053-b005-7543cae5ebd1	(30,40]	WH	male	65	V	2	853	4.429041328	SF Department Public Health	216	Intact	0.06	NA
8b7df636-fe0d-4053-b005-7543cae5ebd1	(30,40]	WH	male	65	V	2	853	4.429041328	SF Department Public Health	216	PlasmaVL	Inf	NA
8b7df636-fe0d-4053-b005-7543cae5ebd1	(30,40]	WH	male	65	V	2	853	4.429041328	SF Department Public Health	216	Total_ProVirus	0.06	435.75
933070ef-598a-4845-a926-5b0994cf6fb5	(20,30]	LA	male	20	I	0	488	7	Community-Based Organization	-83	PlasmaVL	Inf	40
933070ef-598a-4845-a926-5b0994cf6fb5	(20,30]	LA	male	20	I	0	488	7	Community-Based Organization	-8	PlasmaVL	Inf	9114
933070ef-598a-4845-a926-5b0994cf6fb5	(20,30]	LA	male	20	I	0	488	7	Community-Based Organization	0	Defective	0.97	45165.51
933070ef-598a-4845-a926-5b0994cf6fb5	(20,30]	LA	male	20	I	0	488	7	Community-Based Organization	0	Defective3	0.97	5798.79
933070ef-598a-4845-a926-5b0994cf6fb5	(20,30]	LA	male	20	I	0	488	7	Community-Based Organization	0	Defective5	0.97	39366.72
933070ef-598a-4845-a926-5b0994cf6fb5	(20,30]	LA	male	20	I	0	488	7	Community-Based Organization	0	Intact	0.97	14093.42
933070ef-598a-4845-a926-5b0994cf6fb5	(20,30]	LA	male	20	I	0	488	7	Community-Based Organization	0	PlasmaVL	Inf	10000000
933070ef-598a-4845-a926-5b0994cf6fb5	(20,30]	LA	male	20	I	0	488	7	Community-Based Organization	0	Total_ProVirus	0.97	59258.93
933070ef-598a-4845-a926-5b0994cf6fb5	(20,30]	LA	male	20	I	0	488	7	Community-Based Organization	19	Defective	0.94	351.03000000000003
933070ef-598a-4845-a926-5b0994cf6fb5	(20,30]	LA	male	20	I	0	488	7	Community-Based Organization	19	Defective3	0.94	1.17
933070ef-598a-4845-a926-5b0994cf6fb5	(20,30]	LA	male	20	I	0	488	7	Community-Based Organization	19	Defective5	0.94	349.86
933070ef-598a-4845-a926-5b0994cf6fb5	(20,30]	LA	male	20	I	0	488	7	Community-Based Organization	19	Intact	0.94	4595.83
933070ef-598a-4845-a926-5b0994cf6fb5	(20,30]	LA	male	20	I	0	488	7	Community-Based Organization	19	PlasmaVL	Inf	1782
933070ef-598a-4845-a926-5b0994cf6fb5	(20,30]	LA	male	20	I	0	488	7	Community-Based Organization	19	Total_ProVirus	0.94	4945.69
933070ef-598a-4845-a926-5b0994cf6fb5	(20,30]	LA	male	20	I	0	488	7	Community-Based Organization	27	Defective	0.94	551.2199999999999
933070ef-598a-4845-a926-5b0994cf6fb5	(20,30]	LA	male	20	I	0	488	7	Community-Based Organization	27	Defective3	0.94	1.42
933070ef-598a-4845-a926-5b0994cf6fb5	(20,30]	LA	male	20	I	0	488	7	Community-Based Organization	27	Defective5	0.94	549.8
933070ef-598a-4845-a926-5b0994cf6fb5	(20,30]	LA	male	20	I	0	488	7	Community-Based Organization	27	Intact	0.94	3585.95
933070ef-598a-4845-a926-5b0994cf6fb5	(20,30]	LA	male	20	I	0	488	7	Community-Based Organization	27	PlasmaVL	Inf	679
933070ef-598a-4845-a926-5b0994cf6fb5	(20,30]	LA	male	20	I	0	488	7	Community-Based Organization	27	Total_ProVirus	0.94	4135.75
933070ef-598a-4845-a926-5b0994cf6fb5	(20,30]	LA	male	20	I	0	488	7	Community-Based Organization	55	Defective	0.98	211.76
933070ef-598a-4845-a926-5b0994cf6fb5	(20,30]	LA	male	20	I	0	488	7	Community-Based Organization	55	Defective3	0.98	210.37
933070ef-598a-4845-a926-5b0994cf6fb5	(20,30]	LA	male	20	I	0	488	7	Community-Based Organization	55	Defective5	0.98	1.39
933070ef-598a-4845-a926-5b0994cf6fb5	(20,30]	LA	male	20	I	0	488	7	Community-Based Organization	55	Intact	0.98	1725.6
933070ef-598a-4845-a926-5b0994cf6fb5	(20,30]	LA	male	20	I	0	488	7	Community-Based Organization	55	PlasmaVL	Inf	40
933070ef-598a-4845-a926-5b0994cf6fb5	(20,30]	LA	male	20	I	0	488	7	Community-Based Organization	55	Total_ProVirus	0.98	1935.98
933070ef-598a-4845-a926-5b0994cf6fb5	(20,30]	LA	male	20	I	0	488	7	Community-Based Organization	90	Defective	0.98	12.42
933070ef-598a-4845-a926-5b0994cf6fb5	(20,30]	LA	male	20	I	0	488	7	Community-Based Organization	90	Defective3	0.98	11.67
933070ef-598a-4845-a926-5b0994cf6fb5	(20,30]	LA	male	20	I	0	488	7	Community-Based Organization	90	Defective5	0.98	0.75
933070ef-598a-4845-a926-5b0994cf6fb5	(20,30]	LA	male	20	I	0	488	7	Community-Based Organization	90	Intact	0.98	1024.77
933070ef-598a-4845-a926-5b0994cf6fb5	(20,30]	LA	male	20	I	0	488	7	Community-Based Organization	90	PlasmaVL	Inf	45
933070ef-598a-4845-a926-5b0994cf6fb5	(20,30]	LA	male	20	I	0	488	7	Community-Based Organization	90	Total_ProVirus	0.98	1036.44
933070ef-598a-4845-a926-5b0994cf6fb5	(20,30]	LA	male	20	I	0	488	7	Community-Based Organization	125	Defective	0.98	26.7
933070ef-598a-4845-a926-5b0994cf6fb5	(20,30]	LA	male	20	I	0	488	7	Community-Based Organization	125	Defective3	0.98	24.81
933070ef-598a-4845-a926-5b0994cf6fb5	(20,30]	LA	male	20	I	0	488	7	Community-Based Organization	125	Defective5	0.98	1.89
933070ef-598a-4845-a926-5b0994cf6fb5	(20,30]	LA	male	20	I	0	488	7	Community-Based Organization	125	Intact	0.98	1215.65
933070ef-598a-4845-a926-5b0994cf6fb5	(20,30]	LA	male	20	I	0	488	7	Community-Based Organization	125	PlasmaVL	Inf	40
933070ef-598a-4845-a926-5b0994cf6fb5	(20,30]	LA	male	20	I	0	488	7	Community-Based Organization	125	Total_ProVirus	0.98	1240.46
933070ef-598a-4845-a926-5b0994cf6fb5	(20,30]	LA	male	20	I	0	488	7	Community-Based Organization	146	Defective	0.98	351.04
933070ef-598a-4845-a926-5b0994cf6fb5	(20,30]	LA	male	20	I	0	488	7	Community-Based Organization	146	Defective3	0.98	2.1
933070ef-598a-4845-a926-5b0994cf6fb5	(20,30]	LA	male	20	I	0	488	7	Community-Based Organization	146	Defective5	0.98	348.94
933070ef-598a-4845-a926-5b0994cf6fb5	(20,30]	LA	male	20	I	0	488	7	Community-Based Organization	146	Intact	0.98	1321.73
933070ef-598a-4845-a926-5b0994cf6fb5	(20,30]	LA	male	20	I	0	488	7	Community-Based Organization	146	PlasmaVL	Inf	40
933070ef-598a-4845-a926-5b0994cf6fb5	(20,30]	LA	male	20	I	0	488	7	Community-Based Organization	146	Total_ProVirus	0.98	1670.66
933070ef-598a-4845-a926-5b0994cf6fb5	(20,30]	LA	male	20	I	0	488	7	Community-Based Organization	174	Defective	0.99	267.35
933070ef-598a-4845-a926-5b0994cf6fb5	(20,30]	LA	male	20	I	0	488	7	Community-Based Organization	174	Defective3	0.99	0.74
933070ef-598a-4845-a926-5b0994cf6fb5	(20,30]	LA	male	20	I	0	488	7	Community-Based Organization	174	Defective5	0.99	266.61
933070ef-598a-4845-a926-5b0994cf6fb5	(20,30]	LA	male	20	I	0	488	7	Community-Based Organization	174	Intact	0.99	815.86
933070ef-598a-4845-a926-5b0994cf6fb5	(20,30]	LA	male	20	I	0	488	7	Community-Based Organization	174	PlasmaVL	Inf	40
933070ef-598a-4845-a926-5b0994cf6fb5	(20,30]	LA	male	20	I	0	488	7	Community-Based Organization	174	Total_ProVirus	0.99	1082.48
9521f44f-ea36-481c-a853-6b8e57f30501	(40,50]	LA	male	25	III	0	366	7	SF Department Public Health	0	Defective	0.95	14044.64
9521f44f-ea36-481c-a853-6b8e57f30501	(40,50]	LA	male	25	III	0	366	7	SF Department Public Health	0	Defective3	0.95	9509.1
9521f44f-ea36-481c-a853-6b8e57f30501	(40,50]	LA	male	25	III	0	366	7	SF Department Public Health	0	Defective5	0.95	4535.54
9521f44f-ea36-481c-a853-6b8e57f30501	(40,50]	LA	male	25	III	0	366	7	SF Department Public Health	0	Intact	0.95	15634.06
9521f44f-ea36-481c-a853-6b8e57f30501	(40,50]	LA	male	25	III	0	366	7	SF Department Public Health	0	PlasmaVL	Inf	10000000
9521f44f-ea36-481c-a853-6b8e57f30501	(40,50]	LA	male	25	III	0	366	7	SF Department Public Health	0	Total_ProVirus	0.95	29678.7
9521f44f-ea36-481c-a853-6b8e57f30501	(40,50]	LA	male	25	III	0	366	7	SF Department Public Health	14	Defective	0.88	1900.5
9521f44f-ea36-481c-a853-6b8e57f30501	(40,50]	LA	male	25	III	0	366	7	SF Department Public Health	14	Defective3	0.88	1897.12
9521f44f-ea36-481c-a853-6b8e57f30501	(40,50]	LA	male	25	III	0	366	7	SF Department Public Health	14	Defective5	0.88	3.38
9521f44f-ea36-481c-a853-6b8e57f30501	(40,50]	LA	male	25	III	0	366	7	SF Department Public Health	14	Intact	0.88	6905.66
9521f44f-ea36-481c-a853-6b8e57f30501	(40,50]	LA	male	25	III	0	366	7	SF Department Public Health	14	PlasmaVL	Inf	2985
9521f44f-ea36-481c-a853-6b8e57f30501	(40,50]	LA	male	25	III	0	366	7	SF Department Public Health	14	Total_ProVirus	0.88	8802.77
9521f44f-ea36-481c-a853-6b8e57f30501	(40,50]	LA	male	25	III	0	366	7	SF Department Public Health	29	Defective	0.93	721.61
9521f44f-ea36-481c-a853-6b8e57f30501	(40,50]	LA	male	25	III	0	366	7	SF Department Public Health	29	Defective3	0.93	717.92
9521f44f-ea36-481c-a853-6b8e57f30501	(40,50]	LA	male	25	III	0	366	7	SF Department Public Health	29	Defective5	0.93	3.69
9521f44f-ea36-481c-a853-6b8e57f30501	(40,50]	LA	male	25	III	0	366	7	SF Department Public Health	29	Intact	0.93	1739.73
9521f44f-ea36-481c-a853-6b8e57f30501	(40,50]	LA	male	25	III	0	366	7	SF Department Public Health	29	PlasmaVL	Inf	533
9521f44f-ea36-481c-a853-6b8e57f30501	(40,50]	LA	male	25	III	0	366	7	SF Department Public Health	29	Total_ProVirus	0.93	2457.65
9521f44f-ea36-481c-a853-6b8e57f30501	(40,50]	LA	male	25	III	0	366	7	SF Department Public Health	55	Defective	0.96	592.32
9521f44f-ea36-481c-a853-6b8e57f30501	(40,50]	LA	male	25	III	0	366	7	SF Department Public Health	55	Defective3	0.96	588.44
9521f44f-ea36-481c-a853-6b8e57f30501	(40,50]	LA	male	25	III	0	366	7	SF Department Public Health	55	Defective5	0.96	3.88
9521f44f-ea36-481c-a853-6b8e57f30501	(40,50]	LA	male	25	III	0	366	7	SF Department Public Health	55	Intact	0.96	1277.76
9521f44f-ea36-481c-a853-6b8e57f30501	(40,50]	LA	male	25	III	0	366	7	SF Department Public Health	55	PlasmaVL	Inf	147
9521f44f-ea36-481c-a853-6b8e57f30501	(40,50]	LA	male	25	III	0	366	7	SF Department Public Health	55	Total_ProVirus	0.96	1866.2
9521f44f-ea36-481c-a853-6b8e57f30501	(40,50]	LA	male	25	III	0	366	7	SF Department Public Health	84	Defective	0.99	272.84999999999997
9521f44f-ea36-481c-a853-6b8e57f30501	(40,50]	LA	male	25	III	0	366	7	SF Department Public Health	84	Defective3	0.99	269.53
9521f44f-ea36-481c-a853-6b8e57f30501	(40,50]	LA	male	25	III	0	366	7	SF Department Public Health	84	Defective5	0.99	3.32
9521f44f-ea36-481c-a853-6b8e57f30501	(40,50]	LA	male	25	III	0	366	7	SF Department Public Health	84	Intact	0.99	700.07
9521f44f-ea36-481c-a853-6b8e57f30501	(40,50]	LA	male	25	III	0	366	7	SF Department Public Health	84	PlasmaVL	Inf	68
9521f44f-ea36-481c-a853-6b8e57f30501	(40,50]	LA	male	25	III	0	366	7	SF Department Public Health	84	Total_ProVirus	0.99	969.6
9521f44f-ea36-481c-a853-6b8e57f30501	(40,50]	LA	male	25	III	0	366	7	SF Department Public Health	120	Defective	0.97	199.84
9521f44f-ea36-481c-a853-6b8e57f30501	(40,50]	LA	male	25	III	0	366	7	SF Department Public Health	120	Defective3	0.97	196.29
9521f44f-ea36-481c-a853-6b8e57f30501	(40,50]	LA	male	25	III	0	366	7	SF Department Public Health	120	Defective5	0.97	3.55
9521f44f-ea36-481c-a853-6b8e57f30501	(40,50]	LA	male	25	III	0	366	7	SF Department Public Health	120	Intact	0.97	336.02
9521f44f-ea36-481c-a853-6b8e57f30501	(40,50]	LA	male	25	III	0	366	7	SF Department Public Health	120	PlasmaVL	Inf	40
9521f44f-ea36-481c-a853-6b8e57f30501	(40,50]	LA	male	25	III	0	366	7	SF Department Public Health	120	Total_ProVirus	0.97	532.3
9521f44f-ea36-481c-a853-6b8e57f30501	(40,50]	LA	male	25	III	0	366	7	SF Department Public Health	139	Defective	0.98	180.14
9521f44f-ea36-481c-a853-6b8e57f30501	(40,50]	LA	male	25	III	0	366	7	SF Department Public Health	139	Defective3	0.98	177.56
9521f44f-ea36-481c-a853-6b8e57f30501	(40,50]	LA	male	25	III	0	366	7	SF Department Public Health	139	Defective5	0.98	2.58
9521f44f-ea36-481c-a853-6b8e57f30501	(40,50]	LA	male	25	III	0	366	7	SF Department Public Health	139	Intact	0.98	380.85
9521f44f-ea36-481c-a853-6b8e57f30501	(40,50]	LA	male	25	III	0	366	7	SF Department Public Health	139	PlasmaVL	Inf	40
9521f44f-ea36-481c-a853-6b8e57f30501	(40,50]	LA	male	25	III	0	366	7	SF Department Public Health	139	Total_ProVirus	0.98	558.41
9521f44f-ea36-481c-a853-6b8e57f30501	(40,50]	LA	male	25	III	0	366	7	SF Department Public Health	156	PlasmaVL	Inf	NA
9521f44f-ea36-481c-a853-6b8e57f30501	(40,50]	LA	male	25	III	0	366	7	SF Department Public Health	169	Defective	0.95	395.51
9521f44f-ea36-481c-a853-6b8e57f30501	(40,50]	LA	male	25	III	0	366	7	SF Department Public Health	169	Defective3	0.95	210.92
9521f44f-ea36-481c-a853-6b8e57f30501	(40,50]	LA	male	25	III	0	366	7	SF Department Public Health	169	Defective5	0.95	184.59
9521f44f-ea36-481c-a853-6b8e57f30501	(40,50]	LA	male	25	III	0	366	7	SF Department Public Health	169	Intact	0.95	221.39
9521f44f-ea36-481c-a853-6b8e57f30501	(40,50]	LA	male	25	III	0	366	7	SF Department Public Health	169	PlasmaVL	Inf	40
9521f44f-ea36-481c-a853-6b8e57f30501	(40,50]	LA	male	25	III	0	366	7	SF Department Public Health	169	Total_ProVirus	0.95	616.9
9521f44f-ea36-481c-a853-6b8e57f30501	(40,50]	LA	male	25	III	0	366	7	SF Department Public Health	232	PlasmaVL	Inf	NA
9521f44f-ea36-481c-a853-6b8e57f30501	(40,50]	LA	male	25	III	0	366	7	SF Department Public Health	288	Defective	0.7168267132256657	323.72
9521f44f-ea36-481c-a853-6b8e57f30501	(40,50]	LA	male	25	III	0	366	7	SF Department Public Health	288	Defective3	0.7168267132256657	129.91
9521f44f-ea36-481c-a853-6b8e57f30501	(40,50]	LA	male	25	III	0	366	7	SF Department Public Health	288	Defective5	0.7168267132256657	193.81
9521f44f-ea36-481c-a853-6b8e57f30501	(40,50]	LA	male	25	III	0	366	7	SF Department Public Health	288	Intact	0.7168267132256657	181.28
9521f44f-ea36-481c-a853-6b8e57f30501	(40,50]	LA	male	25	III	0	366	7	SF Department Public Health	288	PlasmaVL	Inf	NA
9521f44f-ea36-481c-a853-6b8e57f30501	(40,50]	LA	male	25	III	0	366	7	SF Department Public Health	288	Total_ProVirus	0.7168267132256657	505
9521f44f-ea36-481c-a853-6b8e57f30501	(40,50]	LA	male	25	III	0	366	7	SF Department Public Health	308	PlasmaVL	Inf	40
9521f44f-ea36-481c-a853-6b8e57f30501	(40,50]	LA	male	25	III	0	366	7	SF Department Public Health	351	PlasmaVL	Inf	NA
99e77b06-aeee-4ce0-af6f-5236e9544fa4	(20,30]	AA	male	41	V	0	1131	2.980003372	Community-Based Organization	0	Defective	0.98	23
99e77b06-aeee-4ce0-af6f-5236e9544fa4	(20,30]	AA	male	41	V	0	1131	2.980003372	Community-Based Organization	0	Defective3	0.98	1.3
99e77b06-aeee-4ce0-af6f-5236e9544fa4	(20,30]	AA	male	41	V	0	1131	2.980003372	Community-Based Organization	0	Defective5	0.98	21.7
99e77b06-aeee-4ce0-af6f-5236e9544fa4	(20,30]	AA	male	41	V	0	1131	2.980003372	Community-Based Organization	0	Intact	0.98	130.19
99e77b06-aeee-4ce0-af6f-5236e9544fa4	(20,30]	AA	male	41	V	0	1131	2.980003372	Community-Based Organization	0	PlasmaVL	Inf	955
99e77b06-aeee-4ce0-af6f-5236e9544fa4	(20,30]	AA	male	41	V	0	1131	2.980003372	Community-Based Organization	0	Total_ProVirus	0.98	151.88
99e77b06-aeee-4ce0-af6f-5236e9544fa4	(20,30]	AA	male	41	V	0	1131	2.980003372	Community-Based Organization	1	PlasmaVL	Inf	977
99e77b06-aeee-4ce0-af6f-5236e9544fa4	(20,30]	AA	male	41	V	0	1131	2.980003372	Community-Based Organization	15	PlasmaVL	Inf	40
99e77b06-aeee-4ce0-af6f-5236e9544fa4	(20,30]	AA	male	41	V	0	1131	2.980003372	Community-Based Organization	29	Defective	0.99	9.28
99e77b06-aeee-4ce0-af6f-5236e9544fa4	(20,30]	AA	male	41	V	0	1131	2.980003372	Community-Based Organization	29	Defective3	0.99	8.32
99e77b06-aeee-4ce0-af6f-5236e9544fa4	(20,30]	AA	male	41	V	0	1131	2.980003372	Community-Based Organization	29	Defective5	0.99	0.96
99e77b06-aeee-4ce0-af6f-5236e9544fa4	(20,30]	AA	male	41	V	0	1131	2.980003372	Community-Based Organization	29	Intact	0.99	100.81
99e77b06-aeee-4ce0-af6f-5236e9544fa4	(20,30]	AA	male	41	V	0	1131	2.980003372	Community-Based Organization	29	PlasmaVL	Inf	40
99e77b06-aeee-4ce0-af6f-5236e9544fa4	(20,30]	AA	male	41	V	0	1131	2.980003372	Community-Based Organization	29	Total_ProVirus	0.99	109.14
99e77b06-aeee-4ce0-af6f-5236e9544fa4	(20,30]	AA	male	41	V	0	1131	2.980003372	Community-Based Organization	43	PlasmaVL	Inf	NA
99e77b06-aeee-4ce0-af6f-5236e9544fa4	(20,30]	AA	male	41	V	0	1131	2.980003372	Community-Based Organization	57	Defective	0.99	8.34
99e77b06-aeee-4ce0-af6f-5236e9544fa4	(20,30]	AA	male	41	V	0	1131	2.980003372	Community-Based Organization	57	Defective3	0.99	1.2
99e77b06-aeee-4ce0-af6f-5236e9544fa4	(20,30]	AA	male	41	V	0	1131	2.980003372	Community-Based Organization	57	Defective5	0.99	7.14
99e77b06-aeee-4ce0-af6f-5236e9544fa4	(20,30]	AA	male	41	V	0	1131	2.980003372	Community-Based Organization	57	Intact	0.99	109.42
99e77b06-aeee-4ce0-af6f-5236e9544fa4	(20,30]	AA	male	41	V	0	1131	2.980003372	Community-Based Organization	57	PlasmaVL	Inf	40
99e77b06-aeee-4ce0-af6f-5236e9544fa4	(20,30]	AA	male	41	V	0	1131	2.980003372	Community-Based Organization	57	Total_ProVirus	0.99	116.55
99e77b06-aeee-4ce0-af6f-5236e9544fa4	(20,30]	AA	male	41	V	0	1131	2.980003372	Community-Based Organization	85	Defective	0.91	4.42
99e77b06-aeee-4ce0-af6f-5236e9544fa4	(20,30]	AA	male	41	V	0	1131	2.980003372	Community-Based Organization	85	Defective3	0.91	2.92
99e77b06-aeee-4ce0-af6f-5236e9544fa4	(20,30]	AA	male	41	V	0	1131	2.980003372	Community-Based Organization	85	Defective5	0.91	1.5
99e77b06-aeee-4ce0-af6f-5236e9544fa4	(20,30]	AA	male	41	V	0	1131	2.980003372	Community-Based Organization	85	Intact	0.91	105.21
99e77b06-aeee-4ce0-af6f-5236e9544fa4	(20,30]	AA	male	41	V	0	1131	2.980003372	Community-Based Organization	85	PlasmaVL	Inf	40
99e77b06-aeee-4ce0-af6f-5236e9544fa4	(20,30]	AA	male	41	V	0	1131	2.980003372	Community-Based Organization	85	Total_ProVirus	0.91	108.13
99e77b06-aeee-4ce0-af6f-5236e9544fa4	(20,30]	AA	male	41	V	0	1131	2.980003372	Community-Based Organization	115	Defective	0.99	18.76
99e77b06-aeee-4ce0-af6f-5236e9544fa4	(20,30]	AA	male	41	V	0	1131	2.980003372	Community-Based Organization	115	Defective3	0.99	17.03
99e77b06-aeee-4ce0-af6f-5236e9544fa4	(20,30]	AA	male	41	V	0	1131	2.980003372	Community-Based Organization	115	Defective5	0.99	1.73
99e77b06-aeee-4ce0-af6f-5236e9544fa4	(20,30]	AA	male	41	V	0	1131	2.980003372	Community-Based Organization	115	Intact	0.99	56.18
99e77b06-aeee-4ce0-af6f-5236e9544fa4	(20,30]	AA	male	41	V	0	1131	2.980003372	Community-Based Organization	115	PlasmaVL	Inf	40
99e77b06-aeee-4ce0-af6f-5236e9544fa4	(20,30]	AA	male	41	V	0	1131	2.980003372	Community-Based Organization	115	Total_ProVirus	0.99	73.20999999999998
99e77b06-aeee-4ce0-af6f-5236e9544fa4	(20,30]	AA	male	41	V	0	1131	2.980003372	Community-Based Organization	148	Defective	0.96	17.96
99e77b06-aeee-4ce0-af6f-5236e9544fa4	(20,30]	AA	male	41	V	0	1131	2.980003372	Community-Based Organization	148	Defective3	0.96	14.71
99e77b06-aeee-4ce0-af6f-5236e9544fa4	(20,30]	AA	male	41	V	0	1131	2.980003372	Community-Based Organization	148	Defective5	0.96	3.25
99e77b06-aeee-4ce0-af6f-5236e9544fa4	(20,30]	AA	male	41	V	0	1131	2.980003372	Community-Based Organization	148	Intact	0.96	67.38
99e77b06-aeee-4ce0-af6f-5236e9544fa4	(20,30]	AA	male	41	V	0	1131	2.980003372	Community-Based Organization	148	PlasmaVL	Inf	40
99e77b06-aeee-4ce0-af6f-5236e9544fa4	(20,30]	AA	male	41	V	0	1131	2.980003372	Community-Based Organization	148	Total_ProVirus	0.96	85.34
99e77b06-aeee-4ce0-af6f-5236e9544fa4	(20,30]	AA	male	41	V	0	1131	2.980003372	Community-Based Organization	176	PlasmaVL	Inf	40
99e77b06-aeee-4ce0-af6f-5236e9544fa4	(20,30]	AA	male	41	V	0	1131	2.980003372	Community-Based Organization	184	Defective	0.97	4.1499999999999995
99e77b06-aeee-4ce0-af6f-5236e9544fa4	(20,30]	AA	male	41	V	0	1131	2.980003372	Community-Based Organization	184	Defective3	0.97	3.3
99e77b06-aeee-4ce0-af6f-5236e9544fa4	(20,30]	AA	male	41	V	0	1131	2.980003372	Community-Based Organization	184	Defective5	0.97	0.85
99e77b06-aeee-4ce0-af6f-5236e9544fa4	(20,30]	AA	male	41	V	0	1131	2.980003372	Community-Based Organization	184	Intact	0.97	87.42
99e77b06-aeee-4ce0-af6f-5236e9544fa4	(20,30]	AA	male	41	V	0	1131	2.980003372	Community-Based Organization	184	PlasmaVL	Inf	40
99e77b06-aeee-4ce0-af6f-5236e9544fa4	(20,30]	AA	male	41	V	0	1131	2.980003372	Community-Based Organization	184	Total_ProVirus	0.97	90.72
99e77b06-aeee-4ce0-af6f-5236e9544fa4	(20,30]	AA	male	41	V	0	1131	2.980003372	Community-Based Organization	309	PlasmaVL	Inf	40
99e77b06-aeee-4ce0-af6f-5236e9544fa4	(20,30]	AA	male	41	V	0	1131	2.980003372	Community-Based Organization	332	PlasmaVL	Inf	NA
9e5d1f5a-8872-40d4-810c-4eba914b185f	(40,50]	LA	male	29	IV	0	505	5.38635269	Community-Based Organization	-608	PlasmaVL	Inf	NA
9e5d1f5a-8872-40d4-810c-4eba914b185f	(40,50]	LA	male	29	IV	0	505	5.38635269	Community-Based Organization	-294	PlasmaVL	Inf	40
9e5d1f5a-8872-40d4-810c-4eba914b185f	(40,50]	LA	male	29	IV	0	505	5.38635269	Community-Based Organization	-1	PlasmaVL	Inf	243418
9e5d1f5a-8872-40d4-810c-4eba914b185f	(40,50]	LA	male	29	IV	0	505	5.38635269	Community-Based Organization	0	Defective	0.96	3338.26
9e5d1f5a-8872-40d4-810c-4eba914b185f	(40,50]	LA	male	29	IV	0	505	5.38635269	Community-Based Organization	0	Defective3	0.96	660.15
9e5d1f5a-8872-40d4-810c-4eba914b185f	(40,50]	LA	male	29	IV	0	505	5.38635269	Community-Based Organization	0	Defective5	0.96	2678.11
9e5d1f5a-8872-40d4-810c-4eba914b185f	(40,50]	LA	male	29	IV	0	505	5.38635269	Community-Based Organization	0	Intact	0.96	5628.96
9e5d1f5a-8872-40d4-810c-4eba914b185f	(40,50]	LA	male	29	IV	0	505	5.38635269	Community-Based Organization	0	PlasmaVL	Inf	73272
9e5d1f5a-8872-40d4-810c-4eba914b185f	(40,50]	LA	male	29	IV	0	505	5.38635269	Community-Based Organization	0	Total_ProVirus	0.96	8967.21
9e5d1f5a-8872-40d4-810c-4eba914b185f	(40,50]	LA	male	29	IV	0	505	5.38635269	Community-Based Organization	13	Defective	0.94	131.95999999999998
9e5d1f5a-8872-40d4-810c-4eba914b185f	(40,50]	LA	male	29	IV	0	505	5.38635269	Community-Based Organization	13	Defective3	0.94	127.96
9e5d1f5a-8872-40d4-810c-4eba914b185f	(40,50]	LA	male	29	IV	0	505	5.38635269	Community-Based Organization	13	Defective5	0.94	4
9e5d1f5a-8872-40d4-810c-4eba914b185f	(40,50]	LA	male	29	IV	0	505	5.38635269	Community-Based Organization	13	Intact	0.94	2175.33
9e5d1f5a-8872-40d4-810c-4eba914b185f	(40,50]	LA	male	29	IV	0	505	5.38635269	Community-Based Organization	13	PlasmaVL	Inf	199
9e5d1f5a-8872-40d4-810c-4eba914b185f	(40,50]	LA	male	29	IV	0	505	5.38635269	Community-Based Organization	13	Total_ProVirus	0.94	2303.29
9e5d1f5a-8872-40d4-810c-4eba914b185f	(40,50]	LA	male	29	IV	0	505	5.38635269	Community-Based Organization	27	PlasmaVL	Inf	95
9e5d1f5a-8872-40d4-810c-4eba914b185f	(40,50]	LA	male	29	IV	0	505	5.38635269	Community-Based Organization	53	Defective	0.99	350.23
9e5d1f5a-8872-40d4-810c-4eba914b185f	(40,50]	LA	male	29	IV	0	505	5.38635269	Community-Based Organization	53	Defective3	0.99	114.81
9e5d1f5a-8872-40d4-810c-4eba914b185f	(40,50]	LA	male	29	IV	0	505	5.38635269	Community-Based Organization	53	Defective5	0.99	235.42
9e5d1f5a-8872-40d4-810c-4eba914b185f	(40,50]	LA	male	29	IV	0	505	5.38635269	Community-Based Organization	53	Intact	0.99	838.69
9e5d1f5a-8872-40d4-810c-4eba914b185f	(40,50]	LA	male	29	IV	0	505	5.38635269	Community-Based Organization	53	PlasmaVL	Inf	85
9e5d1f5a-8872-40d4-810c-4eba914b185f	(40,50]	LA	male	29	IV	0	505	5.38635269	Community-Based Organization	53	Total_ProVirus	0.99	1188.92
9e5d1f5a-8872-40d4-810c-4eba914b185f	(40,50]	LA	male	29	IV	0	505	5.38635269	Community-Based Organization	88	Defective	0.99	121.02
9e5d1f5a-8872-40d4-810c-4eba914b185f	(40,50]	LA	male	29	IV	0	505	5.38635269	Community-Based Organization	88	Defective3	0.99	60.51
9e5d1f5a-8872-40d4-810c-4eba914b185f	(40,50]	LA	male	29	IV	0	505	5.38635269	Community-Based Organization	88	Defective5	0.99	60.51
9e5d1f5a-8872-40d4-810c-4eba914b185f	(40,50]	LA	male	29	IV	0	505	5.38635269	Community-Based Organization	88	Intact	0.99	658.87
9e5d1f5a-8872-40d4-810c-4eba914b185f	(40,50]	LA	male	29	IV	0	505	5.38635269	Community-Based Organization	88	PlasmaVL	Inf	200
9e5d1f5a-8872-40d4-810c-4eba914b185f	(40,50]	LA	male	29	IV	0	505	5.38635269	Community-Based Organization	88	Total_ProVirus	0.99	779.89
9e5d1f5a-8872-40d4-810c-4eba914b185f	(40,50]	LA	male	29	IV	0	505	5.38635269	Community-Based Organization	118	Defective	0.96	19.18
9e5d1f5a-8872-40d4-810c-4eba914b185f	(40,50]	LA	male	29	IV	0	505	5.38635269	Community-Based Organization	118	Defective3	0.96	11.44
9e5d1f5a-8872-40d4-810c-4eba914b185f	(40,50]	LA	male	29	IV	0	505	5.38635269	Community-Based Organization	118	Defective5	0.96	7.74
9e5d1f5a-8872-40d4-810c-4eba914b185f	(40,50]	LA	male	29	IV	0	505	5.38635269	Community-Based Organization	118	Intact	0.96	514.12
9e5d1f5a-8872-40d4-810c-4eba914b185f	(40,50]	LA	male	29	IV	0	505	5.38635269	Community-Based Organization	118	PlasmaVL	Inf	40
9e5d1f5a-8872-40d4-810c-4eba914b185f	(40,50]	LA	male	29	IV	0	505	5.38635269	Community-Based Organization	118	Total_ProVirus	0.96	533.29
9e5d1f5a-8872-40d4-810c-4eba914b185f	(40,50]	LA	male	29	IV	0	505	5.38635269	Community-Based Organization	158	PlasmaVL	Inf	40
9e5d1f5a-8872-40d4-810c-4eba914b185f	(40,50]	LA	male	29	IV	0	505	5.38635269	Community-Based Organization	182	PlasmaVL	Inf	67
a02f710c-a919-4ca6-91ad-23501133b824	(20,30]	AA	male	45	V	2	448	5.083896603	Private Health Clinics	-382	PlasmaVL	Inf	NA
a02f710c-a919-4ca6-91ad-23501133b824	(20,30]	AA	male	45	V	2	448	5.083896603	Private Health Clinics	-368	PlasmaVL	Inf	NA
a02f710c-a919-4ca6-91ad-23501133b824	(20,30]	AA	male	45	V	2	448	5.083896603	Private Health Clinics	-339	PlasmaVL	Inf	NA
a02f710c-a919-4ca6-91ad-23501133b824	(20,30]	AA	male	45	V	2	448	5.083896603	Private Health Clinics	-319	PlasmaVL	Inf	NA
a02f710c-a919-4ca6-91ad-23501133b824	(20,30]	AA	male	45	V	2	448	5.083896603	Private Health Clinics	-311	PlasmaVL	Inf	NA
a02f710c-a919-4ca6-91ad-23501133b824	(20,30]	AA	male	45	V	2	448	5.083896603	Private Health Clinics	-298	PlasmaVL	Inf	NA
a02f710c-a919-4ca6-91ad-23501133b824	(20,30]	AA	male	45	V	2	448	5.083896603	Private Health Clinics	-269	PlasmaVL	Inf	NA
a02f710c-a919-4ca6-91ad-23501133b824	(20,30]	AA	male	45	V	2	448	5.083896603	Private Health Clinics	-241	PlasmaVL	Inf	NA
a02f710c-a919-4ca6-91ad-23501133b824	(20,30]	AA	male	45	V	2	448	5.083896603	Private Health Clinics	-185	PlasmaVL	Inf	NA
a02f710c-a919-4ca6-91ad-23501133b824	(20,30]	AA	male	45	V	2	448	5.083896603	Private Health Clinics	0	PlasmaVL	Inf	3196
a02f710c-a919-4ca6-91ad-23501133b824	(20,30]	AA	male	45	V	2	448	5.083896603	Private Health Clinics	16	Defective	0.98	50.239999999999995
a02f710c-a919-4ca6-91ad-23501133b824	(20,30]	AA	male	45	V	2	448	5.083896603	Private Health Clinics	16	Defective3	0.98	48.44
a02f710c-a919-4ca6-91ad-23501133b824	(20,30]	AA	male	45	V	2	448	5.083896603	Private Health Clinics	16	Defective5	0.98	1.8
a02f710c-a919-4ca6-91ad-23501133b824	(20,30]	AA	male	45	V	2	448	5.083896603	Private Health Clinics	16	Intact	0.98	175.81
a02f710c-a919-4ca6-91ad-23501133b824	(20,30]	AA	male	45	V	2	448	5.083896603	Private Health Clinics	16	PlasmaVL	Inf	40
a02f710c-a919-4ca6-91ad-23501133b824	(20,30]	AA	male	45	V	2	448	5.083896603	Private Health Clinics	16	Total_ProVirus	0.98	224.25
a02f710c-a919-4ca6-91ad-23501133b824	(20,30]	AA	male	45	V	2	448	5.083896603	Private Health Clinics	23	Defective	0.98	10.48
a02f710c-a919-4ca6-91ad-23501133b824	(20,30]	AA	male	45	V	2	448	5.083896603	Private Health Clinics	23	Defective3	0.98	5.24
a02f710c-a919-4ca6-91ad-23501133b824	(20,30]	AA	male	45	V	2	448	5.083896603	Private Health Clinics	23	Defective5	0.98	5.24
a02f710c-a919-4ca6-91ad-23501133b824	(20,30]	AA	male	45	V	2	448	5.083896603	Private Health Clinics	23	Intact	0.98	165.92
a02f710c-a919-4ca6-91ad-23501133b824	(20,30]	AA	male	45	V	2	448	5.083896603	Private Health Clinics	23	PlasmaVL	Inf	40
a02f710c-a919-4ca6-91ad-23501133b824	(20,30]	AA	male	45	V	2	448	5.083896603	Private Health Clinics	23	Total_ProVirus	0.98	165.92
a02f710c-a919-4ca6-91ad-23501133b824	(20,30]	AA	male	45	V	2	448	5.083896603	Private Health Clinics	51	Defective	0.98	33.06
[truncated: 908 more rows]
