# Supplementary material for: Rapid biphasic decay of intact and defective HIV DNA reservoir during acute treated HIV disease
Source: Nat Commun. 2024 Nov 18;15:9966. doi: 10.1038/s41467-024-54116-1 (PMC11574060; doi:10.1038/s41467-024-54116-1)
Supplement: Supplementary file 3 — Supplementary Data 1 [file 41467_2024_54116_MOESM3_ESM.zip › Barbehenn 2024 - Supplementary Code and Data/loocv_tuning_biphasic_noBlip.csv]

tau	metric	assay	value
0	predictionMAE	Intact	2.1207018199026773
0	predictionMAEsd	Intact	1.5737119499632872
0	predictionMSE	Intact	7.225013575895115
0	predictionMSEsd	Intact	10.460855667738256
0	AIC	Intact	889.3277137022901
0	adjR2	Intact	0.9407235497799521
0	devExp	Intact	0.9506063735812557
0	predictionMAE	Defective	1.855327717214132
0	predictionMAEsd	Defective	0.8726491722543577
0	predictionMSE	Defective	5.22512379480048
0	predictionMSEsd	Defective	4.4068578483209855
0	AIC	Defective	1392.5303781524217
0	adjR2	Defective	0.565855260040597
0	devExp	Defective	0.622763330596585
0	predictionMAE	PlasmaVL	2.610484880521898
0	predictionMAEsd	PlasmaVL	0.8346386497607332
0	predictionMSE	PlasmaVL	12.7492798979569
0	predictionMSEsd	PlasmaVL	9.995911036433554
0	AIC	PlasmaVL	2249.3279563203323
0	adjR2	PlasmaVL	0.26918531436687754
0	devExp	PlasmaVL	0.2761558484748549
0.5	predictionMAE	Intact	2.1150217711726773
0.5	predictionMAEsd	Intact	1.6233848601270842
0.5	predictionMSE	Intact	7.323706711067991
0.5	predictionMSEsd	Intact	11.329407351490559
0.5	AIC	Intact	839.7121833851766
0.5	adjR2	Intact	0.9490274874253721
0.5	devExp	Intact	0.957840496745237
0.5	predictionMAE	Defective	1.7485875829432669
0.5	predictionMAEsd	Defective	1.1603826646481992
0.5	predictionMSE	Defective	5.264986321643778
0.5	predictionMSEsd	Defective	7.44494248826998
0.5	AIC	Defective	1290.5276229274336
0.5	adjR2	Defective	0.6826260686274424
0.5	devExp	Defective	0.7295073915737806
0.5	predictionMAE	PlasmaVL	1.644273299880529
0.5	predictionMAEsd	PlasmaVL	1.217766408233239
0.5	predictionMSE	PlasmaVL	7.416504034728696
0.5	predictionMSEsd	PlasmaVL	12.185879307957359
0.5	AIC	PlasmaVL	1907.3571089438938
0.5	adjR2	PlasmaVL	0.7071450809915254
0.5	devExp	PlasmaVL	0.7372784570280757
1	predictionMAE	Intact	2.1129156498009536
1	predictionMAEsd	Intact	1.6257018201396762
1	predictionMSE	Intact	7.311414383949199
1	predictionMSEsd	Intact	11.346933023002947
1	AIC	Intact	832.8438885496194
1	adjR2	Intact	0.9500512262367375
1	devExp	Intact	0.9586952338574644
1	predictionMAE	Defective	1.7444149332144654
1	predictionMAEsd	Defective	1.1810383994401
1	predictionMSE	Defective	5.257287505929494
1	predictionMSEsd	Defective	7.680705856964276
1	AIC	Defective	1275.7443044049862
1	adjR2	Defective	0.6969764953401706
1	devExp	Defective	0.7423534051435761
1	predictionMAE	PlasmaVL	1.6315725144113393
1	predictionMAEsd	PlasmaVL	1.191866309652968
1	predictionMSE	PlasmaVL	6.97603881438996
1	predictionMSEsd	PlasmaVL	9.913993711795124
1	AIC	PlasmaVL	1839.5738212045878
1	adjR2	PlasmaVL	0.7529669161242396
1	devExp	PlasmaVL	0.7805355373900196
1.5	predictionMAE	Intact	2.111955119647104
1.5	predictionMAEsd	Intact	1.6234831564017627
1.5	predictionMSE	Intact	7.300286519406312
1.5	predictionMSEsd	Intact	11.278370194666376
1.5	AIC	Intact	834.6861058328861
1.5	adjR2	Intact	0.9497787704647914
1.5	devExp	Intact	0.9584703402645375
1.5	predictionMAE	Defective	1.7391966701741157
1.5	predictionMAEsd	Defective	1.1848397198389138
1.5	predictionMSE	Defective	5.244509165195022
1.5	predictionMSEsd	Defective	7.693291830655214
1.5	AIC	Defective	1271.4191353026517
1.5	adjR2	Defective	0.7015599262946121
1.5	devExp	Defective	0.7464192751371719
1.5	predictionMAE	PlasmaVL	1.5635479844342326
1.5	predictionMAEsd	PlasmaVL	1.1848960128674906
1.5	predictionMSE	PlasmaVL	6.524012453165203
1.5	predictionMSEsd	PlasmaVL	8.766348620497213
1.5	AIC	PlasmaVL	1809.5016020103667
1.5	adjR2	PlasmaVL	0.7704894572305967
1.5	devExp	PlasmaVL	0.7967195460361568
2	predictionMAE	Intact	2.1089392585539177
2	predictionMAEsd	Intact	1.6250852100193203
2	predictionMSE	Intact	7.292586040283058
2	predictionMSEsd	Intact	11.258317120668714
2	AIC	Intact	835.1634712911823
2	adjR2	Intact	0.9497028451566994
2	devExp	Intact	0.958407991078177
2	predictionMAE	Defective	1.7354374221966702
2	predictionMAEsd	Defective	1.1887032207542676
2	predictionMSE	Defective	5.228560796418828
2	predictionMSEsd	Defective	7.7183624764094905
2	AIC	Defective	1266.7393123206584
2	adjR2	Defective	0.7060604026070217
2	devExp	Defective	0.7503919548332828
2	predictionMAE	PlasmaVL	1.5711862323368333
2	predictionMAEsd	PlasmaVL	1.2113883799899956
2	predictionMSE	PlasmaVL	6.564660334995179
2	predictionMSEsd	PlasmaVL	8.762223425171738
2	AIC	PlasmaVL	1793.8111062874475
2	adjR2	PlasmaVL	0.7793343888496344
2	devExp	PlasmaVL	0.8052342630382918
2.5	predictionMAE	Intact	2.1080422066235562
2.5	predictionMAEsd	Intact	1.6297390940364154
2.5	predictionMSE	Intact	7.300835289508202
2.5	predictionMSEsd	Intact	11.291050132532508
2.5	AIC	Intact	831.8968217264286
2.5	adjR2	Intact	0.9502022004545647
2.5	devExp	Intact	0.95882343328092845
2.5	predictionMAE	Defective	1.7337750610514158
2.5	predictionMAEsd	Defective	1.2061269622531698
2.5	predictionMSE	Defective	5.238409583291678
2.5	predictionMSEsd	Defective	7.900651749601904
2.5	AIC	Defective	1255.7510842234597
2.5	adjR2	Defective	0.7164450142650328
2.5	devExp	Defective	0.7595903148444356
2.5	predictionMAE	PlasmaVL	1.5504658198338541
2.5	predictionMAEsd	PlasmaVL	1.2161788347439615
2.5	predictionMSE	PlasmaVL	6.590638504920331
2.5	predictionMSEsd	PlasmaVL	8.801923644238173
2.5	AIC	PlasmaVL	1796.1913834558884
2.5	adjR2	PlasmaVL	0.7778284727834744
2.5	devExp	PlasmaVL	0.8036400827537341
3	predictionMAE	Intact	2.107548641533425
3	predictionMAEsd	Intact	1.6333021857620826
3	predictionMSE	Intact	7.3068845603546375
3	predictionMSEsd	Intact	11.30399912883251
3	AIC	Intact	827.8868580239476
3	adjR2	Intact	0.9507903860658425
3	devExp	Intact	0.9593126499184734
3	predictionMAE	Defective	1.7283775241459622
3	predictionMAEsd	Defective	1.2059308447652395
3	predictionMSE	Defective	5.218964339704068
3	predictionMSEsd	Defective	7.828150227624862
3	AIC	Defective	1250.9218061283943
3	adjR2	Defective	0.7210791889472116
3	devExp	Defective	0.76370791075536415
3	predictionMAE	PlasmaVL	1.5358311803311024
3	predictionMAEsd	PlasmaVL	1.1797333927749016
3	predictionMSE	PlasmaVL	6.660106031402727
3	predictionMSEsd	PlasmaVL	8.583622829099703
3	AIC	PlasmaVL	1829.044663309943
3	adjR2	PlasmaVL	0.7580795694862585
3	devExp	PlasmaVL	0.7842691263335325
3.5	predictionMAE	Intact	2.1068774906673853
3.5	predictionMAEsd	Intact	1.6341595730289509
3.5	predictionMSE	Intact	7.306077315229912
3.5	predictionMSEsd	Intact	11.285095776472616
3.5	AIC	Intact	826.6839352311347
3.5	adjR2	Intact	0.9509626213081291
3.5	devExp	Intact	0.9594564147635171
3.5	predictionMAE	Defective	1.7223366781759126
3.5	predictionMAEsd	Defective	1.201148710842682
3.5	predictionMSE	Defective	5.205566930810545
3.5	predictionMSEsd	Defective	7.690918574935448
3.5	AIC	Defective	1251.5985369845982
3.5	adjR2	Defective	0.7206907043042776
3.5	devExp	Defective	0.7634089718627186
3.5	predictionMAE	PlasmaVL	1.5459164224377755
3.5	predictionMAEsd	PlasmaVL	1.137582433987787
3.5	predictionMSE	PlasmaVL	6.805471138436397
3.5	predictionMSEsd	PlasmaVL	8.334039925726831
3.5	AIC	PlasmaVL	1867.0634246912653
3.5	adjR2	PlasmaVL	0.7330400307457916
3.5	devExp	PlasmaVL	0.7592740901603635
4	predictionMAE	Intact	2.1061478017218014
4	predictionMAEsd	Intact	1.6342363221318121
4	predictionMSE	Intact	7.30382529842912
4	predictionMSEsd	Intact	11.258557314552576
4	AIC	Intact	826.1840668978742
4	adjR2	Intact	0.9510266015824083
4	devExp	Intact	0.9595102290998972
4	predictionMAE	Defective	1.7198497199567082
4	predictionMAEsd	Defective	1.1933650849885846
4	predictionMSE	Defective	5.1915114395704975
4	predictionMSEsd	Defective	7.564702562296702
4	AIC	Defective	1251.669857668676
4	adjR2	Defective	0.720606837175312
4	devExp	Defective	0.7633791914502016
4	predictionMAE	PlasmaVL	1.5929371185177026
4	predictionMAEsd	PlasmaVL	1.1016044245826122
4	predictionMSE	PlasmaVL	7.015996377094174
4	predictionMSEsd	PlasmaVL	8.109927323637232
4	AIC	PlasmaVL	1900.9462209871738
4	adjR2	PlasmaVL	0.708768784228964
4	devExp	PlasmaVL	0.7348318250346676
4.5	predictionMAE	Intact	2.1035911059878347
4.5	predictionMAEsd	Intact	1.6356289918240052
4.5	predictionMSE	Intact	7.297671397336183
4.5	predictionMSEsd	Intact	11.258726486949953
4.5	AIC	Intact	825.1084313356358
4.5	adjR2	Intact	0.9511712436910523
4.5	devExp	Intact	0.9596306536531564
4.5	predictionMAE	Defective	1.7146585289309397
4.5	predictionMAEsd	Defective	1.180303854532545
4.5	predictionMSE	Defective	5.148963042373186
4.5	predictionMSEsd	Defective	7.358573020807356
4.5	AIC	Defective	1252.5599709618398
4.5	adjR2	Defective	0.7194608251896595
4.5	devExp	Defective	0.7623852746838534
4.5	predictionMAE	PlasmaVL	1.666458335716878
4.5	predictionMAEsd	PlasmaVL	1.0614154133826712
4.5	predictionMSE	PlasmaVL	7.217909884182848
4.5	predictionMSEsd	PlasmaVL	7.916736152504319
4.5	AIC	PlasmaVL	1927.2995752730587
4.5	adjR2	PlasmaVL	0.688467321770815
4.5	devExp	PlasmaVL	0.7140950853334223
5	predictionMAE	Intact	2.1021591420440098
5	predictionMAEsd	Intact	1.635848679303879
5	predictionMSE	Intact	7.293550436306446
5	predictionMSEsd	Intact	11.24938375201222
5	AIC	Intact	825.522602201728
5	adjR2	Intact	0.9511136699472841
5	devExp	Intact	0.9595831171353685
5	predictionMAE	Defective	1.7057942347735362
5	predictionMAEsd	Defective	1.1649650959439697
5	predictionMSE	Defective	5.095812324167611
5	predictionMSEsd	Defective	7.118582706135339
5	AIC	Defective	1254.2849328840477
5	adjR2	Defective	0.7176328006939489
5	devExp	Defective	0.760773700656796
5	predictionMAE	PlasmaVL	1.743632768417219
5	predictionMAEsd	PlasmaVL	1.0076768997060352
5	predictionMSE	PlasmaVL	7.439083011463368
5	predictionMSEsd	PlasmaVL	7.694868221949798
5	AIC	PlasmaVL	1954.57771544406
5	adjR2	PlasmaVL	0.6659433638684293
5	devExp	PlasmaVL	0.6903531082681065
5.5	predictionMAE	Intact	2.101985143082288
5.5	predictionMAEsd	Intact	1.6349841251254165
5.5	predictionMSE	Intact	7.29067387484396
5.5	predictionMSEsd	Intact	11.231996450742873
5.5	AIC	Intact	827.1528920712676
5.5	adjR2	Intact	0.9508792426073437
5.5	devExp	Intact	0.9593887971505259
5.5	predictionMAE	Defective	1.7014403436571
5.5	predictionMAEsd	Defective	1.1502163970484869
5.5	predictionMSE	Defective	5.066203843931648
5.5	predictionMSEsd	Defective	6.9170973065379835
5.5	AIC	Defective	1258.5236085441743
5.5	adjR2	Defective	0.7142408706122161
5.5	devExp	Defective	0.7577966154664065
5.5	predictionMAE	PlasmaVL	1.8132252628081595
5.5	predictionMAEsd	PlasmaVL	0.9612725136913506
5.5	predictionMSE	PlasmaVL	7.691571057485286
5.5	predictionMSEsd	PlasmaVL	7.497485507923495
5.5	AIC	PlasmaVL	1982.1505463805752
5.5	adjR2	PlasmaVL	0.6418849209404558
5.5	devExp	PlasmaVL	0.6647966273841507
6	predictionMAE	Intact	2.1022030750806002
6	predictionMAEsd	Intact	1.632857663481698
6	predictionMSE	Intact	7.286071907139866
6	predictionMSEsd	Intact	11.205321832364902
6	AIC	Intact	829.8063669573357
6	adjR2	Intact	0.9504943894670703
6	devExp	Intact	0.9590695509576895
6	predictionMAE	Defective	1.7019106421025056
6	predictionMAEsd	Defective	1.131840509987947
6	predictionMSE	Defective	5.043938048176045
6	predictionMSEsd	Defective	6.721188769035607
6	AIC	Defective	1264.7266454351966
6	adjR2	Defective	0.7090921477463996
6	devExp	Defective	0.753265951325011
6	predictionMAE	PlasmaVL	1.876853407469369
6	predictionMAEsd	PlasmaVL	0.9260104042476343
6	predictionMSE	PlasmaVL	7.955592541312126
6	predictionMSEsd	PlasmaVL	7.355057497862808
6	AIC	PlasmaVL	2008.425609106538
6	adjR2	PlasmaVL	0.6167682711762559
6	devExp	PlasmaVL	0.637843973512817
6.5	predictionMAE	Intact	2.1036353056311805
6.5	predictionMAEsd	Intact	1.6303723172817364
6.5	predictionMSE	Intact	7.2859285804687
6.5	predictionMSEsd	Intact	11.170671547698129
6.5	AIC	Intact	833.7864374806833
6.5	adjR2	Intact	0.9499117290957584
6.5	devExp	Intact	0.9585861327931267
6.5	predictionMAE	Defective	1.7068960538018751
6.5	predictionMAEsd	Defective	1.1134278906824153
6.5	predictionMSE	Defective	5.033981202746133
6.5	predictionMSEsd	Defective	6.535904727626703
6.5	AIC	Defective	1271.9496677418708
6.5	adjR2	Defective	0.7028521364401193
6.5	devExp	Defective	0.7477769077443965
6.5	predictionMAE	PlasmaVL	1.9379906974969836
6.5	predictionMAEsd	PlasmaVL	0.8929355095574457
6.5	predictionMSE	PlasmaVL	8.216376837586397
6.5	predictionMSEsd	PlasmaVL	7.268473358448332
6.5	AIC	PlasmaVL	2032.200169793613
6.5	adjR2	PlasmaVL	0.5919610319835988
6.5	devExp	PlasmaVL	0.6110827555921898
7	predictionMAE	Intact	2.1052995023564094
7	predictionMAEsd	Intact	1.6280179280473763
7	predictionMSE	Intact	7.28757636003492
7	predictionMSEsd	Intact	11.135113645628714
7	AIC	Intact	837.8885276871191
7	adjR2	Intact	0.9493041270849345
7	devExp	Intact	0.958082031064618
7	predictionMAE	Defective	1.7121220525759986
7	predictionMAEsd	Defective	1.0930335215637226
7	predictionMSE	Defective	5.022066116872494
7	predictionMSEsd	Defective	6.347699391039386
7	AIC	Defective	1279.1870191207317
7	adjR2	Defective	0.6961095471330656
7	devExp	Defective	0.7418334648476416
7	predictionMAE	PlasmaVL	1.9927448320973087
7	predictionMAEsd	PlasmaVL	0.8698445968875307
7	predictionMSE	PlasmaVL	8.487438328146856
7	predictionMSEsd	PlasmaVL	7.233782898816738
7	AIC	PlasmaVL	2054.0193386641786
7	adjR2	PlasmaVL	0.5683354180189678
7	devExp	PlasmaVL	0.585725479374275
7.5	predictionMAE	Intact	2.106774092045246
7.5	predictionMAEsd	Intact	1.6261962918277317
7.5	predictionMSE	Intact	7.2904521037312
7.5	predictionMSEsd	Intact	11.102470701613761
7.5	AIC	Intact	841.8152180404263
7.5	adjR2	Intact	0.9487157362231523
7.5	devExp	Intact	0.9575938703152179
7.5	predictionMAE	Defective	1.7182282021850226
7.5	predictionMAEsd	Defective	1.0733944321511346
7.5	predictionMSE	Defective	5.013262240253722
7.5	predictionMSEsd	Defective	6.1795831534779975
7.5	AIC	Defective	1285.8976955901385
7.5	adjR2	Defective	0.6894972890605591
7.5	devExp	Defective	0.7359948143275313
7.5	predictionMAE	PlasmaVL	2.036118452866671
7.5	predictionMAEsd	PlasmaVL	0.8565148579256208
7.5	predictionMSE	PlasmaVL	8.75421500340083
7.5	predictionMSEsd	PlasmaVL	7.237789345701367
7.5	AIC	PlasmaVL	2073.6673318820713
7.5	adjR2	PlasmaVL	0.5467602817128211
7.5	devExp	PlasmaVL	0.5626517689341943
8	predictionMAE	Intact	2.1077009609071586
8	predictionMAEsd	Intact	1.624694398409235
8	predictionMSE	Intact	7.292142819924183
8	predictionMSEsd	Intact	11.07272096936853
8	AIC	Intact	845.4673045491693
8	adjR2	Intact	0.9481624131984852
8	devExp	Intact	0.9571347327135663
8	predictionMAE	Defective	1.7233227761906982
8	predictionMAEsd	Defective	1.0582736756966615
8	predictionMSE	Defective	5.010061190641227
8	predictionMSEsd	Defective	6.0464559210796045
8	AIC	Defective	1291.7213494783575
8	adjR2	Defective	0.6836155058685573
8	devExp	Defective	0.7307939113098981
8	predictionMAE	PlasmaVL	2.075890533023968
8	predictionMAEsd	PlasmaVL	0.8478076634945348
8	predictionMSE	PlasmaVL	9.004722657812705
8	predictionMSEsd	PlasmaVL	7.26934351138043
8	AIC	PlasmaVL	2087.738486469862
8	adjR2	PlasmaVL	0.5277926612188336
8	devExp	PlasmaVL	0.5426389361729806
8.5	predictionMAE	Intact	2.10811669368468
8.5	predictionMAEsd	Intact	1.622880510496083
8.5	predictionMSE	Intact	7.2900193921876175
8.5	predictionMSEsd	Intact	11.045562335545085
8.5	AIC	Intact	848.501113518817
8.5	adjR2	Intact	0.9476981403667536
8.5	devExp	Intact	0.9567493226572613
8.5	predictionMAE	Defective	1.7263318960571992
8.5	predictionMAEsd	Defective	1.0477780589693262
8.5	predictionMSE	Defective	5.012661518505986
8.5	predictionMSEsd	Defective	5.950551294816106
8.5	AIC	Defective	1296.5910866213205
8.5	adjR2	Defective	0.6783511915846803
8.5	devExp	Defective	0.7261396333781072
8.5	predictionMAE	PlasmaVL	2.1092202530029303
8.5	predictionMAEsd	PlasmaVL	0.8435931752935109
8.5	predictionMSE	PlasmaVL	9.198616298061022
8.5	predictionMSEsd	PlasmaVL	7.305537621041742
8.5	AIC	PlasmaVL	2096.5429057092665
8.5	adjR2	PlasmaVL	0.5117214016982299
8.5	devExp	PlasmaVL	0.5246070123935801
9	predictionMAE	Intact	2.108889007283397
9	predictionMAEsd	Intact	1.6211444451527193
9	predictionMSE	Intact	7.2881982402302015
9	predictionMSEsd	Intact	11.021425937418448
9	AIC	Intact	851.0532485216158
9	adjR2	Intact	0.9473043556493632
9	devExp	Intact	0.9564223976653354
9	predictionMAE	Defective	1.7316181538505575
9	predictionMAEsd	Defective	1.0363339938277336
9	predictionMSE	Defective	5.025608544988361
9	predictionMSEsd	Defective	5.854334557457496
9	AIC	Defective	1302.7238177029647
9	adjR2	Defective	0.6718553914766885
9	devExp	Defective	0.720394760751961
9	predictionMAE	PlasmaVL	2.138796822842531
9	predictionMAEsd	PlasmaVL	0.8384941846784402
9	predictionMSE	PlasmaVL	9.37191922754466
9	predictionMSEsd	PlasmaVL	7.341761889934904
9	AIC	PlasmaVL	2102.8615435670786
9	adjR2	PlasmaVL	0.4965607517812509
9	devExp	PlasmaVL	0.5068946806340204
9.5	predictionMAE	Intact	2.1095997663484756
9.5	predictionMAEsd	Intact	1.6201697453222657
9.5	predictionMSE	Intact	7.288312933757672
9.5	predictionMSEsd	Intact	11.004151953156299
9.5	AIC	Intact	852.6200680687857
9.5	adjR2	Intact	0.9470612068737044
9.5	devExp	Intact	0.9562206188307955
9.5	predictionMAE	Defective	1.7365395560484003
9.5	predictionMAEsd	Defective	1.0247386375503318
9.5	predictionMSE	Defective	5.033394970402095
9.5	predictionMSEsd	Defective	5.755574323230295
9.5	AIC	Defective	1308.5827297524133
9.5	adjR2	Defective	0.6655944781858197
9.5	devExp	Defective	0.714829723405678
9.5	predictionMAE	PlasmaVL	2.1653041813497484
9.5	predictionMAEsd	PlasmaVL	0.8329900724138979
9.5	predictionMSE	PlasmaVL	9.5346653509463
9.5	predictionMSEsd	PlasmaVL	7.389430354519318
9.5	AIC	PlasmaVL	2108.2709547035533
9.5	adjR2	PlasmaVL	0.48307536650467775
9.5	devExp	PlasmaVL	0.49120956212668904
10	predictionMAE	Intact	2.1100167311987477
10	predictionMAEsd	Intact	1.619205506767362
10	predictionMSE	Intact	7.287664468810875
10	predictionMSEsd	Intact	10.986692776178506
10	AIC	Intact	854.0789697235996
10	adjR2	Intact	0.9468338438400634
10	devExp	Intact	0.9560319459307287
10	predictionMAE	Defective	1.7414308645888725
10	predictionMAEsd	Defective	1.0132768697022183
10	predictionMSE	Defective	5.039831873928419
10	predictionMSEsd	Defective	5.659580068174059
10	AIC	Defective	1314.5612149269496
10	adjR2	Defective	0.6592910497947625
10	devExp	Defective	0.7092101429557605
10	predictionMAE	PlasmaVL	2.189900533291269
10	predictionMAEsd	PlasmaVL	0.8297685146462175
10	predictionMSE	PlasmaVL	9.70236894493296
10	predictionMSEsd	PlasmaVL	7.455915976504983
10	AIC	PlasmaVL	2116.3490643736504
10	adjR2	PlasmaVL	0.4707872110373442
10	devExp	PlasmaVL	0.4783094603058527
10.5	predictionMAE	Intact	2.1105474908694952
10.5	predictionMAEsd	Intact	1.6179790470453235
10.5	predictionMSE	Intact	7.286968796959811
10.5	predictionMSEsd	Intact	10.966582808133877
10.5	AIC	Intact	855.7484084124854
10.5	adjR2	Intact	0.9465724892145666
10.5	devExp	Intact	0.9558150442933574
10.5	predictionMAE	Defective	1.7469123959326474
10.5	predictionMAEsd	Defective	1.0020066724770638
10.5	predictionMSE	Defective	5.044765773125351
10.5	predictionMSEsd	Defective	5.567663280526359
10.5	AIC	Defective	1320.3487883510763
10.5	adjR2	Defective	0.6531389985795717
10.5	devExp	Defective	0.703715876933298
10.5	predictionMAE	PlasmaVL	2.214014477866949
10.5	predictionMAEsd	PlasmaVL	0.8270443231903206
10.5	predictionMSE	PlasmaVL	9.873993891562408
10.5	predictionMSEsd	PlasmaVL	7.539753793078406
10.5	AIC	PlasmaVL	2125.549617708291
10.5	adjR2	PlasmaVL	0.4589868753418197
10.5	devExp	PlasmaVL	0.46660150869956707
11	predictionMAE	Intact	2.1111675423183383
11	predictionMAEsd	Intact	1.6165041393065818
11	predictionMSE	Intact	7.28615587790467
11	predictionMSEsd	Intact	10.943925747585368
11	AIC	Intact	857.609420003869
11	adjR2	Intact	0.9462796291144467
11	devExp	Intact	0.9555719742065482
11	predictionMAE	Defective	1.7528341972027222
11	predictionMAEsd	Defective	0.9911296954968473
11	predictionMSE	Defective	5.049477978371188
11	predictionMSEsd	Defective	5.475862247455741
11	AIC	Defective	1326.1977966952027
11	adjR2	Defective	0.6468657813829133
11	devExp	Defective	0.6981047505800244
11	predictionMAE	PlasmaVL	2.23914402712875
11	predictionMAEsd	PlasmaVL	0.8247835760846587
11	predictionMSE	PlasmaVL	10.055514090303573
11	predictionMSEsd	PlasmaVL	7.640307789985391
11	AIC	PlasmaVL	2134.994826190044
11	adjR2	PlasmaVL	0.4465793363917552
11	devExp	PlasmaVL	0.45428225660041316
11.5	predictionMAE	Intact	2.112850530595554
11.5	predictionMAEsd	Intact	1.613688510503374
11.5	predictionMSE	Intact	7.285699391343024
11.5	predictionMSEsd	Intact	10.9202424529365
11.5	AIC	Intact	859.4104115668233
11.5	adjR2	Intact	0.9459946812099556
11.5	devExp	Intact	0.9553355201193783
11.5	predictionMAE	Defective	1.7556759055580775
11.5	predictionMAEsd	Defective	0.9829835951732484
11.5	predictionMSE	Defective	5.050233642370974
11.5	predictionMSEsd	Defective	5.38923943795159
11.5	AIC	Defective	1332.0180392600769
11.5	adjR2	Defective	0.6405357524917583
11.5	devExp	Defective	0.6924330730579564
11.5	predictionMAE	PlasmaVL	2.265505456278498
11.5	predictionMAEsd	PlasmaVL	0.8224043088262872
11.5	predictionMSE	PlasmaVL	10.238936388452407
11.5	predictionMSEsd	PlasmaVL	7.758365906368828
11.5	AIC	PlasmaVL	2144.3653659408287
11.5	adjR2	PlasmaVL	0.4339784222484565
11.5	devExp	PlasmaVL	0.4417547424616025
12	predictionMAE	Intact	2.1133268786584676
12	predictionMAEsd	Intact	1.6111119979412294
12	predictionMSE	Intact	7.281152494329746
12	predictionMSEsd	Intact	10.902415397143685
12	AIC	Intact	860.077271781839
12	adjR2	Intact	0.9458887419463264
12	devExp	Intact	0.9552476574166421
12	predictionMAE	Defective	1.7592702672910696
12	predictionMAEsd	Defective	0.9762134322072618
12	predictionMSE	Defective	5.054501565686198
12	predictionMSEsd	Defective	5.315692857575959
12	AIC	Defective	1336.8294493407905
12	adjR2	Defective	0.6352471452294006
12	devExp	Defective	0.6876984747011421
12	predictionMAE	PlasmaVL	2.29245013532887
12	predictionMAEsd	PlasmaVL	0.8222966110454383
12	predictionMSE	PlasmaVL	10.418637617936975
12	predictionMSEsd	PlasmaVL	7.880721654289055
12	AIC	PlasmaVL	2153.262821614143
12	adjR2	PlasmaVL	0.4216726175747536
12	devExp	PlasmaVL	0.4294833407561335
12.5	predictionMAE	Intact	2.1136059315681663
12.5	predictionMAEsd	Intact	1.609251164458281
12.5	predictionMSE	Intact	7.277020779306001
12.5	predictionMSEsd	Intact	10.890626477373047
12.5	AIC	Intact	860.0678594104822
12.5	adjR2	Intact	0.9458903899382745
12.5	devExp	Intact	0.955249112558887
12.5	predictionMAE	Defective	1.7625636821297166
12.5	predictionMAEsd	Defective	0.9702509871022755
12.5	predictionMSE	Defective	5.060323480044118
12.5	predictionMSEsd	Defective	5.258572644851843
12.5	AIC	Defective	1340.198242240346
12.5	adjR2	Defective	0.6315057912695814
12.5	devExp	Defective	0.6843544112963
12.5	predictionMAE	PlasmaVL	2.31539611515566
12.5	predictionMAEsd	PlasmaVL	0.8228375850117656
12.5	predictionMSE	PlasmaVL	10.552989287201335
12.5	predictionMSEsd	PlasmaVL	7.97590598481228
12.5	AIC	PlasmaVL	2159.7551789695603
12.5	adjR2	PlasmaVL	0.41255976274044337
12.5	devExp	PlasmaVL	0.4204188255521004
13	predictionMAE	Intact	2.114348124782884
13	predictionMAEsd	Intact	1.607540313022192
13	predictionMSE	Intact	7.275452835395265
13	predictionMSEsd	Intact	10.879187660643534
13	AIC	Intact	860.3904333260198
13	adjR2	Intact	0.9458391749134427
13	devExp	Intact	0.9552066742547201
13	predictionMAE	Defective	1.7652562718896927
13	predictionMAEsd	Defective	0.9660436489814853
13	predictionMSE	Defective	5.064302274659077
13	predictionMSEsd	Defective	5.21280311398624
13	AIC	Defective	1343.1747823316136
13	adjR2	Defective	0.6281625193215133
13	devExp	Defective	0.6813531144202079
13	predictionMAE	PlasmaVL	2.336453031428309
13	predictionMAEsd	PlasmaVL	0.8213125931042424
13	predictionMSE	PlasmaVL	10.669406913206766
13	predictionMSEsd	PlasmaVL	8.055144012882039
13	AIC	PlasmaVL	2165.287140807032
13	adjR2	PlasmaVL	0.4046623225462178
13	devExp	PlasmaVL	0.4125533636777576
13.5	predictionMAE	Intact	2.115658847832131
13.5	predictionMAEsd	Intact	1.6059415907442978
13.5	predictionMSE	Intact	7.276966560551403
13.5	predictionMSEsd	Intact	10.867378105893433
13.5	AIC	Intact	861.0820157663804
13.5	adjR2	Intact	0.9457290379204278
13.5	devExp	Intact	0.9551153260322629
13.5	predictionMAE	Defective	1.767499040376771
13.5	predictionMAEsd	Defective	0.962197847076847
13.5	predictionMSE	Defective	5.068383506475476
13.5	predictionMSEsd	Defective	5.170710762917447
13.5	AIC	Defective	1346.3707380881372
13.5	adjR2	Defective	0.6245336194273254
13.5	devExp	Defective	0.6780879458642857
13.5	predictionMAE	PlasmaVL	2.35494310848748
13.5	predictionMAEsd	PlasmaVL	0.8187782198000686
13.5	predictionMSE	PlasmaVL	10.770852378136654
13.5	predictionMSEsd	PlasmaVL	8.124068274197551
13.5	AIC	PlasmaVL	2170.01043815289
13.5	adjR2	PlasmaVL	0.3978630213790676
13.5	devExp	PlasmaVL	0.4057982853113908
14	predictionMAE	Intact	2.116298657576198
14	predictionMAEsd	Intact	1.604718284465485
14	predictionMSE	Intact	7.276659194661546
14	predictionMSEsd	Intact	10.858077091727425
14	AIC	Intact	861.671625727183
14	adjR2	Intact	0.9456349435894605
14	devExp	Intact	0.9550372669775219
14	predictionMAE	Defective	1.769151479707465
14	predictionMAEsd	Defective	0.9601375511931347
14	predictionMSE	Defective	5.077743934172081
14	predictionMSEsd	Defective	5.135059434710739
14	AIC	Defective	1349.4909874211864
14	adjR2	Defective	0.6209743677471613
14	devExp	Defective	0.6749001985044999
14	predictionMAE	PlasmaVL	2.372284840608037
14	predictionMAEsd	PlasmaVL	0.8189226306304584
14	predictionMSE	PlasmaVL	10.873976960498965
14	predictionMSEsd	PlasmaVL	8.20070936050976
14	AIC	PlasmaVL	2174.8090103366326
14	adjR2	PlasmaVL	0.3908541783213447
14	devExp	PlasmaVL	0.3988242261914888
14.5	predictionMAE	Intact	2.116640440102326
14.5	predictionMAEsd	Intact	1.6035207882537645
14.5	predictionMSE	Intact	7.275032008613401
14.5	predictionMSEsd	Intact	10.848745105568792
14.5	AIC	Intact	862.2154990507362
14.5	adjR2	Intact	0.9455480482213164
14.5	devExp	Intact	0.9549651690091336
14.5	predictionMAE	Defective	1.7701503921582127
14.5	predictionMAEsd	Defective	0.9584714747942059
14.5	predictionMSE	Defective	5.087748479858093
14.5	predictionMSEsd	Defective	5.098024494229953
14.5	AIC	Defective	1352.7868711458602
14.5	adjR2	Defective	0.6171795494527703
14.5	devExp	Defective	0.671501891431234
14.5	predictionMAE	PlasmaVL	2.3871352519996814
14.5	predictionMAEsd	PlasmaVL	0.8207116866261391
14.5	predictionMSE	PlasmaVL	10.984509729806234
14.5	predictionMSEsd	PlasmaVL	8.287102987692183
14.5	AIC	PlasmaVL	2179.8836265088185
14.5	adjR2	PlasmaVL	0.38335165225543255
14.5	devExp	PlasmaVL	0.39135908659716684
15	predictionMAE	Intact	2.1168824624943854
15	predictionMAEsd	Intact	1.6021759590331162
15	predictionMSE	Intact	7.272798976112429
15	predictionMSEsd	Intact	10.83682705598175
15	AIC	Intact	863.0135835660988
15	adjR2	Intact	0.9454202709447297
15	devExp	Intact	0.954859106203512
15	predictionMAE	Defective	1.7711504520820751
15	predictionMAEsd	Defective	0.9566501592397891
15	predictionMSE	Defective	5.096825285104212
15	predictionMSEsd	Defective	5.055719125886136
15	AIC	Defective	1356.3644305873001
15	adjR2	Defective	0.613012593078976
15	devExp	Defective	0.6677639237326621
15	predictionMAE	PlasmaVL	2.399030964902888
15	predictionMAEsd	PlasmaVL	0.8242834391459193
15	predictionMSE	PlasmaVL	11.105740516186259
15	predictionMSEsd	PlasmaVL	8.387309192789095
15	AIC	PlasmaVL	2185.3636237540395
15	adjR2	PlasmaVL	0.3751480690924546
15	devExp	PlasmaVL	0.38319881799300215
15.5	predictionMAE	Intact	2.116983169576897
15.5	predictionMAEsd	Intact	1.6007184641141177
15.5	predictionMSE	Intact	7.269940249899827
15.5	predictionMSEsd	Intact	10.822099136045347
15.5	AIC	Intact	864.10500102566
15.5	adjR2	Intact	0.9452450291967874
15.5	devExp	Intact	0.9547136083993646
15.5	predictionMAE	Defective	1.772787213311318
15.5	predictionMAEsd	Defective	0.9541779466928866
15.5	predictionMSE	Defective	5.105729458831032
15.5	predictionMSEsd	Defective	5.007890011410292
15.5	AIC	Defective	1360.1933088567948
15.5	adjR2	Defective	0.6084996831114242
15.5	devExp	Defective	0.66370935800114
15.5	predictionMAE	PlasmaVL	2.408978042745623
15.5	predictionMAEsd	PlasmaVL	0.8294223585728019
15.5	predictionMSE	PlasmaVL	11.235104899835404
15.5	predictionMSEsd	PlasmaVL	8.501548779082142
15.5	AIC	PlasmaVL	2191.1266317618965
15.5	adjR2	PlasmaVL	0.36641995017010653
15.5	devExp	PlasmaVL	0.3745264110097628
16	predictionMAE	Intact	2.1170603736798665
16	predictionMAEsd	Intact	1.5989418430567912
16	predictionMSE	Intact	7.2661724812074295
16	predictionMSEsd	Intact	10.802285436226436
16	AIC	Intact	865.405453390778
16	adjR2	Intact	0.945035514472335
16	devExp	Intact	0.9545396194108982
16	predictionMAE	Defective	1.7765232836314426
16	predictionMAEsd	Defective	0.9497481768837119
16	predictionMSE	Defective	5.113432038072246
16	predictionMSEsd	Defective	4.955302419390684
16	AIC	Defective	1363.983214643486
16	adjR2	Defective	0.603979472133392
16	devExp	Defective	0.659644358902989
16	predictionMAE	PlasmaVL	2.418733647322491
16	predictionMAEsd	PlasmaVL	0.8353412523178855
16	predictionMSE	PlasmaVL	11.373022564111759
16	predictionMSEsd	PlasmaVL	8.625035980891425
16	AIC	PlasmaVL	2197.154836161034
16	adjR2	PlasmaVL	0.35711184595135037
16	devExp	PlasmaVL	0.36525702099500773
16.5	predictionMAE	Intact	2.1174246829364876
16.5	predictionMAEsd	Intact	1.5974281814243172
16.5	predictionMSE	Intact	7.26454939904647
16.5	predictionMSEsd	Intact	10.786107965473235
16.5	AIC	Intact	866.7401757070623
16.5	adjR2	Intact	0.9448197290930435
16.5	devExp	Intact	0.9543604282900279
16.5	predictionMAE	Defective	1.7802393326762802
16.5	predictionMAEsd	Defective	0.9449678790619718
16.5	predictionMSE	Defective	5.121414434121417
16.5	predictionMSEsd	Defective	4.910233279726714
16.5	AIC	Defective	1366.8893212004414
16.5	adjR2	Defective	0.6004821486744056
16.5	devExp	Defective	0.656501126198771
16.5	predictionMAE	PlasmaVL	2.428317743992428
16.5	predictionMAEsd	PlasmaVL	0.8402881627161666
16.5	predictionMSE	PlasmaVL	11.474823566764224
16.5	predictionMSEsd	PlasmaVL	8.723442089121413
16.5	AIC	PlasmaVL	2201.4791394529702
16.5	adjR2	PlasmaVL	0.35036784285393174
16.5	devExp	PlasmaVL	0.3585503029427014
17	predictionMAE	Intact	2.118075662008614
17	predictionMAEsd	Intact	1.5962827489792422
17	predictionMSE	Intact	7.265143195599483
17	predictionMSEsd	Intact	10.772795342747457
17	AIC	Intact	867.9109014337787
17	adjR2	Intact	0.9446295678510728
17	devExp	Intact	0.9542025990465242
17	predictionMAE	Defective	1.7852076166488875
17	predictionMAEsd	Defective	0.9401848746135465
17	predictionMSE	Defective	5.13205833652325
17	predictionMSEsd	Defective	4.874755201036042
17	AIC	Defective	1369.1051249377479
17	adjR2	Defective	0.5978167555888598
17	devExp	Defective	0.6541332623130774
17	predictionMAE	PlasmaVL	2.439301225318452
17	predictionMAEsd	PlasmaVL	0.8444959787514174
17	predictionMSE	PlasmaVL	11.555974424073863
17	predictionMSEsd	PlasmaVL	8.810266493421922
17	AIC	PlasmaVL	2204.958614565593
17	adjR2	PlasmaVL	0.3449145770930113
17	devExp	PlasmaVL	0.35313835801994237
17.5	predictionMAE	Intact	2.118372009477768
17.5	predictionMAEsd	Intact	1.595937471960626
17.5	predictionMSE	Intact	7.266794171891934
17.5	predictionMSEsd	Intact	10.763221341801838
17.5	AIC	Intact	869.2731271313935
17.5	adjR2	Intact	0.9444075132718873
17.5	devExp	Intact	0.9540182478495016
17.5	predictionMAE	Defective	1.7897364036302998
17.5	predictionMAEsd	Defective	0.9372325430469487
17.5	predictionMSE	Defective	5.1425275431845865
17.5	predictionMSEsd	Defective	4.854970935809759
17.5	AIC	Defective	1370.655212385377
17.5	adjR2	Defective	0.5959459364053438
17.5	devExp	Defective	0.6524758620420757
17.5	predictionMAE	PlasmaVL	2.449987163669623
17.5	predictionMAEsd	PlasmaVL	0.8479582480624072
17.5	predictionMSE	PlasmaVL	11.625648774616842
17.5	predictionMSEsd	PlasmaVL	8.881673961389255
17.5	AIC	PlasmaVL	2207.9049090133326
17.5	adjR2	PlasmaVL	0.340203445736844
17.5	devExp	PlasmaVL	0.3484386738458083
18	predictionMAE	Intact	2.1189735099300346
18	predictionMAEsd	Intact	1.5953741562558963
18	predictionMSE	Intact	7.269466631078506
18	predictionMSEsd	Intact	10.751045374349347
18	AIC	Intact	870.973757195953
18	adjR2	Intact	0.9441290121195254
18	devExp	Intact	0.9537869809157113
18	predictionMAE	Defective	1.7945291302136055
18	predictionMAEsd	Defective	0.9348165139587913
18	predictionMSE	Defective	5.154470879539544
18	predictionMSEsd	Defective	4.835574830339336
18	AIC	Defective	1372.3444082881115
18	adjR2	Defective	0.5939003926201094
18	devExp	Defective	0.6506648085343507
18	predictionMAE	PlasmaVL	2.4598910077570078
18	predictionMAEsd	PlasmaVL	0.8508077453543996
18	predictionMSE	PlasmaVL	11.698108313680644
18	predictionMSEsd	PlasmaVL	8.949001554856212
18	AIC	PlasmaVL	2210.9188215729223
18	adjR2	PlasmaVL	0.3353451392661808
18	devExp	PlasmaVL	0.34359171620133755
18.5	predictionMAE	Intact	2.119795586307901
18.5	predictionMAEsd	Intact	1.5946121056178917
18.5	predictionMSE	Intact	7.272427320242694
18.5	predictionMSEsd	Intact	10.73698285336496
18.5	AIC	Intact	872.8327527631143
18.5	adjR2	Intact	0.9438230100767084
18.5	devExp	Intact	0.9535328635663066
18.5	predictionMAE	Defective	1.8014800669924378
18.5	predictionMAEsd	Defective	0.9304393226640282
18.5	predictionMSE	Defective	5.16642302723161
18.5	predictionMSEsd	Defective	4.8106315593403295
18.5	AIC	Defective	1374.4408371078882
18.5	adjR2	Defective	0.591338680436481
18.5	devExp	Defective	0.6483851483310593
18.5	predictionMAE	PlasmaVL	2.470544832278518
18.5	predictionMAEsd	PlasmaVL	0.8527482791684549
18.5	predictionMSE	PlasmaVL	11.780430390728801
18.5	predictionMSEsd	PlasmaVL	9.024875284467267
18.5	AIC	PlasmaVL	2214.3252287239266
18.5	adjR2	PlasmaVL	0.32983526128636464
18.5	devExp	PlasmaVL	0.33810550039599235
19	predictionMAE	Intact	2.1202728030052422
19	predictionMAEsd	Intact	1.5932220760833344
19	predictionMSE	Intact	7.272166477053293
19	predictionMSEsd	Intact	10.716078986576248
19	AIC	Intact	875.0038606117439
19	adjR2	Intact	0.9434635239171794
19	devExp	Intact	0.9532342150892883
19	predictionMAE	Defective	1.80910758464259
19	predictionMAEsd	Defective	0.9239584950758657
19	predictionMSE	Defective	5.1744483062692845
19	predictionMSEsd	Defective	4.7754745349669365
19	AIC	Defective	1376.6120879768089
19	adjR2	Defective	0.5886558343204318
19	devExp	Defective	0.64598077181052
19	predictionMAE	PlasmaVL	2.4821347174929063
19	predictionMAEsd	PlasmaVL	0.8508462293933698
19	predictionMSE	PlasmaVL	11.871298281779389
19	predictionMSEsd	PlasmaVL	9.111922744947693
19	AIC	PlasmaVL	2218.1491817320166
19	adjR2	PlasmaVL	0.32355812217398217
19	devExp	PlasmaVL	0.3318421152882477
19.5	predictionMAE	Intact	2.1206791189192495
19.5	predictionMAEsd	Intact	1.5916392905511634
19.5	predictionMSE	Intact	7.271016164675434
19.5	predictionMSEsd	Intact	10.692115881779545
19.5	AIC	Intact	877.3133119377775
19.5	adjR2	Intact	0.943078633376751
19.5	devExp	Intact	0.952914431365713
19.5	predictionMAE	Defective	1.8169520299819244
19.5	predictionMAEsd	Defective	0.9170590181528488
19.5	predictionMSE	Defective	5.182850977743549
19.5	predictionMSEsd	Defective	4.7346476177579735
19.5	AIC	Defective	1379.150661395975
19.5	adjR2	Defective	0.5854930148542339
19.5	devExp	Defective	0.6431408864394434
19.5	predictionMAE	PlasmaVL	2.491456764385613
19.5	predictionMAEsd	PlasmaVL	0.8498264990909022
19.5	predictionMSE	PlasmaVL	11.974316615488734
19.5	predictionMSEsd	PlasmaVL	9.2158581596504
19.5	AIC	PlasmaVL	2222.44400182401
19.5	adjR2	PlasmaVL	0.3163965817632889
19.5	devExp	PlasmaVL	0.3246836264971999
20	predictionMAE	Intact	2.1209333171720415
20	predictionMAEsd	Intact	1.5896181205265931
20	predictionMSE	Intact	7.267978491051839
20	predictionMSEsd	Intact	10.662983422047635
20	AIC	Intact	879.8603985039844
20	adjR2	Intact	0.9426510859736932
20	devExp	Intact	0.9525591386790689
20	predictionMAE	Defective	1.825256810412433
20	predictionMAEsd	Defective	0.9095560192258421
20	predictionMSE	Defective	5.192790092681131
20	predictionMSEsd	Defective	4.688511772033213
20	AIC	Defective	1381.9350966911754
20	adjR2	Defective	0.5819991152764439
20	devExp	Defective	0.6400062134427702
20	predictionMAE	PlasmaVL	2.497596326477836
20	predictionMAEsd	PlasmaVL	0.849241529069854
20	predictionMSE	PlasmaVL	12.08743510685946
20	predictionMSEsd	PlasmaVL	9.333039459673934
20	AIC	PlasmaVL	2227.120447379799
20	adjR2	PlasmaVL	0.30841442872299096
20	devExp	PlasmaVL	0.31667608516394885
20.5	predictionMAE	Intact	2.121700299248767
20.5	predictionMAEsd	Intact	1.5882615794685337
20.5	predictionMSE	Intact	7.268466523800259
20.5	predictionMSEsd	Intact	10.642323180966638
20.5	AIC	Intact	881.633029485957
20.5	adjR2	Intact	0.9423516467954758
20.5	devExp	Intact	0.9523103395578354
20.5	predictionMAE	Defective	1.8317597135003991
20.5	predictionMAEsd	Defective	0.9038470382495776
20.5	predictionMSE	Defective	5.202663076075622
20.5	predictionMSEsd	Defective	4.65525373514693
20.5	AIC	Defective	1383.9579368889904
20.5	adjR2	Defective	0.579447116414918
20.5	devExp	Defective	0.6377210008922041
20.5	predictionMAE	PlasmaVL	2.5032980252214383
20.5	predictionMAEsd	PlasmaVL	0.8472077989355185
20.5	predictionMSE	PlasmaVL	12.15112378515392
20.5	predictionMSEsd	PlasmaVL	9.400364599926114
20.5	AIC	PlasmaVL	2229.721855052787
20.5	adjR2	PlasmaVL	0.30409007283404454
20.5	devExp	PlasmaVL	0.3123906036277467
21	predictionMAE	Intact	2.122250145126935
21	predictionMAEsd	Intact	1.5879641600284444
21	predictionMSE	Intact	7.270712400257367
21	predictionMSEsd	Intact	10.630694436723495
21	AIC	Intact	882.8623591834458
21	adjR2	Intact	0.9421429784327261
21	devExp	Intact	0.9521369940311023
21	predictionMAE	Defective	1.8363478554842063
21	predictionMAEsd	Defective	0.9007676820779289
21	predictionMSE	Defective	5.2132756878174
21	predictionMSEsd	Defective	4.635217421135472
21	AIC	Defective	1385.3165271961418
21	adjR2	Defective	0.5777395413595043
21	devExp	Defective	0.6362109016081053
21	predictionMAE	PlasmaVL	2.5093158620040485
21	predictionMAEsd	PlasmaVL	0.8459038481824921
21	predictionMSE	PlasmaVL	12.195007244722625
21	predictionMSEsd	PlasmaVL	9.450218946680584
21	AIC	PlasmaVL	2231.6503675783288
21	adjR2	PlasmaVL	0.30088574206822205
21	devExp	PlasmaVL	0.3092213901786367
21.5	predictionMAE	Intact	2.122839075896454
21.5	predictionMAEsd	Intact	1.5875514068995429
21.5	predictionMSE	Intact	7.271889364509278
21.5	predictionMSEsd	Intact	10.622302995348928
21.5	AIC	Intact	883.4361377453387
21.5	adjR2	Intact	0.942045238705017
21.5	devExp	Intact	0.9520557977394567
21.5	predictionMAE	Defective	1.8399976663529511
21.5	predictionMAEsd	Defective	0.8985479651998108
21.5	predictionMSE	Defective	5.220733253054049
21.5	predictionMSEsd	Defective	4.616945653205767
21.5	AIC	Defective	1385.9735745109706
21.5	adjR2	Defective	0.5769195341698381
21.5	devExp	Defective	0.635496780175848
21.5	predictionMAE	PlasmaVL	2.5160219565638755
21.5	predictionMAEsd	PlasmaVL	0.845803639814384
21.5	predictionMSE	PlasmaVL	12.21952634531036
21.5	predictionMSEsd	PlasmaVL	9.482706862559134
21.5	AIC	PlasmaVL	2232.571773931335
21.5	adjR2	PlasmaVL	0.2993542997917604
21.5	devExp	PlasmaVL	0.30770831619805067
22	predictionMAE	Intact	2.123738282255557
22	predictionMAEsd	Intact	1.5868281717170378
22	predictionMSE	Intact	7.27312804162943
22	predictionMSEsd	Intact	10.610645658749975
22	AIC	Intact	884.1400749817063
22	adjR2	Intact	0.9419251472181286
22	devExp	Intact	0.951956035915829
22	predictionMAE	Defective	1.843714819843973
22	predictionMAEsd	Defective	0.896118745613814
22	predictionMSE	Defective	5.22860692927558
22	predictionMSEsd	Defective	4.597510894074412
22	AIC	Defective	1386.533070034961
22	adjR2	Defective	0.5762281214459868
22	devExp	Defective	0.6349054296405715
22	predictionMAE	PlasmaVL	2.5240778210185066
22	predictionMAEsd	PlasmaVL	0.844594039239121
22	predictionMSE	PlasmaVL	12.241788860011788
22	predictionMSEsd	PlasmaVL	9.503872254018555
22	AIC	PlasmaVL	2233.365444757791
22	adjR2	PlasmaVL	0.29803276418902924
22	devExp	PlasmaVL	0.3064027291477506
22.5	predictionMAE	Intact	2.125141537854434
22.5	predictionMAEsd	Intact	1.5861294544498785
22.5	predictionMSE	Intact	7.276226266655794
22.5	predictionMSEsd	Intact	10.596334649955898
22.5	AIC	Intact	884.9936892992023
22.5	adjR2	Intact	0.9417793158318438
22.5	devExp	Intact	0.9518349248320112
22.5	predictionMAE	Defective	1.8476502096171574
22.5	predictionMAEsd	Defective	0.8933220044019508
22.5	predictionMSE	Defective	5.23631533016544
22.5	predictionMSEsd	Defective	4.574665028832704
22.5	AIC	Defective	1387.1448796929512
22.5	adjR2	Defective	0.5754676581525487
22.5	devExp	Defective	0.6342511144846384
22.5	predictionMAE	PlasmaVL	2.5340750000912995
22.5	predictionMAEsd	PlasmaVL	0.8444923813195195
22.5	predictionMSE	PlasmaVL	12.270213326471335
22.5	predictionMSEsd	PlasmaVL	9.533474139860031
22.5	AIC	PlasmaVL	2234.2147101028772
22.5	adjR2	PlasmaVL	0.29662084183286597
22.5	devExp	PlasmaVL	0.30500951275289984
23	predictionMAE	Intact	2.1264725727021947
23	predictionMAEsd	Intact	1.5850566981866896
23	predictionMSE	Intact	7.277913483858459
23	predictionMSEsd	Intact	10.573620022971124
23	AIC	Intact	886.2330756543479
23	adjR2	Intact	0.9415670576912374
23	devExp	Intact	0.9516585737465612
23	predictionMAE	Defective	1.8522309692059657
23	predictionMAEsd	Defective	0.8890577314087862
23	predictionMSE	Defective	5.244267333106979
23	predictionMSEsd	Defective	4.539752690571538
23	AIC	Defective	1388.07215874153
23	adjR2	Defective	0.574299905287958
23	devExp	Defective	0.6332301897087974
23	predictionMAE	PlasmaVL	2.547986438952519
23	predictionMAEsd	PlasmaVL	0.8456782005160957
23	predictionMSE	PlasmaVL	12.325992258237902
23	predictionMSEsd	PlasmaVL	9.590915088788268
23	AIC	PlasmaVL	2235.8285306529506
23	adjR2	PlasmaVL	0.2939336782647256
23	devExp	PlasmaVL	0.3023592116403262
23.5	predictionMAE	Intact	2.1260976963212688
23.5	predictionMAEsd	Intact	1.5838533234770258
23.5	predictionMSE	Intact	7.2740246292917465
23.5	predictionMSEsd	Intact	10.540833507001164
23.5	AIC	Intact	887.5529285377963
23.5	adjR2	Intact	0.9413401844638261
23.5	devExp	Intact	0.9514699188757955
23.5	predictionMAE	Defective	1.8552791522680285
23.5	predictionMAEsd	Defective	0.8829959396418592
23.5	predictionMSE	Defective	5.245563853447838
23.5	predictionMSEsd	Defective	4.4883218747286895
23.5	AIC	Defective	1389.2821288669595
23.5	adjR2	Defective	0.5727515613825898
23.5	devExp	Defective	0.6318520097310858
23.5	predictionMAE	PlasmaVL	2.5675851063683868
23.5	predictionMAEsd	PlasmaVL	0.8485559517330692
23.5	predictionMSE	PlasmaVL	12.439731606916586
23.5	predictionMSEsd	PlasmaVL	9.702416252507591
23.5	AIC	PlasmaVL	2239.0420308343123
23.5	adjR2	PlasmaVL	0.2885409123571797
23.5	devExp	PlasmaVL	0.29703662350441534
24	predictionMAE	Intact	2.1231653604347174
24	predictionMAEsd	Intact	1.5791637449682416
24	predictionMSE	Intact	7.250228297895106
24	predictionMSEsd	Intact	10.478972878724829
24	AIC	Intact	890.0758190033122
24	adjR2	Intact	0.940903421298589
24	devExp	Intact	0.9511062022529706
24	predictionMAE	Defective	1.8579481055190412
24	predictionMAEsd	Defective	0.8739846459546964
24	predictionMSE	Defective	5.231197544491295
24	predictionMSEsd	Defective	4.4097450277745915
24	AIC	Defective	1391.358204021716
24	adjR2	Defective	0.5699996744061594
24	devExp	Defective	0.6292993348058071
24	predictionMAE	PlasmaVL	2.588408795797771
24	predictionMAEsd	PlasmaVL	0.8513457213576932
24	predictionMSE	PlasmaVL	12.616711102471104
24	predictionMSEsd	PlasmaVL	9.876738211762301
24	AIC	PlasmaVL	2245.0338374857783
24	adjR2	PlasmaVL	0.27828933061905414
24	devExp	PlasmaVL	0.2868894435818566
24.5	predictionMAE	Intact	2.121404302308931
24.5	predictionMAEsd	Intact	1.578824707556457
24.5	predictionMSE	Intact	7.242748731072959
24.5	predictionMSEsd	Intact	10.479870877367523
24.5	AIC	Intact	891.2933162683839
24.5	adjR2	Intact	0.9406914941430082
24.5	devExp	Intact	0.9509298433226019
24.5	predictionMAE	Defective	1.865002131288246
24.5	predictionMAEsd	Defective	0.8747809638606637
24.5	predictionMSE	Defective	5.2552536168738415
24.5	predictionMSEsd	Defective	4.421005697434559
24.5	AIC	Defective	1391.900508428903
24.5	adjR2	Defective	0.5693563686967855
24.5	devExp	Defective	0.6287993217682675
24.5	predictionMAE	PlasmaVL	2.606603512642837
24.5	predictionMAEsd	PlasmaVL	0.84809320447982794
24.5	predictionMSE	PlasmaVL	12.75193612256333
24.5	predictionMSEsd	PlasmaVL	9.974932477081829
24.5	AIC	PlasmaVL	2247.8340151663556
24.5	adjR2	PlasmaVL	0.2734691118984378
24.5	devExp	PlasmaVL	0.2821253406312229
25	predictionMAE	Intact	2.1207076447438307
25	predictionMAEsd	Intact	1.5736927431372545
25	predictionMSE	Intact	7.225892145659215
25	predictionMSEsd	Intact	10.462217320792062
25	AIC	Intact	892.4122463454398
25	adjR2	Intact	0.9404958098220805
25	devExp	Intact	0.9507669859382984
25	predictionMAE	Defective	1.8716956934600653
25	predictionMAEsd	Defective	0.8790041140571228
25	predictionMSE	Defective	5.296434337326374
25	predictionMSEsd	Defective	4.450751777501372
25	AIC	Defective	1393.2119456916403
25	adjR2	Defective	0.5676772082687622
25	devExp	Defective	0.6273186260490862
25	predictionMAE	PlasmaVL	2.645414731302164
25	predictionMAEsd	PlasmaVL	0.8849486075333683
25	predictionMSE	PlasmaVL	13.514100683672085
25	predictionMSEsd	PlasmaVL	11.648515931220938
25	AIC	PlasmaVL	2250.9305897613654
25	adjR2	PlasmaVL	0.2681010222541066
25	devExp	PlasmaVL	0.27681968178254585
25.5	predictionMAE	Intact	2.5857089560579185
25.5	predictionMAEsd	Intact	3.670666064944568
25.5	predictionMSE	Intact	106.24312442097116
25.5	predictionMSEsd	Intact	746.6320409014925
25.5	AIC	Intact	892.4265330591088
25.5	adjR2	Intact	0.9404930527653041
25.5	devExp	Intact	0.9507647730236962
25.5	predictionMAE	Defective	2.0762846147762946
25.5	predictionMAEsd	Defective	1.8664121366625548
25.5	predictionMSE	Defective	25.37508914572083
25.5	predictionMSEsd	Defective	152.11526708971948
25.5	AIC	Defective	1393.761457098504
25.5	adjR2	Defective	0.5669287008236186
25.5	devExp	Defective	0.6266042469451224
25.5	predictionMAE	PlasmaVL	3.6524540362430353
25.5	predictionMAEsd	PlasmaVL	8.069048523293517
25.5	predictionMSE	PlasmaVL	531.2009297824497
25.5	predictionMSEsd	PlasmaVL	4108.806067007399
25.5	AIC	PlasmaVL	2252.289943771526
25.5	adjR2	PlasmaVL	0.26573521681528234
25.5	devExp	PlasmaVL	0.27448246839298135
26	predictionMAE	Intact	2.120356594318298
26	predictionMAEsd	Intact	1.574204779358511
26	predictionMSE	Intact	7.225491156607298
26	predictionMSEsd	Intact	10.46577724966806
26	AIC	Intact	890.7963816678283
26	adjR2	Intact	0.940606370886211
26	devExp	Intact	0.9506837657075591
26	predictionMAE	Defective	1.8553900532409437
26	predictionMAEsd	Defective	0.8731272395496295
26	predictionMSE	Defective	5.226917537400733
26	predictionMSEsd	Defective	4.410739119268576
26	AIC	Defective	1394.2932404018884
26	adjR2	Defective	0.5647036146008544
26	devExp	Defective	0.623072347306378
26	predictionMAE	PlasmaVL	2.6066974794731346
26	predictionMAEsd	PlasmaVL	0.8391770199398776
26	predictionMSE	PlasmaVL	12.759409118552046
26	predictionMSEsd	PlasmaVL	10.072400206622032
26	AIC	PlasmaVL	2250.7961898377935
26	adjR2	PlasmaVL	0.2666175292753341
26	devExp	PlasmaVL	0.2736076473899092
