# Supplementary material for: Rapid biphasic decay of intact and defective HIV DNA reservoir during acute treated HIV disease
Source: Nat Commun. 2024 Nov 18;15:9966. doi: 10.1038/s41467-024-54116-1 (PMC11574060; doi:10.1038/s41467-024-54116-1)
Supplement: Supplementary file 3 — Supplementary Data 1 [file 41467_2024_54116_MOESM3_ESM.zip › Barbehenn 2024 - Supplementary Code and Data/loocv_tuning_biphasic_year.csv]

tau	metric	assay	value
0	predictionMAE	Intact	2.197587642107343
0	predictionMAEsd	Intact	1.5776457632552807
0	predictionMSE	Intact	7.6457115670889
0	predictionMSEsd	Intact	10.245178059785188
0	AIC	Intact	1099.5877271851439
0	adjR2	Intact	0.9296445241630189
0	devExp	Intact	0.9403793208840681
0	predictionMAE	Defective	1.9258780199059629
0	predictionMAEsd	Defective	0.8487267512120271
0	predictionMSE	Defective	5.57458553376176
0	predictionMSEsd	Defective	4.2898909799105915
0	AIC	Defective	1648.3808494667066
0	adjR2	Defective	0.5696733859323506
0	devExp	Defective	0.6223661963381798
0	predictionMAE	PlasmaVL	2.5565572443908957
0	predictionMAEsd	PlasmaVL	0.7114117001080558
0	predictionMSE	PlasmaVL	12.930045166619689
0	predictionMSEsd	PlasmaVL	8.54533666396686
0	AIC	PlasmaVL	2594.1321322467516
0	adjR2	PlasmaVL	0.2673017506970944
0	devExp	PlasmaVL	0.28140843787460446
0.5	predictionMAE	Intact	2.156117151381838
0.5	predictionMAEsd	Intact	1.66483277480883
0.5	predictionMSE	Intact	7.680699359433633
0.5	predictionMSEsd	Intact	11.433635615171765
0.5	AIC	Intact	1013.7916776806578
0.5	adjR2	Intact	0.9435885273215725
0.5	devExp	Intact	0.9525067843710111
0.5	predictionMAE	Defective	1.7782772539480267
0.5	predictionMAEsd	Defective	1.13407164196353
0.5	predictionMSE	Defective	5.361739802847751
0.5	predictionMSEsd	Defective	7.38415231962023
0.5	AIC	Defective	1504.6529723378542
0.5	adjR2	Defective	0.7051305666385506
0.5	devExp	Defective	0.7457585048469736
0.5	predictionMAE	PlasmaVL	1.614241733366042
0.5	predictionMAEsd	PlasmaVL	1.0830324266020137
0.5	predictionMSE	PlasmaVL	7.077321735798804
0.5	predictionMSEsd	PlasmaVL	10.991820426518666
0.5	AIC	PlasmaVL	2185.493976207632
0.5	adjR2	PlasmaVL	0.7086085793170989
0.5	devExp	PlasmaVL	0.7345531829413627
1	predictionMAE	Intact	2.15520087532051
1	predictionMAEsd	Intact	1.6640716458107134
1	predictionMSE	Intact	7.660608896124375
1	predictionMSEsd	Intact	11.428430937784082
1	AIC	Intact	1005.0343601077436
1	adjR2	Intact	0.944819496043438
1	devExp	Intact	0.9535510300869018
1	predictionMAE	Defective	1.7670152962541013
1	predictionMAEsd	Defective	1.149196153084103
1	predictionMSE	Defective	5.307512751774915
1	predictionMSEsd	Defective	7.557261886124782
1	AIC	Defective	1487.0111960865802
1	adjR2	Defective	0.7181629189858114
1	devExp	Defective	0.7574328241245942
1	predictionMAE	PlasmaVL	1.583391572898716
1	predictionMAEsd	PlasmaVL	1.0314734863050605
1	predictionMSE	PlasmaVL	6.481016060236651
1	predictionMSEsd	PlasmaVL	8.573143536580547
1	AIC	PlasmaVL	2108.087256518659
1	adjR2	PlasmaVL	0.7536802817470165
1	devExp	PlasmaVL	0.7775441434810829
1.5	predictionMAE	Intact	2.1547041836855323
1.5	predictionMAEsd	Intact	1.6601850802059486
1.5	predictionMSE	Intact	7.646029979178604
1.5	predictionMSEsd	Intact	11.352391299811885
1.5	AIC	Intact	1006.7254318258797
1.5	adjR2	Intact	0.9445819168070467
1.5	devExp	Intact	0.9533515791272877
1.5	predictionMAE	Defective	1.7602333075816696
1.5	predictionMAEsd	Defective	1.1495855871892577
1.5	predictionMSE	Defective	5.270106751379774
1.5	predictionMSEsd	Defective	7.551826864698342
1.5	AIC	Defective	1481.9909484989937
1.5	adjR2	Defective	0.7217385698348597
1.5	devExp	Defective	0.7605969201612314
1.5	predictionMAE	PlasmaVL	1.6086991375751252
1.5	predictionMAEsd	PlasmaVL	1.0766887593708594
1.5	predictionMSE	PlasmaVL	6.481202890939204
1.5	predictionMSEsd	PlasmaVL	8.128191023831931
1.5	AIC	PlasmaVL	2075.022343513042
1.5	adjR2	PlasmaVL	0.7713030984878758
1.5	devExp	PlasmaVL	0.7947058722389533
2	predictionMAE	Intact	2.1516457374419247
2	predictionMAEsd	Intact	1.6613894233954445
2	predictionMSE	Intact	7.6360689058367415
2	predictionMSEsd	Intact	11.330155031075934
2	AIC	Intact	1006.2878652625926
2	adjR2	Intact	0.9446411986099508
2	devExp	Intact	0.9534022983772686
2	predictionMAE	Defective	1.7506275646583707
2	predictionMAEsd	Defective	1.1548751912325432
2	predictionMSE	Defective	5.238553665241378
2	predictionMSEsd	Defective	7.563469549758905
2	AIC	Defective	1476.4077825666495
2	adjR2	Defective	0.7256846683102571
2	devExp	Defective	0.7640895654529196
2	predictionMAE	PlasmaVL	1.6257839511778378
2	predictionMAEsd	PlasmaVL	1.127339187045473
2	predictionMSE	PlasmaVL	6.597190344098487
2	predictionMSEsd	PlasmaVL	8.310140432432627
2	AIC	PlasmaVL	2056.4157070931155
2	adjR2	PlasmaVL	0.7810653707621893
2	devExp	PlasmaVL	0.8045621590011115
2.5	predictionMAE	Intact	2.1463754432039357
2.5	predictionMAEsd	Intact	1.6689011552973327
2.5	predictionMSE	Intact	7.631239927959394
2.5	predictionMSEsd	Intact	11.387355485267022
2.5	AIC	Intact	996.2962873138135
2.5	adjR2	Intact	0.9460185144876606
2.5	devExp	Intact	0.9545661968131658
2.5	predictionMAE	Defective	1.7399364789413898
2.5	predictionMAEsd	Defective	1.172909270727684
2.5	predictionMSE	Defective	5.212472989087211
2.5	predictionMSEsd	Defective	7.769062974646489
2.5	AIC	Defective	1459.1961605324914
2.5	adjR2	Defective	0.7375572509057557
2.5	devExp	Defective	0.7746206380064271
2.5	predictionMAE	PlasmaVL	1.6106881884014133
2.5	predictionMAEsd	PlasmaVL	1.1546959007804432
2.5	predictionMSE	PlasmaVL	6.653554609490491
2.5	predictionMSEsd	PlasmaVL	8.559800091604634
2.5	AIC	PlasmaVL	2050.062650226718
2.5	adjR2	PlasmaVL	0.7844329924121354
2.5	devExp	PlasmaVL	0.807885564977926
3	predictionMAE	Intact	2.1412081996269827
3	predictionMAEsd	Intact	1.6755228346224467
3	predictionMSE	Intact	7.625774590694671
3	predictionMSEsd	Intact	11.409864688688971
3	AIC	Intact	986.8327803051789
3	adjR2	Intact	0.9472928440861753
3	devExp	Intact	0.9556430447747819
3	predictionMAE	Defective	1.7322443508180445
3	predictionMAEsd	Defective	1.1701132695975642
3	predictionMSE	Defective	5.166584748917522
3	predictionMSEsd	Defective	7.671489289506187
3	AIC	Defective	1450.5350375259775
3	adjR2	Defective	0.7433414726978316
3	devExp	Defective	0.779758870329703
3	predictionMAE	PlasmaVL	1.5910804428867729
3	predictionMAEsd	PlasmaVL	1.1194398301567092
3	predictionMSE	PlasmaVL	6.684018725009887
3	predictionMSEsd	PlasmaVL	8.334885515496795
3	AIC	PlasmaVL	2084.810589099924
3	adjR2	PlasmaVL	0.7669722956818955
3	devExp	PlasmaVL	0.7908310094802483
3.5	predictionMAE	Intact	2.1385393468042846
3.5	predictionMAEsd	Intact	1.677042432144763
3.5	predictionMSE	Intact	7.617040633238602
3.5	predictionMSEsd	Intact	11.391033350114904
3.5	AIC	Intact	982.336735840638
3.5	adjR2	Intact	0.9478876165292338
3.5	devExp	Intact	0.9561458588376597
3.5	predictionMAE	Defective	1.7264100870907544
3.5	predictionMAEsd	Defective	1.1625139768026371
3.5	predictionMSE	Defective	5.135458131324723
3.5	predictionMSEsd	Defective	7.504007581004251
3.5	AIC	Defective	1449.6250428144747
3.5	adjR2	Defective	0.7439567882139837
3.5	devExp	Defective	0.7803271469570243
3.5	predictionMAE	PlasmaVL	1.5912547397349994
3.5	predictionMAEsd	PlasmaVL	1.0774215019940887
3.5	predictionMSE	PlasmaVL	6.800524198986017
3.5	predictionMSEsd	PlasmaVL	8.029520105441735
3.5	AIC	PlasmaVL	2127.7902029649326
3.5	adjR2	PlasmaVL	0.7433078221181674
3.5	devExp	PlasmaVL	0.7673638725354418
4	predictionMAE	Intact	2.136492012097872
4	predictionMAEsd	Intact	1.6769487251312074
4	predictionMSE	Intact	7.6077689344594175
4	predictionMSEsd	Intact	11.355684525753542
4	AIC	Intact	979.4056833797432
4	adjR2	Intact	0.9482707753419949
4	devExp	Intact	0.9564699380972288
4	predictionMAE	Defective	1.724804968125901
4	predictionMAEsd	Defective	1.1504238850746404
4	predictionMSE	Defective	5.110837204347952
4	predictionMSEsd	Defective	7.3302707101570235
4	AIC	Defective	1449.4061939483784
4	adjR2	Defective	0.7441205528731187
4	devExp	Defective	0.7805035066884872
4	predictionMAE	PlasmaVL	1.6137246670751577
4	predictionMAEsd	PlasmaVL	1.045263065709178
4	predictionMSE	PlasmaVL	6.959306995271845
4	predictionMSEsd	PlasmaVL	7.700930466325846
4	AIC	PlasmaVL	2166.591050845439
4	adjR2	PlasmaVL	0.7200148745767974
4	devExp	PlasmaVL	0.7441430689529235
4.5	predictionMAE	Intact	2.1318741414992397
4.5	predictionMAEsd	Intact	1.6776681774236968
4.5	predictionMSE	Intact	7.588050718842376
4.5	predictionMSEsd	Intact	11.342895090569893
4.5	AIC	Intact	975.1291491535693
4.5	adjR2	Intact	0.9488241064196374
4.5	devExp	Intact	0.9569372471515462
4.5	predictionMAE	Defective	1.722588117538948
4.5	predictionMAEsd	Defective	1.1361077196452476
4.5	predictionMSE	Defective	5.0701773744263585
4.5	predictionMSEsd	Defective	7.119840528314668
4.5	AIC	Defective	1450.5809669747553
4.5	adjR2	Defective	0.7433537287835807
4.5	devExp	Defective	0.7798331634257119
4.5	predictionMAE	PlasmaVL	1.6572450430350718
4.5	predictionMAEsd	PlasmaVL	1.0138271483386265
4.5	predictionMSE	PlasmaVL	7.130722455117894
4.5	predictionMSEsd	PlasmaVL	7.422364945693455
4.5	AIC	PlasmaVL	2197.6970587021638
4.5	adjR2	PlasmaVL	0.6995391962156652
4.5	devExp	PlasmaVL	0.7233475733593524
5	predictionMAE	Intact	2.130360702077721
5	predictionMAEsd	Intact	1.6762616044878589
5	predictionMSE	Intact	7.574523532792996
5	predictionMSEsd	Intact	11.323300991769228
5	AIC	Intact	973.02868052941335
5	adjR2	Intact	0.9490914664499133
5	devExp	Intact	0.9571630440207788
5	predictionMAE	Defective	1.719076614727563
5	predictionMAEsd	Defective	1.1186035545901645
5	predictionMSE	Defective	5.02351837966468
5	predictionMSEsd	Defective	6.877164890005892
5	AIC	Defective	1453.0409144542255
5	adjR2	Defective	0.741720591984595
5	devExp	Defective	0.7783876189325826
5	predictionMAE	PlasmaVL	1.713623022730974
5	predictionMAEsd	PlasmaVL	0.9611672204175856
5	predictionMSE	PlasmaVL	7.322167689401349
5	predictionMSEsd	PlasmaVL	7.103198165688294
5	AIC	PlasmaVL	2229.6247912656595
5	adjR2	PlasmaVL	0.6766331280996563
5	devExp	PlasmaVL	0.6994403185402123
5.5	predictionMAE	Intact	2.1309060366501575
5.5	predictionMAEsd	Intact	1.6737656090364805
5.5	predictionMSE	Intact	7.566387112003418
5.5	predictionMSEsd	Intact	11.29804792298859
5.5	AIC	Intact	972.9970447509623
5.5	adjR2	Intact	0.9490951377059295
5.5	devExp	Intact	0.9571662860899528
5.5	predictionMAE	Defective	1.7187798500234337
5.5	predictionMAEsd	Defective	1.1010835419505942
5.5	predictionMSE	Defective	4.992631928145801
5.5	predictionMSEsd	Defective	6.6660292878969365
5.5	AIC	Defective	1457.7352988514524
5.5	adjR2	Defective	0.7385775973297607
5.5	devExp	Defective	0.7756111483669792
5.5	predictionMAE	PlasmaVL	1.774149190921479
5.5	predictionMAEsd	PlasmaVL	0.9094883325098658
5.5	predictionMSE	PlasmaVL	7.557695680103413
5.5	predictionMSEsd	PlasmaVL	6.799855847605929
5.5	AIC	PlasmaVL	2261.4507695770335
5.5	adjR2	PlasmaVL	0.6523377499613967
5.5	devExp	PlasmaVL	0.6739457061661606
6	predictionMAE	Intact	2.132673814612604
6	predictionMAEsd	Intact	1.669609142757205
6	predictionMSE	Intact	7.559101684692179
6	predictionMSEsd	Intact	11.264948300436817
6	AIC	Intact	974.8051689300536
6	adjR2	Intact	0.9488629177326404
6	devExp	Intact	0.9569703579944819
6	predictionMAE	Defective	1.7198558740174197
6	predictionMAEsd	Defective	1.0830501567816482
6	predictionMSE	Defective	4.970209802158398
6	predictionMSEsd	Defective	6.466647286590539
6	AIC	Defective	1464.5854665347777
6	adjR2	Defective	0.733923225239353
6	devExp	Defective	0.771493646216397
6	predictionMAE	PlasmaVL	1.8391975310282083
6	predictionMAEsd	PlasmaVL	0.8672111074879845
6	predictionMSE	PlasmaVL	7.818129532179925
6	predictionMSEsd	PlasmaVL	6.550086623221121
6	AIC	PlasmaVL	2291.7273625203893
6	adjR2	PlasmaVL	0.6278056142491826
6	devExp	PlasmaVL	0.6480410616352013
6.5	predictionMAE	Intact	2.135610336718817
6.5	predictionMAEsd	Intact	1.6658914739862403
6.5	predictionMSE	Intact	7.560113066155324
6.5	predictionMSEsd	Intact	11.229281143714859
6.5	AIC	Intact	978.754396953923
6.5	adjR2	Intact	0.9483510069158354
6.5	devExp	Intact	0.9565384236021592
6.5	predictionMAE	Defective	1.7223095000007103
6.5	predictionMAEsd	Defective	1.0657073028179662
6.5	predictionMSE	Defective	4.955886519912253
6.5	predictionMSEsd	Defective	6.284931233252456
6.5	AIC	Defective	1472.219844084055
6.5	adjR2	Defective	0.7286434671348019
6.5	devExp	Defective	0.7668182060140196
6.5	predictionMAE	PlasmaVL	1.8886178148527561
6.5	predictionMAEsd	PlasmaVL	0.8334926500664556
6.5	predictionMSE	PlasmaVL	8.083170149664518
6.5	predictionMSEsd	PlasmaVL	6.365201665543253
6.5	AIC	PlasmaVL	2319.3412317859097
6.5	adjR2	PlasmaVL	0.6042677473270158
6.5	devExp	PlasmaVL	0.62309402516329
7	predictionMAE	Intact	2.1388904362455707
7	predictionMAEsd	Intact	1.6623523518795045
7	predictionMSE	Intact	7.563914251511462
7	predictionMSEsd	Intact	11.192376599491794
7	AIC	Intact	983.2210977514497
7	adjR2	Intact	0.9477661280511931
7	devExp	Intact	0.956044919475577
7	predictionMAE	Defective	1.7281354458418388
7	predictionMAEsd	Defective	1.0466004115634742
7	predictionMSE	Defective	4.948539984382097
7	predictionMSEsd	Defective	6.111455631843857
7	AIC	Defective	1480.281024941983
7	adjR2	Defective	0.7229671773953583
7	devExp	Defective	0.7617890266972874
7	predictionMAE	PlasmaVL	1.9333164325808505
7	predictionMAEsd	PlasmaVL	0.8088114042619003
7	predictionMSE	PlasmaVL	8.352005762860712
7	predictionMSEsd	PlasmaVL	6.2269907695782925
7	AIC	PlasmaVL	2344.3007138833677
7	adjR2	PlasmaVL	0.5821941385870559
7	devExp	PlasmaVL	0.5998002149235935
7.5	predictionMAE	Intact	2.1419587622586858
7.5	predictionMAEsd	Intact	1.6595069559764177
7.5	predictionMSE	Intact	7.569444283260379
7.5	predictionMSEsd	Intact	11.159458077558696
7.5	AIC	Intact	987.4785067500056
7.5	adjR2	Intact	0.9472026269919166
7.5	devExp	Intact	0.9555694658908225
7.5	predictionMAE	Defective	1.734563314197483
7.5	predictionMAEsd	Defective	1.0293390106433755
7.5	predictionMSE	Defective	4.947849522948898
7.5	predictionMSEsd	Defective	5.958688282494485
7.5	AIC	Defective	1488.021434825884
7.5	adjR2	Defective	0.7174111512632342
7.5	devExp	Defective	0.7568640017988625
7.5	predictionMAE	PlasmaVL	1.9798603658931293
7.5	predictionMAEsd	PlasmaVL	0.7907016953167484
7.5	predictionMSE	PlasmaVL	8.608555951381387
7.5	predictionMSEsd	PlasmaVL	6.13522710944029
7.5	AIC	PlasmaVL	2366.2629019781634
7.5	adjR2	PlasmaVL	0.5620995777214923
7.5	devExp	PlasmaVL	0.5786600574286355
8	predictionMAE	Intact	2.1438431098451076
8	predictionMAEsd	Intact	1.6575152752896782
8	predictionMSE	Intact	7.573013352218286
8	predictionMSEsd	Intact	11.132015596551843
8	AIC	Intact	991.3788589783306
8	adjR2	Intact	0.9466809538196749
8	devExp	Intact	0.9551292280456932
8	predictionMAE	Defective	1.7386787740418743
8	predictionMAEsd	Defective	1.0164367059958412
8	predictionMSE	Defective	4.947394541877375
8	predictionMSEsd	Defective	5.842605514704
8	AIC	Defective	1494.2069651863098
8	adjR2	Defective	0.7128862763029036
8	devExp	Defective	0.7528477734708091
8	predictionMAE	PlasmaVL	2.018935504382519
8	predictionMAEsd	PlasmaVL	0.775216555614294
8	predictionMSE	PlasmaVL	8.841052282714822
8	predictionMSEsd	PlasmaVL	6.0792795895400005
8	AIC	PlasmaVL	2385.11133005989
8	adjR2	PlasmaVL	0.5443564864022419
8	devExp	PlasmaVL	0.5600127613511399
8.5	predictionMAE	Intact	2.1449816405834907
8.5	predictionMAEsd	Intact	1.6555006519129567
8.5	predictionMSE	Intact	7.572553322908759
8.5	predictionMSEsd	Intact	11.10764739191096
8.5	AIC	Intact	994.4810628043849
8.5	adjR2	Intact	0.9462621164234022
8.5	devExp	Intact	0.9547756808422724
8.5	predictionMAE	Defective	1.7420614871618267
8.5	predictionMAEsd	Defective	1.0062167948720597
8.5	predictionMSE	Defective	4.950267659797917
8.5	predictionMSEsd	Defective	5.756523357273673
8.5	AIC	Defective	1499.5455669123608
8.5	adjR2	Defective	0.7089227691441164
8.5	devExp	Defective	0.7493288134646189
8.5	predictionMAE	PlasmaVL	2.050165291464439
8.5	predictionMAEsd	PlasmaVL	0.7618713648873969
8.5	predictionMSE	PlasmaVL	9.032192990944557
8.5	predictionMSEsd	PlasmaVL	6.046599105647823
8.5	AIC	PlasmaVL	2396.3044298957852
8.5	adjR2	PlasmaVL	0.5287152162411672
8.5	devExp	PlasmaVL	0.5427857738396962
9	predictionMAE	Intact	2.1459605685140524
9	predictionMAEsd	Intact	1.6539186887768538
9	predictionMSE	Intact	7.571566045081704
9	predictionMSEsd	Intact	11.08409415324441
9	AIC	Intact	997.0086223078711
9	adjR2	Intact	0.9459184745457705
9	devExp	Intact	0.9544856074425223
9	predictionMAE	Defective	1.7474910010298097
9	predictionMAEsd	Defective	0.9962638299975579
9	predictionMSE	Defective	4.961950176106331
9	predictionMSEsd	Defective	5.6651575507750165
9	AIC	Defective	1506.318640551904
9	adjR2	Defective	0.7038173626492858
9	devExp	Defective	0.7447968405189254
9	predictionMAE	PlasmaVL	2.078885113806123
9	predictionMAEsd	PlasmaVL	0.7474503857236592
9	predictionMSE	PlasmaVL	9.204272782138208
9	predictionMSEsd	PlasmaVL	6.021700067551215
9	AIC	PlasmaVL	2404.8227302144724
9	adjR2	PlasmaVL	0.513770165307414
9	devExp	PlasmaVL	0.525801391092023
9.5	predictionMAE	Intact	2.147122889456465
9.5	predictionMAEsd	Intact	1.6526105325328244
9.5	predictionMSE	Intact	7.572361580488602
9.5	predictionMSEsd	Intact	11.064106118321467
9.5	AIC	Intact	998.537784612108
9.5	adjR2	Intact	0.945709489944785
9.5	devExp	Intact	0.9543092814299093
9.5	predictionMAE	Defective	1.7526388414944714
9.5	predictionMAEsd	Defective	0.9857411018593435
9.5	predictionMSE	Defective	4.970804287083148
9.5	predictionMSEsd	Defective	5.569572597113042
9.5	AIC	Defective	1512.9634731263177
9.5	adjR2	Defective	0.6987134800453134
9.5	devExp	Defective	0.7402503604172923
9.5	predictionMAE	PlasmaVL	2.108122327616339
9.5	predictionMAEsd	PlasmaVL	0.7304406023857083
9.5	predictionMSE	PlasmaVL	9.366784809636016
9.5	predictionMSEsd	PlasmaVL	6.011967338972755
9.5	AIC	PlasmaVL	2412.3435708972834
9.5	adjR2	PlasmaVL	0.4999100269121841
9.5	devExp	PlasmaVL	0.5100702724754331
10	predictionMAE	Intact	2.148000909574407
10	predictionMAEsd	Intact	1.6512665808342797
10	predictionMSE	Intact	7.572623406026748
10	predictionMSEsd	Intact	11.043342318668754
10	AIC	Intact	1000.1750735571314
10	adjR2	Intact	0.9454847816565652
10	devExp	Intact	0.9541196614652897
10	predictionMAE	Defective	1.7581050538915732
10	predictionMAEsd	Defective	0.9756509418163144
10	predictionMSE	Defective	4.979551885614475
10	predictionMSEsd	Defective	5.479486366112879
10	AIC	Defective	1519.6096844483404
10	adjR2	Defective	0.693589796221598
10	devExp	Defective	0.73567862324925
10	predictionMAE	PlasmaVL	2.138189443051531
10	predictionMAEsd	PlasmaVL	0.7166109921404863
10	predictionMSE	PlasmaVL	9.536321104827246
10	predictionMSEsd	PlasmaVL	6.029450531891326
10	AIC	PlasmaVL	2422.7304175947907
10	adjR2	PlasmaVL	0.48740771685361406
10	devExp	PlasmaVL	0.49725791906135464
10.5	predictionMAE	Intact	2.149060131799167
10.5	predictionMAEsd	Intact	1.6496318086877937
10.5	predictionMSE	Intact	7.573343911670347
10.5	predictionMSEsd	Intact	11.019945704228775
10.5	AIC	Intact	1002.2729906675715
10.5	adjR2	Intact	0.9451955120658766
10.5	devExp	Intact	0.9538755253365266
10.5	predictionMAE	Defective	1.7643678670261334
10.5	predictionMAEsd	Defective	0.9659029793447801
10.5	predictionMSE	Defective	4.988971631461511
10.5	predictionMSEsd	Defective	5.395860326806758
10.5	AIC	Defective	1525.9253105287044
10.5	adjR2	Defective	0.6885691115003647
10.5	devExp	Defective	0.7311943730571081
10.5	predictionMAE	PlasmaVL	2.1683498293685894
10.5	predictionMAEsd	PlasmaVL	0.7050784720952215
10.5	predictionMSE	PlasmaVL	9.707771072551429
10.5	predictionMSEsd	PlasmaVL	6.064114232232401
10.5	AIC	PlasmaVL	2433.70628623301
10.5	adjR2	PlasmaVL	0.47552135247732796
10.5	devExp	PlasmaVL	0.4855663184695749
11	predictionMAE	Intact	2.150260647983298
11	predictionMAEsd	Intact	1.647781563404898
11	predictionMSE	Intact	7.574464290895168
11	predictionMSEsd	Intact	10.994600883243255
11	AIC	Intact	1004.7277751996205
11	adjR2	Intact	0.944855135603043
11	devExp	Intact	0.9535882286555362
11	predictionMAE	Defective	1.7698790739461632
11	predictionMAEsd	Defective	0.9571310385204698
11	predictionMSE	Defective	4.999701034420475
11	predictionMSEsd	Defective	5.316404826487675
11	AIC	Defective	1532.162614522783
11	adjR2	Defective	0.683532704586588
11	devExp	Defective	0.7266925613350721
11	predictionMAE	PlasmaVL	2.196427890865337
11	predictionMAEsd	PlasmaVL	0.6942388539779182
11	predictionMSE	PlasmaVL	9.881684542363912
11	predictionMSEsd	PlasmaVL	6.114369651461771
11	AIC	PlasmaVL	2444.4948209243207
11	adjR2	PlasmaVL	0.4636103809262373
11	devExp	PlasmaVL	0.47386609880328995
11.5	predictionMAE	Intact	2.152083744094372
11.5	predictionMAEsd	Intact	1.6453290159879674
11.5	predictionMSE	Intact	7.575975658814453
11.5	predictionMSEsd	Intact	10.968310578387525
11.5	AIC	Intact	1007.4655766676707
11.5	adjR2	Intact	0.9444731129606766
11.5	devExp	Intact	0.9532657273246816
11.5	predictionMAE	Defective	1.774532223420625
11.5	predictionMAEsd	Defective	0.9492622606698501
11.5	predictionMSE	Defective	5.010995940730152
11.5	predictionMSEsd	Defective	5.240651568481977
11.5	AIC	Defective	1538.3572562040674
11.5	adjR2	Defective	0.6784483039537957
11.5	devExp	Defective	0.7221429543806983
11.5	predictionMAE	PlasmaVL	2.2227170776073617
11.5	predictionMAEsd	PlasmaVL	0.6834890760861793
11.5	predictionMSE	PlasmaVL	10.052184598201487
11.5	predictionMSEsd	PlasmaVL	6.176478346853086
11.5	AIC	PlasmaVL	2454.8255352137517
11.5	adjR2	PlasmaVL	0.45195064169793975
11.5	devExp	PlasmaVL	0.4624212359057491
12	predictionMAE	Intact	2.153068795921185
12	predictionMAEsd	Intact	1.6430787858282698
12	predictionMSE	Intact	7.574923044347633
12	predictionMSEsd	Intact	10.947239828345015
12	AIC	Intact	1008.7175762706261
12	adjR2	Intact	0.9442974354678975
12	devExp	Intact	0.9531174521211323
12	predictionMAE	Defective	1.7792875239406598
12	predictionMAEsd	Defective	0.9420799348927956
12	predictionMSE	Defective	5.0219508343675106
12	predictionMSEsd	Defective	5.173576923643852
12	AIC	Defective	1543.5589363773936
12	adjR2	Defective	0.6741179619533282
12	devExp	Defective	0.7182709045739412
12	predictionMAE	PlasmaVL	2.247899004925915
12	predictionMAEsd	PlasmaVL	0.6769984925019452
12	predictionMSE	PlasmaVL	10.217707446680352
12	predictionMSEsd	PlasmaVL	6.248910634213907
12	AIC	PlasmaVL	2464.554304842699
12	adjR2	PlasmaVL	0.4407302155682381
12	devExp	PlasmaVL	0.45139961333573253
12.5	predictionMAE	Intact	2.1539920130903356
12.5	predictionMAEsd	Intact	1.640795272487935
12.5	predictionMSE	Intact	7.572454736980401
12.5	predictionMSEsd	Intact	10.926625818895815
12.5	AIC	Intact	1009.2789188300733
12.5	adjR2	Intact	0.9442180669211981
12.5	devExp	Intact	0.9530504739757166
12.5	predictionMAE	Defective	1.784621819510513
12.5	predictionMAEsd	Defective	0.9347772071999458
12.5	predictionMSE	Defective	5.032886415760409
12.5	predictionMSEsd	Defective	5.11510939510494
12.5	AIC	Defective	1547.5485329929404
12.5	adjR2	Defective	0.6707633531248401
12.5	devExp	Defective	0.715275841798786
12.5	predictionMAE	PlasmaVL	2.2699120944651487
12.5	predictionMAEsd	PlasmaVL	0.6724257998084854
12.5	predictionMSE	PlasmaVL	10.357189024498295
12.5	predictionMSEsd	PlasmaVL	6.320204021777725
12.5	AIC	PlasmaVL	2472.437802160144
12.5	adjR2	PlasmaVL	0.4314263240384375
12.5	devExp	PlasmaVL	0.44222710288354666
13	predictionMAE	Intact	2.154967149270634
13	predictionMAEsd	Intact	1.6386400049449663
13	predictionMSE	Intact	7.570763562136179
13	predictionMSEsd	Intact	10.905854614454926
13	AIC	Intact	1010.207925823833
13	adjR2	Intact	0.944086902159389
13	devExp	Intact	0.9529397429085783
13	predictionMAE	Defective	1.78901531647788
13	predictionMAEsd	Defective	0.9290804738949482
13	predictionMSE	Defective	5.041891485874491
13	predictionMSEsd	Defective	5.065732641718689
13	AIC	Defective	1551.1728728516027
13	adjR2	Defective	0.6676799766893695
13	devExp	Defective	0.7125177398241869
13	predictionMAE	PlasmaVL	2.289940866900219
13	predictionMAEsd	PlasmaVL	0.6682912284376389
13	predictionMSE	PlasmaVL	10.482528606767367
13	predictionMSEsd	PlasmaVL	6.3936148115035385
13	AIC	PlasmaVL	2479.3994413513424
13	adjR2	PlasmaVL	0.42308556998344315
13	devExp	PlasmaVL	0.43400636520203184
13.5	predictionMAE	Intact	2.1563774418449455
13.5	predictionMAEsd	Intact	1.636386916373631
13.5	predictionMSE	Intact	7.570771025716606
13.5	predictionMSEsd	Intact	10.8847733442915
13.5	AIC	Intact	1011.535458155495
13.5	adjR2	Intact	0.9438993540284433
13.5	devExp	Intact	0.9527813949921573
13.5	predictionMAE	Defective	1.7930671841808883
13.5	predictionMAEsd	Defective	0.9238071271236444
13.5	predictionMSE	Defective	5.052725939838121
13.5	predictionMSEsd	Defective	5.018581369355576
13.5	AIC	Defective	1555.0328027492978
13.5	adjR2	Defective	0.6643659569049148
13.5	devExp	Defective	0.7095512726487465
13.5	predictionMAE	PlasmaVL	2.306925824523155
13.5	predictionMAEsd	PlasmaVL	0.6650556973895289
13.5	predictionMSE	PlasmaVL	10.598695032811925
13.5	predictionMSEsd	PlasmaVL	6.464997477550984
13.5	AIC	PlasmaVL	2485.7224672544758
13.5	adjR2	PlasmaVL	0.41543000088992466
13.5	devExp	PlasmaVL	0.426480173816076
14	predictionMAE	Intact	2.1573165545477275
14	predictionMAEsd	Intact	1.6347294302723705
14	predictionMSE	Intact	7.570674946232745
14	predictionMSEsd	Intact	10.867291989357756
14	AIC	Intact	1012.8110397264061
14	adjR2	Intact	0.9437185281782626
14	devExp	Intact	0.9526287155914138
14	predictionMAE	Defective	1.7969326280463698
14	predictionMAEsd	Defective	0.9194633428729428
14	predictionMSE	Defective	5.065541407356926
14	predictionMSEsd	Defective	4.976016513527871
14	AIC	Defective	1558.8450401110401
14	adjR2	Defective	0.6610633279641034
14	devExp	Defective	0.7066010353057626
14	predictionMAE	PlasmaVL	2.3205639017094732
14	predictionMAEsd	PlasmaVL	0.6647044592310116
14	predictionMSE	PlasmaVL	10.71377330980014
14	predictionMSEsd	PlasmaVL	6.540076116325999
14	AIC	PlasmaVL	2492.02086117359
14	adjR2	PlasmaVL	0.4077421112102203
14	devExp	PlasmaVL	0.4189385365111061
14.5	predictionMAE	Intact	2.158460895573977
14.5	predictionMAEsd	Intact	1.633154476861265
14.5	predictionMSE	Intact	7.571738111205236
14.5	predictionMSEsd	Intact	10.852357637576036
14.5	AIC	Intact	1014.2108307454528
14.5	adjR2	Intact	0.9435193641282545
14.5	devExp	Intact	0.9524605660174561
14.5	predictionMAE	Defective	1.8004573389838017
14.5	predictionMAEsd	Defective	0.9154825148165184
14.5	predictionMSE	Defective	5.078422807955217
14.5	predictionMSEsd	Defective	4.935103544384512
14.5	AIC	Defective	1562.7546259626652
14.5	adjR2	Defective	0.6576439881946037
14.5	devExp	Defective	0.7035433913002967
14.5	predictionMAE	PlasmaVL	2.3328496335409654
14.5	predictionMAEsd	PlasmaVL	0.6649636228802
14.5	predictionMSE	PlasmaVL	10.829554832007464
14.5	predictionMSEsd	PlasmaVL	6.617066257290871
14.5	AIC	PlasmaVL	2498.3103035564814
14.5	adjR2	PlasmaVL	0.39991456804237513
14.5	devExp	PlasmaVL	0.411235991067417
15	predictionMAE	Intact	2.159614539665964
15	predictionMAEsd	Intact	1.6314778498416385
15	predictionMSE	Intact	7.572906431499467
15	predictionMSEsd	Intact	10.835883822610343
15	AIC	Intact	1015.923575835068
15	adjR2	Intact	0.9432747697442833
15	devExp	Intact	0.9522540426970262
15	predictionMAE	Defective	1.804598395625402
15	predictionMAEsd	Defective	0.9110654016356553
15	predictionMSE	Defective	5.092046898970363
15	predictionMSEsd	Defective	4.894392199216087
15	AIC	Defective	1566.802782004651
15	adjR2	Defective	0.6540704531718093
15	devExp	Defective	0.7003451454092895
15	predictionMAE	PlasmaVL	2.347085972140696
15	predictionMAEsd	PlasmaVL	0.6657377187903374
15	predictionMSE	PlasmaVL	10.947589684076085
15	predictionMSEsd	PlasmaVL	6.697623879228949
15	AIC	PlasmaVL	2504.626672196485
15	adjR2	PlasmaVL	0.3919793890073351
15	devExp	PlasmaVL	0.40344942816925317
15.5	predictionMAE	Intact	2.1606265223969126
15.5	predictionMAEsd	Intact	1.629716394519986
15.5	predictionMSE	Intact	7.573549542819926
15.5	predictionMSEsd	Intact	10.818468808819478
15.5	AIC	Intact	1017.9074934693738
15.5	adjR2	Intact	0.9429901505343399
15.5	devExp	Intact	0.9520136887707349
15.5	predictionMAE	Defective	1.808764299943243
15.5	predictionMAEsd	Defective	0.9064933787542712
15.5	predictionMSE	Defective	5.105329544600063
15.5	predictionMSEsd	Defective	4.854581008801223
15.5	AIC	Defective	1570.8705395019365
15.5	adjR2	Defective	0.6504413295325098
15.5	devExp	Defective	0.6970916531654668
15.5	predictionMAE	PlasmaVL	2.36621809529378
15.5	predictionMAEsd	PlasmaVL	0.6653422347166201
15.5	predictionMSE	PlasmaVL	11.06203591276612
15.5	predictionMSEsd	PlasmaVL	6.774584789206228
15.5	AIC	PlasmaVL	2510.694994941596
15.5	adjR2	PlasmaVL	0.3842858430767747
15.5	devExp	PlasmaVL	0.3959216752559335
16	predictionMAE	Intact	2.161425004183126
16	predictionMAEsd	Intact	1.6277828718182015
16	predictionMSE	Intact	7.5730054607418005
16	predictionMSEsd	Intact	10.798493104489722
16	AIC	Intact	1020.075588045416
16	adjR2	Intact	0.9426774749976498
16	devExp	Intact	0.9517495989683225
16	predictionMAE	Defective	1.8133686069727921
16	predictionMAEsd	Defective	0.9011668643407638
16	predictionMSE	Defective	5.117236394496584
16	predictionMSEsd	Defective	4.815267858939945
16	AIC	Defective	1574.706214438932
16	adjR2	Defective	0.6469872100611028
16	devExp	Defective	0.6939893321906095
16	predictionMAE	PlasmaVL	2.386914749440295
16	predictionMAEsd	PlasmaVL	0.66517954849569
16	predictionMSE	PlasmaVL	11.17291229772256
16	predictionMSEsd	PlasmaVL	6.8471723903259525
16	AIC	PlasmaVL	2516.4909863191606
16	adjR2	PlasmaVL	0.37685768804188
16	devExp	PlasmaVL	0.3886619172688379
16.5	predictionMAE	Intact	2.1623914667011133
16.5	predictionMAEsd	Intact	1.6262492257285368
16.5	predictionMSE	Intact	7.57477596101373
16.5	predictionMSEsd	Intact	10.78096113096697
16.5	AIC	Intact	1022.3037712625573
16.5	adjR2	Intact	0.9423543983015921
16.5	devExp	Intact	0.951476746117269
16.5	predictionMAE	Defective	1.8180509973286187
16.5	predictionMAEsd	Defective	0.8954073199473211
16.5	predictionMSE	Defective	5.128383633235002
16.5	predictionMSEsd	Defective	4.774326368786608
16.5	AIC	Defective	1577.88137092566
16.5	adjR2	Defective	0.6441046114923352
16.5	devExp	Defective	0.6913999543052946
16.5	predictionMAE	PlasmaVL	2.40517433951022
16.5	predictionMAEsd	PlasmaVL	0.6665484756325423
16.5	predictionMSE	PlasmaVL	11.269623816345966
16.5	predictionMSEsd	PlasmaVL	6.915404706502965
16.5	AIC	PlasmaVL	2521.3419411728883
16.5	adjR2	PlasmaVL	0.370537898956239
16.5	devExp	PlasmaVL	0.38245957430619876
17	predictionMAE	Intact	2.1633772030108753
17	predictionMAEsd	Intact	1.6249472019193694
17	predictionMSE	Intact	7.577366711327008
17	predictionMSEsd	Intact	10.762233930796638
17	AIC	Intact	1024.7992083894671
17	adjR2	Intact	0.9420322667374603
17	devExp	Intact	0.9512047305214628
17	predictionMAE	Defective	1.8243254636902533
17	predictionMAEsd	Defective	0.8895518086721212
17	predictionMSE	Defective	5.141344555745882
17	predictionMSEsd	Defective	4.737495350494829
17	AIC	Defective	1580.5884608662946
17	adjR2	Defective	0.6416391526570873
17	devExp	Defective	0.6891976552431098
17	predictionMAE	PlasmaVL	2.4216979037118707
17	predictionMAEsd	PlasmaVL	0.6687388763155783
17	predictionMSE	PlasmaVL	11.3573678733632
17	predictionMSEsd	PlasmaVL	6.98452496295599
17	AIC	PlasmaVL	2525.627102097408
17	adjR2	PlasmaVL	0.36489618470874097
17	devExp	PlasmaVL	0.376918190036647
17.5	predictionMAE	Intact	2.164079096121352
17.5	predictionMAEsd	Intact	1.6239363350092393
17.5	predictionMSE	Intact	7.579579263116597
17.5	predictionMSEsd	Intact	10.745289972452714
17.5	AIC	Intact	1027.3026481714048
17.5	adjR2	Intact	0.9416648926078773
17.5	devExp	Intact	0.950894445306451
17.5	predictionMAE	Defective	1.8301999323241713
17.5	predictionMAEsd	Defective	0.8842715950916658
17.5	predictionMSE	Defective	5.153235684804202
17.5	predictionMSEsd	Defective	4.7058474219322655
17.5	AIC	Defective	1583.04584383016
17.5	adjR2	Defective	0.6393778080490067
17.5	devExp	Defective	0.6871748154058683
17.5	predictionMAE	PlasmaVL	2.435905862377641
17.5	predictionMAEsd	PlasmaVL	0.6714755699597527
17.5	predictionMSE	PlasmaVL	11.438541411135914
17.5	predictionMSEsd	PlasmaVL	7.049277335223145
17.5	AIC	PlasmaVL	2529.532171296739
17.5	adjR2	PlasmaVL	0.35972647845668093
17.5	devExp	PlasmaVL	0.3718523964437879
18	predictionMAE	Intact	2.1650496480421477
18	predictionMAEsd	Intact	1.6226688636633497
18	predictionMSE	Intact	7.582354649264169
18	predictionMSEsd	Intact	10.72736766687114
18	AIC	Intact	1030.1004030692725
18	adjR2	Intact	0.9412515885139526
18	devExp	Intact	0.9505453379252377
18	predictionMAE	Defective	1.8365640957572373
18	predictionMAEsd	Defective	0.8792721232265276
18	predictionMSE	Defective	5.165992064027766
18	predictionMSEsd	Defective	4.674700252694158
18	AIC	Defective	1585.624068920196
18	adjR2	Defective	0.6369901028742978
18	devExp	Defective	0.6850404130547436
18	predictionMAE	PlasmaVL	2.4494382259499745
18	predictionMAEsd	PlasmaVL	0.6732489947721441
18	predictionMSE	PlasmaVL	11.517797464413642
18	predictionMSEsd	PlasmaVL	7.1109830886173
18	AIC	PlasmaVL	2533.408418204871
18	adjR2	PlasmaVL	0.35454853602254366
18	devExp	PlasmaVL	0.36677517311459584
18.5	predictionMAE	Intact	2.16620433002
18.5	predictionMAEsd	Intact	1.6212649403194177
18.5	predictionMSE	Intact	7.585533779811813
18.5	predictionMSEsd	Intact	10.709250456108546
18.5	AIC	Intact	1032.9900047739038
18.5	adjR2	Intact	0.9408217173728005
18.5	devExp	Intact	0.9501822220319318
18.5	predictionMAE	Defective	1.8436772806816952
18.5	predictionMAEsd	Defective	0.8739421574093167
18.5	predictionMSE	Defective	5.1798495826843824
18.5	predictionMSEsd	Defective	4.642998157889143
18.5	AIC	Defective	1588.4285175096318
18.5	adjR2	Defective	0.6343763785553743
18.5	devExp	Defective	0.6827019042733022
18.5	predictionMAE	PlasmaVL	2.4613699828851536
18.5	predictionMAEsd	PlasmaVL	0.6751262351150326
18.5	predictionMSE	PlasmaVL	11.597705814502001
18.5	predictionMSEsd	PlasmaVL	7.173523814415499
18.5	AIC	PlasmaVL	2537.3515517013266
18.5	adjR2	PlasmaVL	0.3492539956655356
18.5	devExp	PlasmaVL	0.3615956393763419
19	predictionMAE	Intact	2.167224004821941
19	predictionMAEsd	Intact	1.619511999926505
19	predictionMSE	Intact	7.587059062762131
19	predictionMSEsd	Intact	10.688351851225574
19	AIC	Intact	1036.0181701263023
19	adjR2	Intact	0.9403676646525487
19	devExp	Intact	0.9497986197066565
19	predictionMAE	Defective	1.8502528920033396
19	predictionMAEsd	Defective	0.8684731806923536
19	predictionMSE	Defective	5.192142466752481
19	predictionMSEsd	Defective	4.608318008907771
19	AIC	Defective	1591.219872323511
19	adjR2	Defective	0.6317521368240429
19	devExp	Defective	0.6803474657842512
19	predictionMAE	PlasmaVL	2.471384041998785
19	predictionMAEsd	PlasmaVL	0.677760746613883
19	predictionMSE	PlasmaVL	11.67748666841823
19	predictionMSEsd	PlasmaVL	7.237907031073578
19	AIC	PlasmaVL	2541.3236652956075
19	adjR2	PlasmaVL	0.3439051241122141
19	devExp	PlasmaVL	0.35638465418155435
19.5	predictionMAE	Intact	2.1682880613859155
19.5	predictionMAEsd	Intact	1.617739857139827
19.5	predictionMSE	Intact	7.588668793293019
19.5	predictionMSEsd	Intact	10.667108381955936
19.5	AIC	Intact	1039.051110201334
19.5	adjR2	Intact	0.9399093795070235
19.5	devExp	Intact	0.9494114308831276
19.5	predictionMAE	Defective	1.8563706841975471
19.5	predictionMAEsd	Defective	0.8635134595200483
19.5	predictionMSE	Defective	5.205245250648956
19.5	predictionMSEsd	Defective	4.575012502905357
19.5	AIC	Defective	1594.144059404431
19.5	adjR2	Defective	0.6289872770699629
19.5	devExp	Defective	0.6778653033342326
19.5	predictionMAE	PlasmaVL	2.47965643130836
19.5	predictionMAEsd	PlasmaVL	0.6809348280757858
19.5	predictionMSE	PlasmaVL	11.757082704054763
19.5	predictionMSEsd	PlasmaVL	7.303992237181789
19.5	AIC	PlasmaVL	2545.289194674749
19.5	adjR2	PlasmaVL	0.33854448302232987
19.5	devExp	PlasmaVL	0.35118009386566795
20	predictionMAE	Intact	2.1692485325952413
20	predictionMAEsd	Intact	1.6158478587905283
20	predictionMSE	Intact	7.5896352913922724
20	predictionMSEsd	Intact	10.644522807853248
20	AIC	Intact	1042.156778833782
20	adjR2	Intact	0.9394362908306065
20	devExp	Intact	0.9490117008352955
20	predictionMAE	Defective	1.8620085746461736
20	predictionMAEsd	Defective	0.8590184364599446
20	predictionMSE	Defective	5.219115646080839
20	predictionMSEsd	Defective	4.543295667040628
20	AIC	Defective	1597.0897071406878
20	adjR2	Defective	0.6261861061883242
20	devExp	Defective	0.6753511696023717
20	predictionMAE	PlasmaVL	2.4871551583622002
20	predictionMAEsd	PlasmaVL	0.6843266513327471
20	predictionMSE	PlasmaVL	11.837343828832644
20	predictionMSEsd	PlasmaVL	7.372472720339912
20	AIC	PlasmaVL	2549.2283964146595
20	adjR2	PlasmaVL	0.33317244550699354
20	devExp	PlasmaVL	0.34596205368982114
20.5	predictionMAE	Intact	2.1702895404382176
20.5	predictionMAEsd	Intact	1.6140775706127033
20.5	predictionMSE	Intact	7.590709216281772
20.5	predictionMSEsd	Intact	10.623854073997562
20.5	AIC	Intact	1044.8056236018367
20.5	adjR2	Intact	0.9390298466979431
20.5	devExp	Intact	0.9486682518449427
20.5	predictionMAE	Defective	1.8667321735287516
20.5	predictionMAEsd	Defective	0.8550082871759805
20.5	predictionMSE	Defective	5.232402797458826
20.5	predictionMSEsd	Defective	4.514263947554576
20.5	AIC	Defective	1599.6177650084878
20.5	adjR2	Defective	0.62376484388501785
20.5	devExp	Defective	0.6731780604061048
20.5	predictionMAE	PlasmaVL	2.494139307322436
20.5	predictionMAEsd	PlasmaVL	0.6856074548884808
20.5	predictionMSE	PlasmaVL	11.898346328285838
20.5	predictionMSEsd	PlasmaVL	7.4208599421866355
20.5	AIC	PlasmaVL	2552.075992690673
20.5	adjR2	PlasmaVL	0.32927944366009776
20.5	devExp	PlasmaVL	0.34219449249045686
21	predictionMAE	Intact	2.1711409557651566
21	predictionMAEsd	Intact	1.6128262546833798
21	predictionMSE	Intact	7.591975410940181
21	predictionMSEsd	Intact	10.607818614608263
21	AIC	Intact	1047.073542319097
21	adjR2	Intact	0.9386799583625483
21	devExp	Intact	0.9483725739983905
21	predictionMAE	Defective	1.8704686047245964
21	predictionMAEsd	Defective	0.8521293454894412
21	predictionMSE	Defective	5.245300878050182
21	predictionMSEsd	Defective	4.490942393883496
21	AIC	Defective	1601.7962145596862
21	adjR2	Defective	0.6216688538112874
21	devExp	Defective	0.6713005498702512
21	predictionMAE	PlasmaVL	2.500832170131633
21	predictionMAEsd	PlasmaVL	0.6875761123984703
21	predictionMSE	PlasmaVL	11.952056183201291
21	predictionMSEsd	PlasmaVL	7.467494515660691
21	AIC	PlasmaVL	2554.578661247901
21	adjR2	PlasmaVL	0.3258562266780656
21	devExp	PlasmaVL	0.33889523773139946
21.5	predictionMAE	Intact	2.1720734080755912
21.5	predictionMAEsd	Intact	1.6116814754859001
21.5	predictionMSE	Intact	7.5931953714682034
21.5	predictionMSEsd	Intact	10.593123149570886
21.5	AIC	Intact	1048.851448352298
21.5	adjR2	Intact	0.9384042255171471
21.5	devExp	Intact	0.9481395630207413
21.5	predictionMAE	Defective	1.8738074547435715
21.5	predictionMAEsd	Defective	0.8491065987659683
21.5	predictionMSE	Defective	5.255479117075378
21.5	predictionMSEsd	Defective	4.465243394397515
21.5	AIC	Defective	1603.5745125515434
21.5	adjR2	Defective	0.6199448205270814
21.5	devExp	Defective	0.6697529155846561
21.5	predictionMAE	PlasmaVL	2.507035698115423
21.5	predictionMAEsd	PlasmaVL	0.6901699911816553
21.5	predictionMSE	PlasmaVL	12.000697393530219
21.5	predictionMSEsd	PlasmaVL	7.511564934710425
21.5	AIC	PlasmaVL	2556.7800319060175
21.5	adjR2	PlasmaVL	0.3228049982716098
21.5	devExp	PlasmaVL	0.3359347742736806
22	predictionMAE	Intact	2.1730868049456755
22	predictionMAEsd	Intact	1.6103959557757388
22	predictionMSE	Intact	7.5944641892568034
22	predictionMSEsd	Intact	10.576762941919167
22	AIC	Intact	1050.7676820879863
22	adjR2	Intact	0.9381056494176367
22	devExp	Intact	0.9478872487044998
22	predictionMAE	Defective	1.8768891799051275
22	predictionMAEsd	Defective	0.8462578639530531
22	predictionMSE	Defective	5.265784608583852
22	predictionMSEsd	Defective	4.440464985492048
22	AIC	Defective	1605.3609040424212
22	adjR2	Defective	0.6182052187926955
22	devExp	Defective	0.6681905608813352
22	predictionMAE	PlasmaVL	2.5129146074888213
22	predictionMAEsd	PlasmaVL	0.6925707357468213
22	predictionMSE	PlasmaVL	12.050147077314143
22	predictionMSEsd	PlasmaVL	7.556154632291987
22	AIC	PlasmaVL	2559.0232055976976
22	adjR2	PlasmaVL	0.3196865035176647
22	devExp	PlasmaVL	0.33291300039125
22.5	predictionMAE	Intact	2.1741235615089165
22.5	predictionMAEsd	Intact	1.6092254190098054
22.5	predictionMSE	Intact	7.5964205921598005
22.5	predictionMSEsd	Intact	10.560554248421798
22.5	AIC	Intact	1052.8109389053516
22.5	adjR2	Intact	0.9377858046293527
22.5	devExp	Intact	0.9476169634853432
22.5	predictionMAE	Defective	1.8796818605884353
22.5	predictionMAEsd	Defective	0.8436158290940681
22.5	predictionMSE	Defective	5.275829198511031
22.5	predictionMSEsd	Defective	4.415892951804498
22.5	AIC	Defective	1607.217410725929
22.5	adjR2	Defective	0.6163851052327525
22.5	devExp	Defective	0.6665530406162988
22.5	predictionMAE	PlasmaVL	2.5189187579248795
22.5	predictionMAEsd	PlasmaVL	0.6944238310888479
22.5	predictionMSE	PlasmaVL	12.099519367505593
22.5	predictionMSEsd	PlasmaVL	7.601963558503929
22.5	AIC	PlasmaVL	2561.3106258603966
22.5	adjR2	PlasmaVL	0.31650688224834134
22.5	devExp	PlasmaVL	0.3298439942172082
23	predictionMAE	Intact	2.1751376537044247
23	predictionMAEsd	Intact	1.6080024563366937
23	predictionMSE	Intact	7.598282625959255
23	predictionMSEsd	Intact	10.543731257700111
23	AIC	Intact	1054.9865638715014
23	adjR2	Intact	0.9374439972296668
23	devExp	Intact	0.947328107234408
23	predictionMAE	Defective	1.8827192832254342
23	predictionMAEsd	Defective	0.8409956966068061
23	predictionMSE	Defective	5.286372121719516
23	predictionMSEsd	Defective	4.391538918901359
23	AIC	Defective	1609.179982515146
23	adjR2	Defective	0.6144419643909327
23	devExp	Defective	0.6648034906244875
23	predictionMAE	PlasmaVL	2.5246733850827026
23	predictionMAEsd	PlasmaVL	0.6966182315910171
23	predictionMSE	PlasmaVL	12.150551917805888
23	predictionMSEsd	PlasmaVL	7.650556184197331
23	AIC	PlasmaVL	2563.6932148173764
23	adjR2	PlasmaVL	0.3131945103385838
23	devExp	PlasmaVL	0.32665923517395734
23.5	predictionMAE	Intact	2.175916768219604
23.5	predictionMAEsd	Intact	1.6067791094589368
23.5	predictionMSE	Intact	7.599733731253795
23.5	predictionMSEsd	Intact	10.526942799634071
23.5	AIC	Intact	1057.0340517785555
23.5	adjR2	Intact	0.9371205647115884
23.5	devExp	Intact	0.947054769495027
23.5	predictionMAE	Defective	1.885437158561174
23.5	predictionMAEsd	Defective	0.8386867463212374
23.5	predictionMSE	Defective	5.296851782101709
23.5	predictionMSEsd	Defective	4.368950715116432
23.5	AIC	Defective	1611.1969856988403
23.5	adjR2	Defective	0.6124499868681642
23.5	devExp	Defective	0.6630081806942271
23.5	predictionMAE	PlasmaVL	2.529598044598236
23.5	predictionMAEsd	PlasmaVL	0.6989097142368019
23.5	predictionMSE	PlasmaVL	12.20345913222365
23.5	predictionMSEsd	PlasmaVL	7.701415728816351
23.5	AIC	PlasmaVL	2566.1609362966724
23.5	adjR2	PlasmaVL	0.3097621308785189
23.5	devExp	PlasmaVL	0.32337158478825845
24	predictionMAE	Intact	2.1764574774261605
24	predictionMAEsd	Intact	1.605435753465635
24	predictionMSE	Intact	7.600165129557809
24	predictionMSEsd	Intact	10.509123664848236
24	AIC	Intact	1059.0919845053731
24	adjR2	Intact	0.9367934579785225
24	devExp	Intact	0.9467782875023305
24	predictionMAE	Defective	1.8879280496153412
24	predictionMAEsd	Defective	0.8361000431032459
24	predictionMSE	Defective	5.307224109337875
24	predictionMSEsd	Defective	4.34681618588159
24	AIC	Defective	1613.3155487887232
24	adjR2	Defective	0.6103428559025665
24	devExp	Defective	0.6611039916198652
24	predictionMAE	PlasmaVL	2.533948892392833
24	predictionMAEsd	PlasmaVL	0.7012914906278039
24	predictionMSE	PlasmaVL	12.25715777684183
24	predictionMSEsd	PlasmaVL	7.752659079275036
24	AIC	PlasmaVL	2568.634989451114
24	adjR2	PlasmaVL	0.30630704121581276
24	devExp	PlasmaVL	0.3200653957133418
24.5	predictionMAE	Intact	2.176870313050705
24.5	predictionMAEsd	Intact	1.6048923279619265
24.5	predictionMSE	Intact	7.601898381712741
24.5	predictionMSEsd	Intact	10.501346801533714
24.5	AIC	Intact	1060.7317728394187
24.5	adjR2	Intact	0.9365314863424312
24.5	devExp	Intact	0.9465568631564739
24.5	predictionMAE	Defective	1.8893425331456697
24.5	predictionMAEsd	Defective	0.8349503868897356
24.5	predictionMSE	Defective	5.314379824724603
24.5	predictionMSEsd	Defective	4.33683535686455
24.5	AIC	Defective	1614.578301272719
24.5	adjR2	Defective	0.6090736298041918
24.5	devExp	Defective	0.6599620293363343
24.5	predictionMAE	PlasmaVL	2.5371669856650336
24.5	predictionMAEsd	PlasmaVL	0.6995812140833224
24.5	predictionMSE	PlasmaVL	12.293989908121505
24.5	predictionMSEsd	PlasmaVL	7.785678206526509
24.5	AIC	PlasmaVL	2570.3226022109407
24.5	adjR2	PlasmaVL	0.3038927090734974
24.5	devExp	PlasmaVL	0.317717616642341
25	predictionMAE	Intact	2.177420962577761
25	predictionMAEsd	Intact	1.6043732977029272
25	predictionMSE	Intact	7.604304591627338
25	predictionMSEsd	Intact	10.493393974387729
25	AIC	Intact	1062.3943644437265
25	adjR2	Intact	0.9362650350082611
25	devExp	Intact	0.9463316509326855
25	predictionMAE	Defective	1.8904865582250183
25	predictionMAEsd	Defective	0.8341675777215313
25	predictionMSE	Defective	5.321842170400518
25	predictionMSEsd	Defective	4.327460084562708
25	AIC	Defective	1615.8091230186867
25	adjR2	Defective	0.6078309654912641
25	devExp	Defective	0.6588420970406067
25	predictionMAE	PlasmaVL	2.539562303177522
25	predictionMAEsd	PlasmaVL	0.697831589657541
25	predictionMSE	PlasmaVL	12.323104273940908
25	predictionMSEsd	PlasmaVL	7.812436937578225
25	AIC	PlasmaVL	2571.6809801202207
25	adjR2	PlasmaVL	0.3019425563639835
25	devExp	PlasmaVL	0.3158206640731455
25.5	predictionMAE	Intact	2.1779945867416464
25.5	predictionMAEsd	Intact	1.6038972595881948
25.5	predictionMSE	Intact	7.60663472801356
25.5	predictionMSEsd	Intact	10.486402840463091
25.5	AIC	Intact	1063.8362263977406
25.5	adjR2	Intact	0.9360334352130351
25.5	devExp	Intact	0.9461358821652573
25.5	predictionMAE	Defective	1.8912706407482667
25.5	predictionMAEsd	Defective	0.8332440786713575
25.5	predictionMSE	Defective	5.327233338389014
25.5	predictionMSEsd	Defective	4.316519047084805
25.5	AIC	Defective	1616.8323072534367
25.5	adjR2	Defective	0.6067861236054293
25.5	devExp	Defective	0.6578936237626438
25.5	predictionMAE	PlasmaVL	2.541130151408196
25.5	predictionMAEsd	PlasmaVL	0.6970693090996438
25.5	predictionMSE	PlasmaVL	12.341823785131872
25.5	predictionMSEsd	PlasmaVL	7.830149095229649
25.5	AIC	PlasmaVL	2572.5615159755216
25.5	adjR2	PlasmaVL	0.30069924142527094
25.5	devExp	PlasmaVL	0.31462989856488144
26	predictionMAE	Intact	2.178682669889291
26	predictionMAEsd	Intact	1.603346712456432
26	predictionMSE	Intact	7.609121825982806
26	predictionMSEsd	Intact	10.47929070309751
26	AIC	Intact	1065.3498549237115
26	adjR2	Intact	0.9357891464094524
26	devExp	Intact	0.9459293797188127
26	predictionMAE	Defective	1.892281716891606
26	predictionMAEsd	Defective	0.8324786155801547
26	predictionMSE	Defective	5.332879160888946
26	predictionMSEsd	Defective	4.306094914193232
26	AIC	Defective	1617.7597817883548
26	adjR2	Defective	0.6058381546026692
26	devExp	Defective	0.6570341497738871
26	predictionMAE	PlasmaVL	2.542311120700656
26	predictionMAEsd	PlasmaVL	0.6962344324116412
26	predictionMSE	PlasmaVL	12.356203959582043
26	predictionMSEsd	PlasmaVL	7.843012752677883
26	AIC	PlasmaVL	2573.2787598004516
26	adjR2	PlasmaVL	0.2996899279218167
26	devExp	PlasmaVL	0.31366733053333223
26.5	predictionMAE	Intact	2.179323322773139
26.5	predictionMAEsd	Intact	1.6028520419100545
26.5	predictionMSE	Intact	7.611433024792834
26.5	predictionMSEsd	Intact	10.471146006516905
26.5	AIC	Intact	1066.7555691918383
26.5	adjR2	Intact	0.9355613250491572
26.5	devExp	Intact	0.9457368053314955
26.5	predictionMAE	Defective	1.8935474043699543
26.5	predictionMAEsd	Defective	0.8316865619581252
26.5	predictionMSE	Defective	5.339426747658915
26.5	predictionMSEsd	Defective	4.296181982444055
26.5	AIC	Defective	1618.5193500333608
26.5	adjR2	Defective	0.6050673367770625
26.5	devExp	Defective	0.6563408132195204
26.5	predictionMAE	PlasmaVL	2.5432875805486526
26.5	predictionMAEsd	PlasmaVL	0.6955001312402209
26.5	predictionMSE	PlasmaVL	12.366545821296157
26.5	predictionMSEsd	PlasmaVL	7.852033047444197
26.5	AIC	PlasmaVL	2573.7980697646117
26.5	adjR2	PlasmaVL	0.29897060485118176
26.5	devExp	PlasmaVL	0.3129913127229382
27	predictionMAE	Intact	2.1796688034616074
27	predictionMAEsd	Intact	1.6024745826535034
27	predictionMSE	Intact	7.612681296287811
27	predictionMSEsd	Intact	10.461859558617332
27	AIC	Intact	1067.9890354449024
27	adjR2	Intact	0.9353607825114584
27	devExp	Intact	0.9455672731348914
27	predictionMAE	Defective	1.8945513119825155
27	predictionMAEsd	Defective	0.8310191233069308
27	predictionMSE	Defective	5.344507960345293
27	predictionMSEsd	Defective	4.287131135852466
27	AIC	Defective	1619.089751572766
27	adjR2	Defective	0.6044863987238707
27	devExp	Defective	0.6558165666662364
27	predictionMAE	PlasmaVL	2.544321405213266
27	predictionMAEsd	PlasmaVL	0.6945957459386554
27	predictionMSE	PlasmaVL	12.376205324871489
27	predictionMSEsd	PlasmaVL	7.860460345187077
27	AIC	PlasmaVL	2574.241820499316
27	adjR2	PlasmaVL	0.2983491935130689
27	devExp	PlasmaVL	0.3124023433446446
27.5	predictionMAE	Intact	2.1798298740296844
27.5	predictionMAEsd	Intact	1.6021454076499027
27.5	predictionMSE	Intact	7.6136538159823
27.5	predictionMSEsd	Intact	10.453358081828151
27.5	AIC	Intact	1068.9911066450145
27.5	adjR2	Intact	0.935197374517618
27.5	devExp	Intact	0.9454291284451173
27.5	predictionMAE	Defective	1.8955843235466758
27.5	predictionMAEsd	Defective	0.8305809362791919
27.5	predictionMSE	Defective	5.348808150827642
27.5	predictionMSEsd	Defective	4.28000571756572
27.5	AIC	Defective	1619.5516681110362
27.5	adjR2	Defective	0.6040167205286837
27.5	devExp	Defective	0.6553919828894185
27.5	predictionMAE	PlasmaVL	2.545210106133029
27.5	predictionMAEsd	PlasmaVL	0.6938598268620343
27.5	predictionMSE	PlasmaVL	12.386595285978132
27.5	predictionMSEsd	PlasmaVL	7.869673815268582
27.5	AIC	PlasmaVL	2574.696948735796
27.5	adjR2	PlasmaVL	0.297719503245348
27.5	devExp	PlasmaVL	0.3118122256100969
28	predictionMAE	Intact	2.180004211394948
28	predictionMAEsd	Intact	1.601706327213409
28	predictionMSE	Intact	7.614238663883231
28	predictionMSEsd	Intact	10.444813335124763
28	AIC	Intact	1069.959018312185
28	adjR2	Intact	0.9350391783566302
28	devExp	Intact	0.9452953785769459
28	predictionMAE	Defective	1.8967614362280358
28	predictionMAEsd	Defective	0.830284084389728
28	predictionMSE	Defective	5.352808972133249
28	predictionMSEsd	Defective	4.274172284705647
28	AIC	Defective	1619.9721280001
28	adjR2	Defective	0.6035923527988333
28	devExp	Defective	0.6550072113804553
28	predictionMAE	PlasmaVL	2.5459322198725
28	predictionMAEsd	PlasmaVL	0.6932682921035268
28	predictionMSE	PlasmaVL	12.39578255373889
28	predictionMSEsd	PlasmaVL	7.87880885693393
28	AIC	PlasmaVL	2575.1006034112384
28	adjR2	PlasmaVL	0.2971764988795287
28	devExp	PlasmaVL	0.3113164549920159
28.5	predictionMAE	Intact	2.180253593117983
28.5	predictionMAEsd	Intact	1.6014265216434243
28.5	predictionMSE	Intact	7.614983626366083
28.5	predictionMSEsd	Intact	10.437497004939718
28.5	AIC	Intact	1070.7190637991105
28.5	adjR2	Intact	0.93491466526137
28.5	devExp	Intact	0.9451901100322208
28.5	predictionMAE	Defective	1.8977681608438555
28.5	predictionMAEsd	Defective	0.8301402182190519
28.5	predictionMSE	Defective	5.357545592192798
28.5	predictionMSEsd	Defective	4.269494464280136
28.5	AIC	Defective	1620.3222786457698
28.5	adjR2	Defective	0.6032456916734857
28.5	devExp	Defective	0.6546965132385838
28.5	predictionMAE	PlasmaVL	2.5464928900726624
28.5	predictionMAEsd	PlasmaVL	0.6931620058939898
28.5	predictionMSE	PlasmaVL	12.40443113307543
28.5	predictionMSEsd	PlasmaVL	7.889127905994904
28.5	AIC	PlasmaVL	2575.4733638348157
28.5	adjR2	PlasmaVL	0.29669091050119034
28.5	devExp	PlasmaVL	0.31088693527413847
29	predictionMAE	Intact	2.180462482751827
29	predictionMAEsd	Intact	1.601262867666131
29	predictionMSE	Intact	7.615840196026263
29	predictionMSEsd	Intact	10.43078159332586
29	AIC	Intact	1071.380361300879
29	adjR2	Intact	0.9348060847537335
29	devExp	Intact	0.9450983104930263
29	predictionMAE	Defective	1.8988063604744438
29	predictionMAEsd	Defective	0.8300998088084853
29	predictionMSE	Defective	5.363023021672282
29	predictionMSEsd	Defective	4.2655372552371285
29	AIC	Defective	1620.6531396198818
29	adjR2	Defective	0.6029216172355412
29	devExp	Defective	0.6544088100239953
29	predictionMAE	PlasmaVL	2.5471627129277805
29	predictionMAEsd	PlasmaVL	0.6931177683864637
29	predictionMSE	PlasmaVL	12.413336546795378
29	predictionMSEsd	PlasmaVL	7.898976901361948
29	AIC	PlasmaVL	2575.8179568008527
29	adjR2	PlasmaVL	0.2962231084244792
29	devExp	PlasmaVL	0.3104569421380054
29.5	predictionMAE	Intact	2.180510523130884
29.5	predictionMAEsd	Intact	1.6012317457011016
29.5	predictionMSE	Intact	7.616703245593487
29.5	predictionMSEsd	Intact	10.42457465576271
29.5	AIC	Intact	1071.9759993352031
29.5	adjR2	Intact	0.9347080339183822
29.5	devExp	Intact	0.9450154034480738
29.5	predictionMAE	Defective	1.9000786074914584
29.5	predictionMAEsd	Defective	0.8301613661855061
29.5	predictionMSE	Defective	5.369303427421369
29.5	predictionMSEsd	Defective	4.262351290163344
29.5	AIC	Defective	1620.977173283838
29.5	adjR2	Defective	0.6026052675500595
29.5	devExp	Defective	0.6541302068432159
29.5	predictionMAE	PlasmaVL	2.5477229193453614
29.5	predictionMAEsd	PlasmaVL	0.692257193434645
29.5	predictionMSE	PlasmaVL	12.419180727536972
29.5	predictionMSEsd	PlasmaVL	7.904391338093069
29.5	AIC	PlasmaVL	2576.050114609017
29.5	adjR2	PlasmaVL	0.2958840737725479
29.5	devExp	PlasmaVL	0.31012536466986007
30	predictionMAE	Intact	2.18055910230105
30	predictionMAEsd	Intact	1.6011992454351807
30	predictionMSE	Intact	7.617675828094388
30	predictionMSEsd	Intact	10.417958339383935
30	AIC	Intact	1072.6313414386339
30	adjR2	Intact	0.9345999834151416
30	devExp	Intact	0.9449240409872711
30	predictionMAE	Defective	1.9014118337065071
30	predictionMAEsd	Defective	0.8302967160670357
30	predictionMSE	Defective	5.3762608555944045
30	predictionMSEsd	Defective	4.259418089874906
30	AIC	Defective	1621.3503381372261
30	adjR2	Defective	0.6022398306756576
30	devExp	Defective	0.6538079315262083
30	predictionMAE	PlasmaVL	2.5481959654676647
30	predictionMAEsd	PlasmaVL	0.6910809788071787
30	predictionMSE	PlasmaVL	12.42463864411482
30	predictionMSEsd	PlasmaVL	7.9097875491738385
30	AIC	PlasmaVL	2576.286569702607
30	adjR2	PlasmaVL	0.2955339216576631
30	devExp	PlasmaVL	0.309779222798232
30.5	predictionMAE	Intact	2.181072717177465
30.5	predictionMAEsd	Intact	1.6005265908173907
30.5	predictionMSE	Intact	7.61877641303701
30.5	predictionMSEsd	Intact	10.410917535478555
30.5	AIC	Intact	1073.3524552575564
30.5	adjR2	Intact	0.9344808805558332
30.5	devExp	Intact	0.9448233328238854
30.5	predictionMAE	Defective	1.9028102417918846
30.5	predictionMAEsd	Defective	0.8305235215246212
30.5	predictionMSE	Defective	5.383987220720285
30.5	predictionMSEsd	Defective	4.256848101184926
30.5	AIC	Defective	1621.7792050143657
30.5	adjR2	Defective	0.6018185866299909
30.5	devExp	Defective	0.6534359777463872
30.5	predictionMAE	PlasmaVL	2.54864204055002
30.5	predictionMAEsd	PlasmaVL	0.6898629565346384
30.5	predictionMSE	PlasmaVL	12.431090629395637
30.5	predictionMSEsd	PlasmaVL	7.916386171324145
30.5	AIC	PlasmaVL	2576.5614163965593
30.5	adjR2	PlasmaVL	0.29512772093068596
30.5	devExp	PlasmaVL	0.3093784585492255
31	predictionMAE	Intact	2.1816800186283443
31	predictionMAEsd	Intact	1.599718186342355
31	predictionMSE	Intact	7.620003279268335
31	predictionMSEsd	Intact	10.40340965191685
31	AIC	Intact	1074.1458165344332
31	adjR2	Intact	0.934349592328999
31	devExp	Intact	0.944712320690936
31	predictionMAE	Defective	1.9043310897060872
31	predictionMAEsd	Defective	0.8308121068051035
31	predictionMSE	Defective	5.392566273717628
31	predictionMSEsd	Defective	4.25474825243909
31	AIC	Defective	1622.271096277846
31	adjR2	Defective	0.6013340034999273
31	devExp	Defective	0.6530076081854276
31	predictionMAE	PlasmaVL	2.549049657818294
31	predictionMAEsd	PlasmaVL	0.6886136203881194
31	predictionMSE	PlasmaVL	12.438714920685435
31	predictionMSEsd	PlasmaVL	7.924448717993703
31	AIC	PlasmaVL	2576.8806948985275
31	adjR2	PlasmaVL	0.29465663900116856
31	devExp	PlasmaVL	0.308914511396149
31.5	predictionMAE	Intact	2.1823136745977503
31.5	predictionMAEsd	Intact	1.5988665810012659
31.5	predictionMSE	Intact	7.621375048307104
31.5	predictionMSEsd	Intact	10.395423342135526
31.5	AIC	Intact	1075.0182294282877
31.5	adjR2	Intact	0.9342049160200983
31.5	devExp	Intact	0.9445899873063975
31.5	predictionMAE	Defective	1.9059602935758504
31.5	predictionMAEsd	Defective	0.8311727859656394
31.5	predictionMSE	Defective	5.40208671838443
31.5	predictionMSEsd	Defective	4.253260895221543
31.5	AIC	Defective	1622.8341021432796
31.5	adjR2	Defective	0.6007777025561769
31.5	devExp	Defective	0.65251532118275
31.5	predictionMAE	PlasmaVL	2.5495766265033426
31.5	predictionMAEsd	PlasmaVL	0.6875313075905675
31.5	predictionMSE	PlasmaVL	12.447719694498709
31.5	predictionMSEsd	PlasmaVL	7.934293997193407
31.5	AIC	PlasmaVL	2577.25133712113
31.5	adjR2	PlasmaVL	0.2941105207516467
31.5	devExp	PlasmaVL	0.3083775451732493
32	predictionMAE	Intact	2.182710522799517
32	predictionMAEsd	Intact	1.597728114307052
32	predictionMSE	Intact	7.62076699277656
32	predictionMSEsd	Intact	10.384934957140413
32	AIC	Intact	1075.8487401500197
32	adjR2	Intact	0.9340666034865186
32	devExp	Intact	0.944472973689356
32	predictionMAE	Defective	1.9072654987866726
32	predictionMAEsd	Defective	0.8310185892248442
32	predictionMSE	Defective	5.408673255292904
32	predictionMSEsd	Defective	4.245684493825096
32	AIC	Defective	1623.2166421743782
32	adjR2	Defective	0.6003966707063138
32	devExp	Defective	0.6521740592504262
32	predictionMAE	PlasmaVL	2.5509269809563615
32	predictionMAEsd	PlasmaVL	0.6876964201889944
32	predictionMSE	PlasmaVL	12.455496722938122
32	predictionMSEsd	PlasmaVL	7.942735553075712
32	AIC	PlasmaVL	2577.583825176535
32	adjR2	PlasmaVL	0.2936240461677778
32	devExp	PlasmaVL	0.3079021492022173
32.5	predictionMAE	Intact	2.183071619856907
32.5	predictionMAEsd	Intact	1.5964871297208316
32.5	predictionMSE	Intact	7.6198263968936155
32.5	predictionMSEsd	Intact	10.373445335845052
32.5	AIC	Intact	1076.7394793917451
32.5	adjR2	Intact	0.933917895800019
32.5	devExp	Intact	0.944347155008151
32.5	predictionMAE	Defective	1.9085708404040784
32.5	predictionMAEsd	Defective	0.8308749838602016
32.5	predictionMSE	Defective	5.415406586416988
32.5	predictionMSEsd	Defective	4.237104735652279
32.5	AIC	Defective	1623.6211838634645
32.5	adjR2	Defective	0.5999920985470462
32.5	devExp	Defective	0.6518107405045251
32.5	predictionMAE	PlasmaVL	2.552304398184103
32.5	predictionMAEsd	PlasmaVL	0.6880033420496108
32.5	predictionMSE	PlasmaVL	12.464326358960111
32.5	predictionMSEsd	PlasmaVL	7.952658666846191
32.5	AIC	PlasmaVL	2577.9561682041704
32.5	adjR2	PlasmaVL	0.29308012879625456
32.5	devExp	PlasmaVL	0.30737160779108674
33	predictionMAE	Intact	2.183450099766756
33	predictionMAEsd	Intact	1.5951641020884502
33	predictionMSE	Intact	7.618896930574564
33	predictionMSEsd	Intact	10.361256595916869
33	AIC	Intact	1077.7179996695797
33	adjR2	Intact	0.9337541658710099
33	devExp	Intact	0.944208628009973
33	predictionMAE	Defective	1.909941635349986
33	predictionMAEsd	Defective	0.8308973560877256
33	predictionMSE	Defective	5.423155802597531
33	predictionMSEsd	Defective	4.22902227501835
33	AIC	Defective	1624.098760933721
33	adjR2	Defective	0.5995133712983991
33	devExp	Defective	0.6513810849574372
33	predictionMAE	PlasmaVL	2.5537468461765136
33	predictionMAEsd	PlasmaVL	0.6885012426499549
33	predictionMSE	PlasmaVL	12.474989114019301
33	predictionMSEsd	PlasmaVL	7.965113380906205
33	AIC	PlasmaVL	2578.3941471300836
33	adjR2	PlasmaVL	0.2924404403963512
33	devExp	PlasmaVL	0.30674815720572624
33.5	predictionMAE	Intact	2.1838412788086345
33.5	predictionMAEsd	Intact	1.5937604341766092
33.5	predictionMSE	Intact	7.6178584728921095
33.5	predictionMSEsd	Intact	10.34844701467167
33.5	AIC	Intact	1078.7027603917609
33.5	adjR2	Intact	0.9335889574153399
33.5	devExp	Intact	0.9440688438286318
33.5	predictionMAE	Defective	1.9113087355735665
33.5	predictionMAEsd	Defective	0.8310612158647095
33.5	predictionMSE	Defective	5.431494018607747
33.5	predictionMSEsd	Defective	4.2214677955237425
33.5	AIC	Defective	1624.6087001392307
33.5	adjR2	Defective	0.5990019434131728
33.5	devExp	Defective	0.6509209289516301
33.5	predictionMAE	PlasmaVL	2.5555620935263637
33.5	predictionMAEsd	PlasmaVL	0.6894084971904265
33.5	predictionMSE	PlasmaVL	12.484791964929679
33.5	predictionMSEsd	PlasmaVL	7.9767123688772825
33.5	AIC	PlasmaVL	2578.731157273563
33.5	adjR2	PlasmaVL	0.291965297563894
33.5	devExp	PlasmaVL	0.30629879229620355
34	predictionMAE	Intact	2.1842519166061294
34	predictionMAEsd	Intact	1.5922663613425998
34	predictionMSE	Intact	7.616809013268173
34	predictionMSEsd	Intact	10.334903628147165
34	AIC	Intact	1079.748227449098
34	adjR2	Intact	0.9334131204006901
34	devExp	Intact	0.943920065814314
34	predictionMAE	Defective	1.9127033630576267
34	predictionMAEsd	Defective	0.8314075256116308
34	predictionMSE	Defective	5.440795506448954
34	predictionMSEsd	Defective	4.214671691685529
34	AIC	Defective	1625.18576327999
34	adjR2	Defective	0.5984223397753721
34	devExp	Defective	0.6503991916450712
34	predictionMAE	PlasmaVL	2.5575941715925423
34	predictionMAEsd	PlasmaVL	0.690683606138274
34	predictionMSE	PlasmaVL	12.497216774704139
34	predictionMSEsd	PlasmaVL	7.991831083636512
34	AIC	PlasmaVL	2579.1471393271377
34	adjR2	PlasmaVL	0.2913766224812119
34	devExp	PlasmaVL	0.30574064864283795
34.5	predictionMAE	Intact	2.1851423524578477
34.5	predictionMAEsd	Intact	1.5911432449168592
34.5	predictionMSE	Intact	7.618403318480026
34.5	predictionMSEsd	Intact	10.329369985669151
34.5	AIC	Intact	1080.708229535156
34.5	adjR2	Intact	0.9332513131353407
34.5	devExp	Intact	0.9437832531714089
34.5	predictionMAE	Defective	1.9150671122635192
34.5	predictionMAEsd	Defective	0.8333833116703433
34.5	predictionMSE	Defective	5.454988133532117
34.5	predictionMSEsd	Defective	4.222507328421482
34.5	AIC	Defective	1625.7950067007284
34.5	adjR2	Defective	0.597823098382553
34.5	devExp	Defective	0.649878764404643
34.5	predictionMAE	PlasmaVL	2.559899725721186
34.5	predictionMAEsd	PlasmaVL	0.6924972986409982
34.5	predictionMSE	PlasmaVL	12.513276977527871
34.5	predictionMSEsd	PlasmaVL	8.01156220770786
34.5	AIC	PlasmaVL	2579.6678918525045
34.5	adjR2	PlasmaVL	0.29063777193407114
34.5	devExp	PlasmaVL	0.3050391610192405
35	predictionMAE	Intact	2.1860800111843064
35	predictionMAEsd	Intact	1.5899570874463678
35	predictionMSE	Intact	7.6202163482413665
35	predictionMSEsd	Intact	10.323342230333346
35	AIC	Intact	1081.7711157351714
35	adjR2	Intact	0.9330717248716457
35	devExp	Intact	0.9436314038239311
35	predictionMAE	Defective	1.917797455436199
35	predictionMAEsd	Defective	0.8356573329011127
35	predictionMSE	Defective	5.470570973829131
35	predictionMSEsd	Defective	4.231771387834946
35	AIC	Defective	1626.508381735705
35	adjR2	Defective	0.597118000939
35	devExp	Defective	0.6492646045836354
35	predictionMAE	PlasmaVL	2.5625612677466947
35	predictionMAEsd	PlasmaVL	0.6953409242729784
35	predictionMSE	PlasmaVL	12.532655876903602
35	predictionMSEsd	PlasmaVL	8.034590036296052
35	AIC	PlasmaVL	2580.226728783981
35	adjR2	PlasmaVL	0.28985430207460283
35	devExp	PlasmaVL	0.30430372674527834
35.5	predictionMAE	Intact	2.187118002053503
35.5	predictionMAEsd	Intact	1.5886851634639703
35.5	predictionMSE	Intact	7.622275880560679
35.5	predictionMSEsd	Intact	10.31735750497123
35.5	AIC	Intact	1082.8991524241042
35.5	adjR2	Intact	0.9328806213336559
35.5	devExp	Intact	0.9434698052997997
35.5	predictionMAE	Defective	1.920526003690895
35.5	predictionMAEsd	Defective	0.8383206973844177
35.5	predictionMSE	Defective	5.488038021422662
35.5	predictionMSEsd	Defective	4.243963896889359
35.5	AIC	Defective	1627.2311222353949
35.5	adjR2	Defective	0.5964041648422073
35.5	devExp	Defective	0.6486465569142437
35.5	predictionMAE	PlasmaVL	2.565432247877371
35.5	predictionMAEsd	PlasmaVL	0.6994088540869646
35.5	predictionMSE	PlasmaVL	12.559685707089526
35.5	predictionMSEsd	PlasmaVL	8.064624859132845
35.5	AIC	PlasmaVL	2580.9932760456227
35.5	adjR2	PlasmaVL	0.2888016587800972
35.5	devExp	PlasmaVL	0.303327680387465
36	predictionMAE	Intact	2.1882649253974438
36	predictionMAEsd	Intact	1.5873130350975262
36	predictionMSE	Intact	7.624531322894787
36	predictionMSEsd	Intact	10.311617212711948
36	AIC	Intact	1084.076222573902
36	adjR2	Intact	0.9326806485473322
36	devExp	Intact	0.9433006878475043
36	predictionMAE	Defective	1.923141555632954
36	predictionMAEsd	Defective	0.8414015327538593
36	predictionMSE	Defective	5.507269608036356
36	predictionMSEsd	Defective	4.2595173618861955
36	AIC	Defective	1627.9193365230537
36	adjR2	Defective	0.5957269102892657
36	devExp	Defective	0.6480667061977219
36	predictionMAE	PlasmaVL	2.567807803121461
36	predictionMAEsd	PlasmaVL	0.7051300862062064
36	predictionMSE	PlasmaVL	12.598183722117653
36	predictionMSEsd	PlasmaVL	8.103037477495025
36	AIC	PlasmaVL	2582.0789444034112
36	adjR2	PlasmaVL	0.2872996193660152
36	devExp	PlasmaVL	0.30193992011248766
36.5	predictionMAE	Intact	2.188975889110039
36.5	predictionMAEsd	Intact	1.5859531604860015
36.5	predictionMSE	Intact	7.624144630080496
36.5	predictionMSEsd	Intact	10.306809936725701
36.5	AIC	Intact	1084.984502917069
36.5	adjR2	Intact	0.9325263401026964
36.5	devExp	Intact	0.9431701896560106
36.5	predictionMAE	Defective	1.924827937828324
36.5	predictionMAEsd	Defective	0.8442762438668814
36.5	predictionMSE	Defective	5.519362625022914
36.5	predictionMSEsd	Defective	4.272150735382482
36.5	AIC	Defective	1628.4519885576137
36.5	adjR2	Defective	0.5952016126321431
36.5	devExp	Defective	0.64761894653591
36.5	predictionMAE	PlasmaVL	2.5695138913606868
36.5	predictionMAEsd	PlasmaVL	0.710980106584555
36.5	predictionMSE	PlasmaVL	12.630111314834139
36.5	predictionMSEsd	PlasmaVL	8.146080579275413
36.5	AIC	PlasmaVL	2583.1514320971814
36.5	adjR2	PlasmaVL	0.2858800534942809
36.5	devExp	PlasmaVL	0.30068630543333297
37	predictionMAE	Intact	2.1897106246035505
37	predictionMAEsd	Intact	1.5845025071176622
37	predictionMSE	Intact	7.623772773417533
37	predictionMSEsd	Intact	10.301486558625811
37	AIC	Intact	1086.0040280722562
37	adjR2	Intact	0.9323526931225561
37	devExp	Intact	0.9430233346941518
37	predictionMAE	Defective	1.9265189903503968
37	predictionMAEsd	Defective	0.8475480738049354
37	predictionMSE	Defective	5.532645255062628
37	predictionMSEsd	Defective	4.287123663030622
37	AIC	Defective	1629.0995054977086
37	adjR2	Defective	0.594558524716454
37	devExp	Defective	0.6470672507393218
37	predictionMAE	PlasmaVL	2.569952927106009
37	predictionMAEsd	PlasmaVL	0.7136668134840852
37	predictionMSE	PlasmaVL	12.677133065182165
37	predictionMSEsd	PlasmaVL	8.17160467134071
37	AIC	PlasmaVL	2584.5894670177163
37	adjR2	PlasmaVL	0.2840258969747237
37	devExp	PlasmaVL	0.2990925502195217
37.5	predictionMAE	Intact	2.190179987480292
37.5	predictionMAEsd	Intact	1.5841689748028724
37.5	predictionMSE	Intact	7.62521833905948
37.5	predictionMSEsd	Intact	10.299292312755126
37.5	AIC	Intact	1086.7972168100175
37.5	adjR2	Intact	0.9322173828888152
37.5	devExp	Intact	0.9429089520730866
37.5	predictionMAE	Defective	1.9268914363739953
37.5	predictionMAEsd	Defective	0.8487163792260091
37.5	predictionMSE	Defective	5.5384017183532865
37.5	predictionMSEsd	Defective	4.293124485342279
37.5	AIC	Defective	1629.568296263092
37.5	adjR2	Defective	0.5940833639368426
37.5	devExp	Defective	0.6466501950783052
37.5	predictionMAE	PlasmaVL	2.5713766028256893
37.5	predictionMAEsd	PlasmaVL	0.7146224389708736
37.5	predictionMSE	PlasmaVL	12.694851554769938
37.5	predictionMSEsd	PlasmaVL	8.19342307343737
37.5	AIC	PlasmaVL	2585.151128415943
37.5	adjR2	PlasmaVL	0.28321275823768566
37.5	devExp	PlasmaVL	0.29831427038085623
38	predictionMAE	Intact	2.190530286371509
38	predictionMAEsd	Intact	1.5842331362658928
38	predictionMSE	Intact	7.6274037127528045
38	predictionMSEsd	Intact	10.298563780276863
38	AIC	Intact	1087.63099567587
38	adjR2	Intact	0.9320749296895059
38	devExp	Intact	0.9427885451655728
38	predictionMAE	Defective	1.9266054865119793
38	predictionMAEsd	Defective	0.8492483915592591
38	predictionMSE	Defective	5.540900747884998
38	predictionMSEsd	Defective	4.295801115058767
38	AIC	Defective	1630.0751255648859
38	adjR2	Defective	0.5935581238779242
38	devExp	Defective	0.6461799591928199
38	predictionMAE	PlasmaVL	2.572182318528369
38	predictionMAEsd	PlasmaVL	0.7141610517818168
38	predictionMSE	PlasmaVL	12.713946977266316
38	predictionMSEsd	PlasmaVL	8.205518189673503
38	AIC	PlasmaVL	2585.8207753025476
38	adjR2	PlasmaVL	0.2822432962899337
38	devExp	PlasmaVL	0.2973875741649393
38.5	predictionMAE	Intact	2.190928084904506
38.5	predictionMAEsd	Intact	1.5842258048229507
38.5	predictionMSE	Intact	7.629688478034306
38.5	predictionMSEsd	Intact	10.297572617455824
38.5	AIC	Intact	1088.5776589388022
38.5	adjR2	Intact	0.9319128045335827
38.5	devExp	Intact	0.9426515081699733
38.5	predictionMAE	Defective	1.9263193067909117
38.5	predictionMAEsd	Defective	0.8496929029427605
38.5	predictionMSE	Defective	5.543367340288424
38.5	predictionMSEsd	Defective	4.2986576210505305
38.5	AIC	Defective	1630.6980978310642
38.5	adjR2	Defective	0.5929109268622283
38.5	devExp	Defective	0.6455999942880137
38.5	predictionMAE	PlasmaVL	2.570833191680037
38.5	predictionMAEsd	PlasmaVL	0.7106760685465867
38.5	predictionMSE	PlasmaVL	12.732742549927348
38.5	predictionMSEsd	PlasmaVL	8.195532919044576
38.5	AIC	PlasmaVL	2586.5702392779285
38.5	adjR2	PlasmaVL	0.2812077094959716
38.5	devExp	PlasmaVL	0.29644015791996936
39	predictionMAE	Intact	2.1913746316089897
39	predictionMAEsd	Intact	1.5841244522864668
39	predictionMSE	Intact	7.632026685603935
39	predictionMSEsd	Intact	10.296247883503504
39	AIC	Intact	1089.650324117295
39	adjR2	Intact	0.9317286063804505
39	devExp	Intact	0.9424958110181823
39	predictionMAE	Defective	1.926558292665129
39	predictionMAEsd	Defective	0.8501850592760625
39	predictionMSE	Defective	5.546229138134642
39	predictionMSEsd	Defective	4.302579773396582
39	AIC	Defective	1631.4613136892463
39	adjR2	Defective	0.5921159728978095
39	devExp	Defective	0.6448869930018454
39	predictionMAE	PlasmaVL	2.566933699973414
39	predictionMAEsd	PlasmaVL	0.7009274691851266
39	predictionMSE	PlasmaVL	12.757038985775997
39	predictionMSEsd	PlasmaVL	8.139349464161175
39	AIC	PlasmaVL	2587.0354379371897
39	adjR2	PlasmaVL	0.28063043059090087
39	devExp	PlasmaVL	0.29599816107182947
39.5	predictionMAE	Intact	2.192136163900802
39.5	predictionMAEsd	Intact	1.5837501143829824
39.5	predictionMSE	Intact	7.634928167919681
39.5	predictionMSEsd	Intact	10.29344611112365
39.5	AIC	Intact	1090.8367275289754
39.5	adjR2	Intact	0.9315244549899666
39.5	devExp	Intact	0.942323246536836
39.5	predictionMAE	Defective	1.9268910830181536
39.5	predictionMAEsd	Defective	0.8507751236631179
39.5	predictionMSE	Defective	5.550345457242279
39.5	predictionMSEsd	Defective	4.3065873351670145
39.5	AIC	Defective	1632.352304969932
39.5	adjR2	Defective	0.5911905188801678
39.5	devExp	Defective	0.6440557351118785
39.5	predictionMAE	PlasmaVL	2.567127127304141
39.5	predictionMAEsd	PlasmaVL	0.6993142210172881
39.5	predictionMSE	PlasmaVL	12.771277372665114
39.5	predictionMSEsd	PlasmaVL	8.143399925601733
39.5	AIC	PlasmaVL	2587.5250125034636
39.5	adjR2	PlasmaVL	0.2798947224302383
39.5	devExp	PlasmaVL	0.29526419572165036
40	predictionMAE	Intact	2.1931092289127516
40	predictionMAEsd	Intact	1.5831843549164453
40	predictionMSE	Intact	7.637720726463039
40	predictionMSEsd	Intact	10.290288370398061
40	AIC	Intact	1092.117985300492
40	adjR2	Intact	0.9313032141829743
40	devExp	Intact	0.9421362317617653
40	predictionMAE	Defective	1.927271300805903
40	predictionMAEsd	Defective	0.8513866707205817
40	predictionMSE	Defective	5.555179020479201
40	predictionMSEsd	Defective	4.311587092729562
40	AIC	Defective	1633.465645367256
40	adjR2	Defective	0.5900307238734303
40	devExp	Defective	0.6430131613160484
40	predictionMAE	PlasmaVL	2.567723481571178
40	predictionMAEsd	PlasmaVL	0.6979529778448234
40	predictionMSE	PlasmaVL	12.788891123604524
40	predictionMSEsd	PlasmaVL	8.151095320287082
40	AIC	PlasmaVL	2588.1437454758593
40	adjR2	PlasmaVL	0.2789650233709471
40	devExp	PlasmaVL	0.2943372876314163
40.5	predictionMAE	Intact	2.194029615111684
40.5	predictionMAEsd	Intact	1.5825672082816886
40.5	predictionMSE	Intact	7.640100633633342
40.5	predictionMSEsd	Intact	10.286945845148493
40.5	AIC	Intact	1093.4215475400792
40.5	adjR2	Intact	0.9310772668134688
40.5	devExp	Intact	0.9419452324141255
40.5	predictionMAE	Defective	1.927896561764922
40.5	predictionMAEsd	Defective	0.851721198940406
40.5	predictionMSE	Defective	5.56061116794627
40.5	predictionMSEsd	Defective	4.317196060573957
40.5	AIC	Defective	1634.867610288187
40.5	adjR2	Defective	0.588566242991915
40.5	devExp	Defective	0.6416957490361794
40.5	predictionMAE	PlasmaVL	2.5691234389985595
40.5	predictionMAEsd	PlasmaVL	0.6973957512365739
40.5	predictionMSE	PlasmaVL	12.810457558423927
40.5	predictionMSEsd	PlasmaVL	8.16542845768959
40.5	AIC	PlasmaVL	2588.911297716418
40.5	adjR2	PlasmaVL	0.2777888592045983
40.5	devExp	PlasmaVL	0.2931652688263709
41	predictionMAE	Intact	2.1946858778451253
41	predictionMAEsd	Intact	1.5819938389792416
41	predictionMSE	Intact	7.6420186582768785
41	predictionMSEsd	Intact	10.284341119657748
41	AIC	Intact	1094.586111159133
41	adjR2	Intact	0.9308748996910726
41	devExp	Intact	0.9417741691472189
41	predictionMAE	Defective	1.9281610282302615
41	predictionMAEsd	Defective	0.8523614650069055
41	predictionMSE	Defective	5.566599165173096
41	predictionMSEsd	Defective	4.324682218281089
41	AIC	Defective	1636.2599842653017
41	adjR2	Defective	0.5871057886296547
41	devExp	Defective	0.6403888808973494
41	predictionMAE	PlasmaVL	2.570336903862421
41	predictionMAEsd	PlasmaVL	0.6971479561025629
41	predictionMSE	PlasmaVL	12.83313615974853
41	predictionMSEsd	PlasmaVL	8.181118495517381
41	AIC	PlasmaVL	2589.5811626550676
41	adjR2	PlasmaVL	0.27676744324564484
41	devExp	PlasmaVL	0.29215378090379224
41.5	predictionMAE	Intact	2.1952225306618276
41.5	predictionMAEsd	Intact	1.5813702490096582
41.5	predictionMSE	Intact	7.643491684890825
41.5	predictionMSEsd	Intact	10.283061314472777
41.5	AIC	Intact	1095.5569437991696
41.5	adjR2	Intact	0.9307057048379292
41.5	devExp	Intact	0.9416311397789332
41.5	predictionMAE	Defective	1.9278616257236678
41.5	predictionMAEsd	Defective	0.8541029440156584
41.5	predictionMSE	Defective	5.572799999317945
41.5	predictionMSEsd	Defective	4.338428291104627
41.5	AIC	Defective	1637.3769476220618
41.5	adjR2	Defective	0.585927890022422
41.5	devExp	Defective	0.6393421231990326
41.5	predictionMAE	PlasmaVL	2.5713784624772678
41.5	predictionMAEsd	PlasmaVL	0.6970402518770744
41.5	predictionMSE	PlasmaVL	12.859519290419735
41.5	predictionMSEsd	PlasmaVL	8.19849871803104
41.5	AIC	PlasmaVL	2590.1993259371143
41.5	adjR2	PlasmaVL	0.27583419901400075
41.5	devExp	PlasmaVL	0.29123810518637633
42	predictionMAE	Intact	2.1959117838093585
42	predictionMAEsd	Intact	1.5805753842226686
42	predictionMSE	Intact	7.6446422760923385
42	predictionMSEsd	Intact	10.281677605510593
42	AIC	Intact	1096.5998023277875
42	adjR2	Intact	0.930523396581222
42	devExp	Intact	0.9414770187325507
42	predictionMAE	Defective	1.9274413719926655
42	predictionMAEsd	Defective	0.8564714481805425
42	predictionMSE	Defective	5.580004087535525
42	predictionMSEsd	Defective	4.355627233428211
42	AIC	Defective	1638.5641632341042
42	adjR2	Defective	0.5846699538028595
42	devExp	Defective	0.6382236678943997
42	predictionMAE	PlasmaVL	2.5727646782427063
42	predictionMAEsd	PlasmaVL	0.6987269656340829
42	predictionMSE	PlasmaVL	12.89240513564994
42	predictionMSEsd	PlasmaVL	8.22900080142237
42	AIC	PlasmaVL	2591.0143897307007
42	adjR2	PlasmaVL	0.27459529996171783
42	devExp	PlasmaVL	0.2900205938465037
42.5	predictionMAE	Intact	2.1964660725025134
42.5	predictionMAEsd	Intact	1.5796205860446022
42.5	predictionMSE	Intact	7.644708605988014
42.5	predictionMSEsd	Intact	10.278240941409587
42.5	AIC	Intact	1097.5691152617464
42.5	adjR2	Intact	0.9303535514704272
42.5	devExp	Intact	0.9413333824529926
42.5	predictionMAE	Defective	1.9271252265066547
42.5	predictionMAEsd	Defective	0.8576433480050037
42.5	predictionMSE	Defective	5.585674576379468
42.5	predictionMSEsd	Defective	4.361667375817267
42.5	AIC	Defective	1639.5752994604245
42.5	adjR2	Defective	0.5835917992670301
42.5	devExp	Defective	0.6372550277712137
42.5	predictionMAE	PlasmaVL	2.575108846721065
42.5	predictionMAEsd	PlasmaVL	0.7006328350652072
42.5	predictionMSE	PlasmaVL	12.936373093952282
42.5	predictionMSEsd	PlasmaVL	8.251416359499851
42.5	AIC	PlasmaVL	2591.4889580621375
42.5	adjR2	PlasmaVL	0.27390040281245986
42.5	devExp	PlasmaVL	0.2893575003997703
43	predictionMAE	Intact	2.196901407365042
43	predictionMAEsd	Intact	1.57858502185739
43	predictionMSE	Intact	7.644011376539243
43	predictionMSEsd	Intact	10.274164109846184
43	AIC	Intact	1098.558603949145
43	adjR2	Intact	0.9301795502578176
43	devExp	Intact	0.941186218348058
43	predictionMAE	Defective	1.9281276419223163
43	predictionMAEsd	Defective	0.8579601515929024
43	predictionMSE	Defective	5.591229598609786
43	predictionMSEsd	Defective	4.363241050099228
43	AIC	Defective	1640.6975860599398
43	adjR2	Defective	0.5823841012003326
43	devExp	Defective	0.6361635285717299
43	predictionMAE	PlasmaVL	2.578106515363082
43	predictionMAEsd	PlasmaVL	0.7047586913325613
43	predictionMSE	PlasmaVL	13.013628761667222
43	predictionMSEsd	PlasmaVL	8.311415096571881
43	AIC	PlasmaVL	2592.1440511310084
43	adjR2	PlasmaVL	0.2729124701499708
43	devExp	PlasmaVL	0.288416175729362
43.5	predictionMAE	Intact	2.1978087661953154
43.5	predictionMAEsd	Intact	1.577814192881166
43.5	predictionMSE	Intact	7.645684857541063
43.5	predictionMSEsd	Intact	10.270938029774701
43.5	AIC	Intact	1099.5061022257507
43.5	adjR2	Intact	0.9300124476398262
43.5	devExp	Intact	0.941044947666463
43.5	predictionMAE	Defective	1.9296214284396993
43.5	predictionMAEsd	Defective	0.8578764031178654
43.5	predictionMSE	Defective	5.597869521346376
43.5	predictionMSEsd	Defective	4.364054102448335
43.5	AIC	Defective	1642.0199684044642
43.5	adjR2	Defective	0.580960169354396
43.5	devExp	Defective	0.6348735505928049
43.5	predictionMAE	PlasmaVL	2.581991377703421
43.5	predictionMAEsd	PlasmaVL	0.7137912816193471
43.5	predictionMSE	PlasmaVL	13.153155911501864
43.5	predictionMSEsd	PlasmaVL	8.503778312102272
43.5	AIC	PlasmaVL	2593.0497071405507
43.5	adjR2	PlasmaVL	0.27153395450315243
43.5	devExp	PlasmaVL	0.28711203179484607
44	predictionMAE	Intact	2.1986769647159985
44	predictionMAEsd	Intact	1.5770980434617683
44	predictionMSE	Intact	7.646913792437042
44	predictionMSEsd	Intact	10.266714663235458
44	AIC	Intact	1100.4888375645914
44	adjR2	Intact	0.9298385284187469
44	devExp	Intact	0.9408979228659927
44	predictionMAE	Defective	1.931212232524357
44	predictionMAEsd	Defective	0.8572194732664941
44	predictionMSE	Defective	5.604232642426763
44	predictionMSEsd	Defective	4.360208785218223
44	AIC	Defective	1643.5453035733299
44	adjR2	Defective	0.579318787159566
44	devExp	Defective	0.6333847550458286
44	predictionMAE	PlasmaVL	2.5822234545873366
44	predictionMAEsd	PlasmaVL	0.7270080477828987
44	predictionMSE	PlasmaVL	13.253523561369573
44	predictionMSEsd	PlasmaVL	8.775557251325893
44	AIC	PlasmaVL	2594.094761385652
44	adjR2	PlasmaVL	0.2699573951216736
44	devExp	PlasmaVL	0.2856855671673231
44.5	predictionMAE	Intact	2.1997576659495004
44.5	predictionMAEsd	Intact	1.5762514490365276
44.5	predictionMSE	Intact	7.6497172822702755
44.5	predictionMSEsd	Intact	10.261811728808068
44.5	AIC	Intact	1100.9037342785605
44.5	adjR2	Intact	0.929764399017377
44.5	devExp	Intact	0.9408352783114351
44.5	predictionMAE	Defective	1.9323072474182375
44.5	predictionMAEsd	Defective	0.8561328770103925
44.5	predictionMSE	Defective	5.6089360913091415
44.5	predictionMSEsd	Defective	4.357956081959094
44.5	AIC	Defective	1644.683692162549
44.5	adjR2	Defective	0.5781044206308633
44.5	devExp	Defective	0.6322884366289274
44.5	predictionMAE	PlasmaVL	2.60386485015929
44.5	predictionMAEsd	PlasmaVL	0.7866123877832958
44.5	predictionMSE	PlasmaVL	14.270460942976896
44.5	predictionMSEsd	PlasmaVL	13.347119639624648
44.5	AIC	PlasmaVL	2593.7900038889034
44.5	adjR2	PlasmaVL	0.27037745689321413
44.5	devExp	PlasmaVL	0.2862411833424178
45	predictionMAE	Intact	2.2009205312637996
45	predictionMAEsd	Intact	1.5754214045916333
45	predictionMSE	Intact	7.652965518977674
45	predictionMSEsd	Intact	10.256615707475467
45	AIC	Intact	1101.3767933823653
45	adjR2	Intact	0.929679632306194
45	devExp	Intact	0.9407636534947773
45	predictionMAE	Defective	1.9331694965502064
45	predictionMAEsd	Defective	0.8540602944612113
45	predictionMSE	Defective	5.611662591066578
45	predictionMSEsd	Defective	4.351146281663541
45	AIC	Defective	1646.0532604802156
45	adjR2	Defective	0.576639114696681
45	devExp	Defective	0.6309628418635513
45	predictionMAE	PlasmaVL	2.5587381544174166
45	predictionMAEsd	PlasmaVL	0.7136701352359774
45	predictionMSE	PlasmaVL	12.924175212672314
45	predictionMSEsd	PlasmaVL	8.530717619564447
45	AIC	PlasmaVL	2593.388551548495
45	adjR2	PlasmaVL	0.2694512180421462
45	devExp	PlasmaVL	0.28364706657839794
45.5	predictionMAE	Intact	2.20204998254332
45.5	predictionMAEsd	Intact	1.5745146225808722
45.5	predictionMSE	Intact	7.656446603204692
45.5	predictionMSEsd	Intact	10.252810504799738
45.5	AIC	Intact	1101.6156694826677
45.5	adjR2	Intact	0.9296368813771223
45.5	devExp	Intact	0.9407274707987268
45.5	predictionMAE	Defective	1.9347801787837593
45.5	predictionMAEsd	Defective	0.8527409096022587
45.5	predictionMSE	Defective	5.619285158572105
45.5	predictionMSEsd	Defective	4.346185279189934
45.5	AIC	Defective	1646.2711911201702
45.5	adjR2	Defective	0.5764113342012007
45.5	devExp	Defective	0.6307569592791753
45.5	predictionMAE	PlasmaVL	2.5589083903986767
45.5	predictionMAEsd	PlasmaVL	0.7136502438336709
45.5	predictionMSE	PlasmaVL	12.925797325909485
45.5	predictionMSEsd	PlasmaVL	8.530017123988053
45.5	AIC	PlasmaVL	2593.3885515484953
45.5	adjR2	PlasmaVL	0.2694512180421462
45.5	devExp	PlasmaVL	0.28364706657839794
46	predictionMAE	Intact	2.203660466598978
46	predictionMAEsd	Intact	1.5737047343028594
46	predictionMSE	Intact	7.6638223826516745
46	predictionMSEsd	Intact	10.24925240562998
46	AIC	Intact	1101.8323457641538
46	adjR2	Intact	0.9295980276012566
46	devExp	Intact	0.9406945996720149
46	predictionMAE	Defective	1.936772169874317
46	predictionMAEsd	Defective	0.8520210962722149
46	predictionMSE	Defective	5.635287955206121
46	predictionMSEsd	Defective	4.345419929479436
46	AIC	Defective	1646.3906462127406
46	adjR2	Defective	0.5762850936038182
46	devExp	Defective	0.6306390808841043
46	predictionMAE	PlasmaVL	2.5590786263799354
46	predictionMAEsd	PlasmaVL	0.713633072719266
46	predictionMSE	PlasmaVL	12.927454389375553
46	predictionMSEsd	PlasmaVL	8.529322818036903
46	AIC	PlasmaVL	2593.388551548491
46	adjR2	PlasmaVL	0.2694512180421458
46	devExp	PlasmaVL	0.2836470665783965
46.5	predictionMAE	Intact	2.209084714324511
46.5	predictionMAEsd	Intact	1.5718489080709255
46.5	predictionMSE	Intact	7.699131886506025
46.5	predictionMSEsd	Intact	10.235933665864325
46.5	AIC	Intact	1101.8649412543305
46.5	adjR2	Intact	0.9295916038772187
46.5	devExp	Intact	0.9406892347483964
46.5	predictionMAE	Defective	1.9394767928489962
46.5	predictionMAEsd	Defective	0.852000603072401
46.5	predictionMSE	Defective	5.66180976340584
46.5	predictionMSEsd	Defective	4.354043064681761
46.5	AIC	Defective	1646.3282473563863
46.5	adjR2	Defective	0.5763587238202126
46.5	devExp	Defective	0.6307002788306222
46.5	predictionMAE	PlasmaVL	2.5592488623611946
46.5	predictionMAEsd	PlasmaVL	0.7136186220891364
46.5	predictionMSE	PlasmaVL	12.929146403070543
46.5	predictionMSEsd	PlasmaVL	8.528636068137985
46.5	AIC	PlasmaVL	2593.388551548494
46.5	adjR2	PlasmaVL	0.269451218042146
46.5	devExp	PlasmaVL	0.2836470665783974
47	predictionMAE	Intact	2.2319292231306145
47	predictionMAEsd	Intact	1.572207826449789
47	predictionMSE	Intact	8.045549875591675
47	predictionMSEsd	Intact	10.4031956717735
47	AIC	Intact	1101.8346647380874
47	adjR2	Intact	0.929595938587501
47	devExp	Intact	0.9406930651505597
47	predictionMAE	Defective	1.9439768570248044
47	predictionMAEsd	Defective	0.8528183338603306
47	predictionMSE	Defective	5.719174943767714
47	predictionMSEsd	Defective	4.396165784993489
47	AIC	Defective	1646.2899331178155
47	adjR2	Defective	0.5764016694177774
47	devExp	Defective	0.6307312329354053
47	predictionMAE	PlasmaVL	2.5594190983424543
47	predictionMAEsd	PlasmaVL	0.7136068921085473
47	predictionMSE	PlasmaVL	12.930873366994451
47	predictionMSEsd	PlasmaVL	8.527958269931055
47	AIC	PlasmaVL	2592.737099374963
47	adjR2	PlasmaVL	0.2694512180421461
47	devExp	PlasmaVL	0.2836470665783973
47.5	predictionMAE	Intact	2.3202303465109595
47.5	predictionMAEsd	Intact	1.7313882660334547
47.5	predictionMSE	Intact	13.094052312068147
47.5	predictionMSEsd	Intact	42.06516829983314
[truncated: 248 more rows]
