# Supplementary material for: Rapid biphasic decay of intact and defective HIV DNA reservoir during acute treated HIV disease
Source: Nat Commun. 2024 Nov 18;15:9966. doi: 10.1038/s41467-024-54116-1 (PMC11574060; doi:10.1038/s41467-024-54116-1)
Supplement: Supplementary file 3 — Supplementary Data 1 [file 41467_2024_54116_MOESM3_ESM.zip › Barbehenn 2024 - Supplementary Code and Data/loocv_tuning_biphasic_noPrEP.csv]

tau	metric	assay	value
0	predictionMAE	Intact	2.303762501478851
0	predictionMAEsd	Intact	1.7631113876065234
0	predictionMSE	Intact	8.636545479187104
0	predictionMSEsd	Intact	12.707450246001113
0	AIC	Intact	555.1635596862236
0	adjR2	Intact	0.9488091631518205
0	devExp	Intact	0.9568078658840395
0	predictionMAE	Defective	1.9551422359337514
0	predictionMAEsd	Defective	0.9445469466697384
0	predictionMSE	Defective	5.7326220077984225
0	predictionMSEsd	Defective	5.139802547149265
0	AIC	Defective	968.6071964395483
0	adjR2	Defective	0.6333899494856614
0	devExp	Defective	0.6824382246313262
0	predictionMAE	PlasmaVL	2.8533269401183925
0	predictionMAEsd	PlasmaVL	0.6622910494555345
0	predictionMSE	PlasmaVL	14.721267490305927
0	predictionMSEsd	PlasmaVL	8.51031752359622
0	AIC	PlasmaVL	1519.490151985062
0	adjR2	PlasmaVL	0.3318259650570351
0	devExp	PlasmaVL	0.3453121528621999
0.5	predictionMAE	Intact	2.3035433176377094
0.5	predictionMAEsd	Intact	1.7833761850959255
0.5	predictionMSE	Intact	8.639663919834076
0.5	predictionMSEsd	Intact	12.837081111530305
0.5	AIC	Intact	469.1554641167002
0.5	adjR2	Intact	0.9645278982840001
0.5	devExp	Intact	0.9703820188254666
0.5	predictionMAE	Defective	1.7391956298214637
0.5	predictionMAEsd	Defective	1.14334225862987
0.5	predictionMSE	Defective	5.226618067878181
0.5	predictionMSEsd	Defective	6.912401804763394
0.5	AIC	Defective	866.8929934179517
0.5	adjR2	Defective	0.7635855339660794
0.5	devExp	Defective	0.7988442898764303
0.5	predictionMAE	PlasmaVL	1.4622381665157738
0.5	predictionMAEsd	PlasmaVL	0.5494628854501172
0.5	predictionMSE	PlasmaVL	4.51747112698178
0.5	predictionMSEsd	PlasmaVL	3.877346745189033
0.5	AIC	PlasmaVL	1178.7523087997115
0.5	adjR2	PlasmaVL	0.8179525195639966
0.5	devExp	PlasmaVL	0.8317471333312627
1	predictionMAE	Intact	2.300142864257315
1	predictionMAEsd	Intact	1.7806614026609289
1	predictionMSE	Intact	8.613056650550842
1	predictionMSEsd	Intact	12.797405050359082
1	AIC	Intact	460.36707743570105
1	adjR2	Intact	0.9657937261518283
1	devExp	Intact	0.9714431330900819
1	predictionMAE	Defective	1.7268790057515084
1	predictionMAEsd	Defective	1.1339984501493963
1	predictionMSE	Defective	5.135695385296724
1	predictionMSEsd	Defective	6.824582838157822
1	AIC	Defective	858.1084162970607
1	adjR2	Defective	0.7723457027996081
1	devExp	Defective	0.8065080613608971
1	predictionMAE	PlasmaVL	1.6763335514721733
1	predictionMAEsd	PlasmaVL	0.9200751864473564
1	predictionMSE	PlasmaVL	5.5930172208957485
1	predictionMSEsd	PlasmaVL	6.4221938856078316
1	AIC	PlasmaVL	1140.6496999661913
1	adjR2	PlasmaVL	0.847775440642395
1	devExp	PlasmaVL	0.864258757758906
1.5	predictionMAE	Intact	2.2993019744499863
1.5	predictionMAEsd	Intact	1.7797377678907609
1.5	predictionMSE	Intact	8.606181948015847
1.5	predictionMSEsd	Intact	12.786176803059238
1.5	AIC	Intact	458.41045788622495
1.5	adjR2	Intact	0.9660692686669934
1.5	devExp	Intact	0.971674144038657
1.5	predictionMAE	Defective	1.7202174225002391
1.5	predictionMAEsd	Defective	1.1316624308819374
1.5	predictionMSE	Defective	5.094929015035215
1.5	predictionMSEsd	Defective	6.80136437958503
1.5	AIC	Defective	853.7162418510562
1.5	adjR2	Defective	0.776150696909211
1.5	devExp	Defective	0.8098179773060641
1.5	predictionMAE	PlasmaVL	1.8213556354328737
1.5	predictionMAEsd	PlasmaVL	0.9843810011036086
1.5	predictionMSE	PlasmaVL	6.350225043476853
1.5	predictionMSEsd	PlasmaVL	7.286037170788028
1.5	AIC	PlasmaVL	1089.6070640684331
1.5	adjR2	PlasmaVL	0.8731396163811944
1.5	devExp	PlasmaVL	0.8902140744796081
2	predictionMAE	Intact	2.2991457028391102
2	predictionMAEsd	Intact	1.7816503240696113
2	predictionMSE	Intact	8.610613223774669
2	predictionMSEsd	Intact	12.815695980043982
2	AIC	Intact	456.8980861444403
2	adjR2	Intact	0.9662808748440924
2	devExp	Intact	0.9718513960906945
2	predictionMAE	Defective	1.7190311397920002
2	predictionMAEsd	Defective	1.1376652922974277
2	predictionMSE	Defective	5.100489960489334
2	predictionMSEsd	Defective	6.854237294730031
2	AIC	Defective	851.7226345921081
2	adjR2	Defective	0.7778357703675078
2	devExp	Defective	0.8112985987628945
2	predictionMAE	PlasmaVL	1.8896366246050398
2	predictionMAEsd	PlasmaVL	1.0259309934750458
2	predictionMSE	PlasmaVL	6.712254008592835
2	predictionMSEsd	PlasmaVL	7.980209351233734
2	AIC	PlasmaVL	1082.4883660187477
2	adjR2	PlasmaVL	0.876306718516461
2	devExp	PlasmaVL	0.8931887934106062
2.5	predictionMAE	Intact	2.2980572445036156
2.5	predictionMAEsd	Intact	1.789426225418925
2.5	predictionMSE	Intact	8.622245011145116
2.5	predictionMSEsd	Intact	12.904936490847744
2.5	AIC	Intact	443.36657418119444
2.5	adjR2	Intact	0.9681188618942876
2.5	devExp	Intact	0.9733884736419975
2.5	predictionMAE	Defective	1.7497280317777641
2.5	predictionMAEsd	Defective	1.229310887742893
2.5	predictionMSE	Defective	5.377116752450457
2.5	predictionMSEsd	Defective	7.852959766275642
2.5	AIC	Defective	844.6144398027741
2.5	adjR2	Defective	0.7863452184388771
2.5	devExp	Defective	0.8187072091350817
2.5	predictionMAE	PlasmaVL	1.9708777129178163
2.5	predictionMAEsd	PlasmaVL	1.1299103529065055
2.5	predictionMSE	PlasmaVL	7.084933633517925
2.5	predictionMSEsd	PlasmaVL	8.980317303117907
2.5	AIC	PlasmaVL	1064.0479819790582
2.5	adjR2	PlasmaVL	0.8842748563844478
2.5	devExp	PlasmaVL	0.9002987115416429
3	predictionMAE	Intact	2.3013122517420235
3	predictionMAEsd	Intact	1.7942717882816623
3	predictionMSE	Intact	8.643679137036058
3	predictionMSEsd	Intact	12.961255910249955
3	AIC	Intact	431.8387282502332
3	adjR2	Intact	0.9696054139536906
3	devExp	Intact	0.9746315534867768
3	predictionMAE	Defective	1.7618077273916377
3	predictionMAEsd	Defective	1.2482463684310514
3	predictionMSE	Defective	5.440993844178502
3	predictionMSEsd	Defective	8.001704506049956
3	AIC	Defective	843.6882243226441
3	adjR2	Defective	0.7884394120883761
3	devExp	Defective	0.8205765797281444
3	predictionMAE	PlasmaVL	1.9131859462460936
3	predictionMAEsd	PlasmaVL	1.0423459600071803
3	predictionMSE	PlasmaVL	6.918897236207968
3	predictionMSEsd	PlasmaVL	8.331883896873508
3	AIC	PlasmaVL	1103.8573266311507
3	adjR2	PlasmaVL	0.8662856291191232
3	devExp	PlasmaVL	0.884395396062606
3.5	predictionMAE	Intact	2.3017057959270804
3.5	predictionMAEsd	Intact	1.7951826153945531
3.5	predictionMSE	Intact	8.643094408610521
3.5	predictionMSEsd	Intact	12.978058248017811
3.5	AIC	Intact	426.78058611779795
3.5	adjR2	Intact	0.9702355127563831
3.5	devExp	Intact	0.9751585032330401
3.5	predictionMAE	Defective	1.7720096026929113
3.5	predictionMAEsd	Defective	1.2558593953182722
3.5	predictionMSE	Defective	5.497938400539477
3.5	predictionMSEsd	Defective	8.030020241601934
3.5	AIC	Defective	847.5507125470937
3.5	adjR2	Defective	0.7851309436881116
3.5	devExp	Defective	0.8177665517790875
3.5	predictionMAE	PlasmaVL	1.8079476965825338
3.5	predictionMAEsd	PlasmaVL	0.9274102434915595
3.5	predictionMSE	PlasmaVL	6.7208577363940325
3.5	predictionMSEsd	PlasmaVL	7.718724222770338
3.5	AIC	PlasmaVL	1156.0227429664924
3.5	adjR2	PlasmaVL	0.8383941234379029
3.5	devExp	PlasmaVL	0.8592464827336336
4	predictionMAE	Intact	2.301992266476954
4	predictionMAEsd	Intact	1.795554376910944
4	predictionMSE	Intact	8.642087014152299
4	predictionMSEsd	Intact	13.002086040937215
4	AIC	Intact	424.2552631372637
4	adjR2	Intact	0.970545075813491
4	devExp	Intact	0.975417484448568
4	predictionMAE	Defective	1.779474364800484
4	predictionMAEsd	Defective	1.2561072103650286
4	predictionMSE	Defective	5.535951151716462
4	predictionMSEsd	Defective	8.02093818162164
4	AIC	Defective	851.6364053868674
4	adjR2	Defective	0.7813959167744862
4	devExp	Defective	0.8145823984293226
4	predictionMAE	PlasmaVL	1.7284961731539392
4	predictionMAEsd	PlasmaVL	0.8621081455138143
4	predictionMSE	PlasmaVL	6.732901715366732
4	predictionMSEsd	PlasmaVL	7.400327323292496
4	AIC	PlasmaVL	1205.4054469968173
4	adjR2	PlasmaVL	0.8060837077170948
4	devExp	PlasmaVL	0.8290371153393387
4.5	predictionMAE	Intact	2.2997610062921043
4.5	predictionMAEsd	Intact	1.799773643639442
4.5	predictionMSE	Intact	8.640738099415456
4.5	predictionMSEsd	Intact	13.081681623737277
4.5	AIC	Intact	419.5869224417751
4.5	adjR2	Intact	0.9711092514596291
4.5	devExp	Intact	0.9758891234934425
4.5	predictionMAE	Defective	1.7772745295435914
4.5	predictionMAEsd	Defective	1.2551661470550441
4.5	predictionMSE	Defective	5.533843325799898
4.5	predictionMSEsd	Defective	8.00035625612432
4.5	AIC	Defective	854.6953429486432
4.5	adjR2	Defective	0.7785690504651764
4.5	devExp	Defective	0.8121720234702866
4.5	predictionMAE	PlasmaVL	1.7185062650167084
4.5	predictionMAEsd	PlasmaVL	0.8159468716072233
4.5	predictionMSE	PlasmaVL	6.834546556649442
4.5	predictionMSEsd	PlasmaVL	7.055785146188194
4.5	AIC	PlasmaVL	1252.254680073867
4.5	adjR2	PlasmaVL	0.7743598134438155
4.5	devExp	PlasmaVL	0.7954579915961807
5	predictionMAE	Intact	2.3018637651209852
5	predictionMAEsd	Intact	1.8026570699658655
5	predictionMSE	Intact	8.657161315039527
5	predictionMSEsd	Intact	13.15530559013768
5	AIC	Intact	418.1033155756462
5	adjR2	Intact	0.9712861911425138
5	devExp	Intact	0.9760371115014256
5	predictionMAE	Defective	1.780198155920106
5	predictionMAEsd	Defective	1.24631085395988
5	predictionMSE	Defective	5.5254037235959625
5	predictionMSEsd	Defective	7.940390400473345
5	AIC	Defective	858.2894234514561
5	adjR2	Defective	0.7752535752130869
5	devExp	Defective	0.8093359538459929
5	predictionMAE	PlasmaVL	1.6758356468591569
5	predictionMAEsd	PlasmaVL	0.7767780253300195
5	predictionMSE	PlasmaVL	6.679035031188272
5	predictionMSEsd	PlasmaVL	6.710185709149242
5	AIC	PlasmaVL	1275.7461311687316
5	adjR2	PlasmaVL	0.7460154413783688
5	devExp	PlasmaVL	0.7637654100912729
5.5	predictionMAE	Intact	2.3049759815811197
5.5	predictionMAEsd	Intact	1.8025430972462095
5.5	predictionMSE	Intact	8.669037225764374
5.5	predictionMSEsd	Intact	13.195339808403228
5.5	AIC	Intact	419.2864917546141
5.5	adjR2	Intact	0.9711449147863298
5.5	devExp	Intact	0.9759191786159264
5.5	predictionMAE	Defective	1.7931872105232487
5.5	predictionMAEsd	Defective	1.236778645649831
5.5	predictionMSE	Defective	5.556168011261387
5.5	predictionMSEsd	Defective	7.899246256878762
5.5	AIC	Defective	863.3765944112051
5.5	adjR2	Defective	0.7704209862715572
5.5	devExp	Defective	0.8051929653307047
5.5	predictionMAE	PlasmaVL	1.7523519309153908
5.5	predictionMAEsd	PlasmaVL	0.7422605680768322
5.5	predictionMSE	PlasmaVL	7.030284493662465
5.5	predictionMSEsd	PlasmaVL	6.518400815464294
5.5	AIC	PlasmaVL	1297.7830239489306
5.5	adjR2	PlasmaVL	0.7197586226901
5.5	devExp	PlasmaVL	0.7350570288715845
6	predictionMAE	Intact	2.3078435955659256
6	predictionMAEsd	Intact	1.7998998518646179
6	predictionMSE	Intact	8.672662096190287
6	predictionMSEsd	Intact	13.212731206057686
6	AIC	Intact	422.9506010820643
6	adjR2	Intact	0.9707033329988443
6	devExp	Intact	0.9755502461148584
6	predictionMAE	Defective	1.78323714409013
6	predictionMAEsd	Defective	1.1506955834324533
6	predictionMSE	Defective	5.332768393511957
6	predictionMSEsd	Defective	6.945066029643524
6	AIC	Defective	869.9208505361628
6	adjR2	Defective	0.7640266308289398
6	devExp	Defective	0.7996906087808977
6	predictionMAE	PlasmaVL	1.8414183235280315
6	predictionMAEsd	PlasmaVL	0.7520429879226918
6	predictionMSE	PlasmaVL	7.455786679673586
6	predictionMSEsd	PlasmaVL	6.465855273837749
6	AIC	PlasmaVL	1314.2924932718365
6	adjR2	PlasmaVL	0.6935054113658038
6	devExp	PlasmaVL	0.7062207356834537
6.5	predictionMAE	Intact	2.3106193824793038
6.5	predictionMAEsd	Intact	1.7981694649169442
6.5	predictionMSE	Intact	8.680684572569636
6.5	predictionMSEsd	Intact	13.229403466022589
6.5	AIC	Intact	428.3024511454817
6.5	adjR2	Intact	0.9700462420713939
6.5	devExp	Intact	0.9750011932928992
6.5	predictionMAE	Defective	1.7981588124819219
6.5	predictionMAEsd	Defective	1.1352294562414302
6.5	predictionMSE	Defective	5.359833797924799
6.5	predictionMSEsd	Defective	6.869482902288769
6.5	AIC	Defective	876.75530384372
6.5	adjR2	Defective	0.7571718447151411
6.5	devExp	Defective	0.7937705447558373
6.5	predictionMAE	PlasmaVL	1.9291354149850246
6.5	predictionMAEsd	PlasmaVL	0.754081524688917
6.5	predictionMSE	PlasmaVL	7.893021329734148
6.5	predictionMSEsd	PlasmaVL	6.433485863294743
6.5	AIC	PlasmaVL	1329.3476899418902
6.5	adjR2	PlasmaVL	0.6680706959815441
6.5	devExp	PlasmaVL	0.6786817265092923
7	predictionMAE	Intact	2.313255754556411
7	predictionMAEsd	Intact	1.7960757541926662
7	predictionMSE	Intact	8.687251325493742
7	predictionMSEsd	Intact	13.239852279279345
7	AIC	Intact	434.65697599119574
7	adjR2	Intact	0.969246940453538
7	devExp	Intact	0.9743332378323181
7	predictionMAE	Defective	1.8117700137402446
7	predictionMAEsd	Defective	1.1204794637078574
7	predictionMSE	Defective	5.387983383288559
7	predictionMSEsd	Defective	6.785116939301339
7	AIC	Defective	883.7581487638448
7	adjR2	Defective	0.7499069326967043
7	devExp	Defective	0.7874868780209446
7	predictionMAE	PlasmaVL	2.0034173841023692
7	predictionMAEsd	PlasmaVL	0.7574464608430841
7	predictionMSE	PlasmaVL	8.343636306904274
7	predictionMSEsd	PlasmaVL	6.441302617347275
7	AIC	PlasmaVL	1347.57250088084
7	adjR2	PlasmaVL	0.6453395220737472
7	devExp	PlasmaVL	0.656529899531613
7.5	predictionMAE	Intact	2.3152006958005398
7.5	predictionMAEsd	Intact	1.7954231334359767
7.5	predictionMSE	Intact	8.696360279675645
7.5	predictionMSEsd	Intact	13.253919656854887
7.5	AIC	Intact	441.1592378138517
7.5	adjR2	Intact	0.9684070124392907
7.5	devExp	Intact	0.9736312719136689
7.5	predictionMAE	Defective	1.8223451576124106
7.5	predictionMAEsd	Defective	1.1091314698156105
7.5	predictionMSE	Defective	5.415838709516428
7.5	predictionMSEsd	Defective	6.711908670870349
7.5	AIC	Defective	890.3449251943598
7.5	adjR2	Defective	0.7428670890100884
7.5	devExp	Defective	0.7813892110775398
7.5	predictionMAE	PlasmaVL	2.0651665557073904
7.5	predictionMAEsd	PlasmaVL	0.7601850194208456
7.5	predictionMSE	PlasmaVL	8.767495132068484
7.5	predictionMSEsd	PlasmaVL	6.465455194082435
7.5	AIC	PlasmaVL	1363.622112905303
7.5	adjR2	PlasmaVL	0.624016781190808
7.5	devExp	PlasmaVL	0.6357481304443648
8	predictionMAE	Intact	2.31597781021244
8	predictionMAEsd	Intact	1.7966469458227186
8	predictionMSE	Intact	8.707174714786328
8	predictionMSEsd	Intact	13.276275285963374
8	AIC	Intact	447.5979810127451
8	adjR2	Intact	0.9675527391538555
8	devExp	Intact	0.9729172437166639
8	predictionMAE	Defective	1.8303920275584356
8	predictionMAEsd	Defective	1.1020645364380623
8	predictionMSE	Defective	5.440944382273314
8	predictionMSEsd	Defective	6.67357055002298
8	AIC	Defective	895.7276225928156
8	adjR2	Defective	0.7369552659999419
8	devExp	Defective	0.7762629398600183
8	predictionMAE	PlasmaVL	2.1129124284187837
8	predictionMAEsd	PlasmaVL	0.7606955417738086
8	predictionMSE	PlasmaVL	9.133578031067511
8	predictionMSEsd	PlasmaVL	6.4825448199675595
8	AIC	PlasmaVL	1376.9563252297128
8	adjR2	PlasmaVL	0.6052892803503648
8	devExp	PlasmaVL	0.6174724957841081
8.5	predictionMAE	Intact	2.3167744819414255
8.5	predictionMAEsd	Intact	1.7980665127627076
8.5	predictionMSE	Intact	8.717082996705434
8.5	predictionMSEsd	Intact	13.296923406652208
8.5	AIC	Intact	451.9651511194215
8.5	adjR2	Intact	0.9669602308065289
8.5	devExp	Intact	0.9724219692823015
8.5	predictionMAE	Defective	1.8351758775032054
8.5	predictionMAEsd	Defective	1.0975272549189103
8.5	predictionMSE	Defective	5.459057908082102
8.5	predictionMSEsd	Defective	6.6717259066531716
8.5	AIC	Defective	899.3338055265928
8.5	adjR2	Defective	0.7328639838143269
8.5	devExp	Defective	0.7727219938029469
8.5	predictionMAE	PlasmaVL	2.1479500188687224
8.5	predictionMAEsd	PlasmaVL	0.7527762623385963
8.5	predictionMSE	PlasmaVL	9.38483355177568
8.5	predictionMSEsd	PlasmaVL	6.455358013358258
8.5	AIC	PlasmaVL	1386.0365388902928
8.5	adjR2	PlasmaVL	0.5919466911452959
8.5	devExp	PlasmaVL	0.6044010261223861
9	predictionMAE	Intact	2.3180748158664355
9	predictionMAEsd	Intact	1.799346053178456
9	predictionMSE	Intact	8.729027402444423
9	predictionMSEsd	Intact	13.313188062882709
9	AIC	Intact	455.18247510377046
9	adjR2	Intact	0.966516775902147
9	devExp	Intact	0.9720513140283072
9	predictionMAE	Defective	1.8398186101027538
9	predictionMAEsd	Defective	1.092391599593197
9	predictionMSE	Defective	5.474977609756467
9	predictionMSEsd	Defective	6.650688953916148
9	AIC	Defective	902.5898822755967
9	adjR2	Defective	0.729004272509463
9	devExp	Defective	0.7693808083686551
9	predictionMAE	PlasmaVL	2.1806620901522304
9	predictionMAEsd	PlasmaVL	0.7415857375811286
9	predictionMSE	PlasmaVL	9.617478865293274
9	predictionMSEsd	PlasmaVL	6.424831691168154
9	AIC	PlasmaVL	1394.3046698548023
9	adjR2	PlasmaVL	0.5794502053143803
9	devExp	PlasmaVL	0.5921880319406618
9.5	predictionMAE	Intact	2.3191806434608853
9.5	predictionMAEsd	Intact	1.7997809927296402
9.5	predictionMSE	Intact	8.737958520303104
9.5	predictionMSEsd	Intact	13.315373353593733
9.5	AIC	Intact	458.1007205509925
9.5	adjR2	Intact	0.9661093759661707
9.5	devExp	Intact	0.9717108087143347
9.5	predictionMAE	Defective	1.8484558856782265
9.5	predictionMAEsd	Defective	1.0843727439569597
9.5	predictionMSE	Defective	5.487754551105226
9.5	predictionMSEsd	Defective	6.595524253737378
9.5	AIC	Defective	905.7451864114496
9.5	adjR2	Defective	0.7252445887992518
9.5	devExp	Defective	0.7661157924042559
9.5	predictionMAE	PlasmaVL	2.214834560951757
9.5	predictionMAEsd	PlasmaVL	0.7350622307582917
9.5	predictionMSE	PlasmaVL	9.859240635729956
9.5	predictionMSEsd	PlasmaVL	6.452309894532275
9.5	AIC	PlasmaVL	1402.2439334123806
9.5	adjR2	PlasmaVL	0.5671176257941128
9.5	devExp	PlasmaVL	0.5801524452154374
10	predictionMAE	Intact	2.319150611413981
10	predictionMAEsd	Intact	1.8000507235916532
10	predictionMSE	Intact	8.741662958869723
10	predictionMSEsd	Intact	13.314663128755258
10	AIC	Intact	461.2264754560079
10	adjR2	Intact	0.9656675423289685
10	devExp	Intact	0.9713414863513052
10	predictionMAE	Defective	1.8562474564917317
10	predictionMAEsd	Defective	1.0782257722727668
10	predictionMSE	Defective	5.500925254972205
10	predictionMSEsd	Defective	6.547683018542494
10	AIC	Defective	908.8868576651155
10	adjR2	Defective	0.721387491441773
10	devExp	Defective	0.7627620698073546
10	predictionMAE	PlasmaVL	2.24645421339698
10	predictionMAEsd	PlasmaVL	0.7324362574439705
10	predictionMSE	PlasmaVL	10.117850571357035
10	predictionMSEsd	PlasmaVL	6.512596596459255
10	AIC	PlasmaVL	1410.3594591928475
10	adjR2	PlasmaVL	0.5541558895335955
10	devExp	PlasmaVL	0.5675143329215344
10.5	predictionMAE	Intact	2.3197120167461196
10.5	predictionMAEsd	Intact	1.7989993525664671
10.5	predictionMSE	Intact	8.743175710822491
10.5	predictionMSEsd	Intact	13.306981496177995
10.5	AIC	Intact	465.1027582889494
10.5	adjR2	Intact	0.9651116527483681
10.5	devExp	Intact	0.9708767788861747
10.5	predictionMAE	Defective	1.8638881278831014
10.5	predictionMAEsd	Defective	1.071495881320409
10.5	predictionMSE	Defective	5.51480268266876
10.5	predictionMSEsd	Defective	6.490887284278473
10.5	AIC	Defective	912.2994288276028
10.5	adjR2	Defective	0.7170201198978382
10.5	devExp	Defective	0.7589608782371613
10.5	predictionMAE	PlasmaVL	2.274406974460185
10.5	predictionMAEsd	PlasmaVL	0.7298202740529528
10.5	predictionMSE	PlasmaVL	10.382845988611047
10.5	predictionMSEsd	PlasmaVL	6.573291065467343
10.5	AIC	PlasmaVL	1418.5455527060903
10.5	adjR2	PlasmaVL	0.5406832804752306
10.5	devExp	PlasmaVL	0.5543728738726968
11	predictionMAE	Intact	2.3200456702040113
11	predictionMAEsd	Intact	1.7976564143782023
11	predictionMSE	Intact	8.743283486899108
11	predictionMSEsd	Intact	13.29452652908869
11	AIC	Intact	469.6025519719657
11	adjR2	Intact	0.9644550837500395
11	devExp	Intact	0.9703278602801841
11	predictionMAE	Defective	1.872155983085099
11	predictionMAEsd	Defective	1.0634212607543136
11	predictionMSE	Defective	5.529293771579737
11	predictionMSEsd	Defective	6.4256362386243255
11	AIC	Defective	915.8271054123059
11	adjR2	Defective	0.7122310172434232
11	devExp	Defective	0.7547884671384785
11	predictionMAE	PlasmaVL	2.311941999660517
11	predictionMAEsd	PlasmaVL	0.7232793896697055
11	predictionMSE	PlasmaVL	10.652028203255428
11	predictionMSEsd	PlasmaVL	6.634749939025065
11	AIC	PlasmaVL	1426.7352595181117
11	adjR2	PlasmaVL	0.5267909507237641
11	devExp	PlasmaVL	0.540815635596952
11.5	predictionMAE	Intact	2.3202007586093245
11.5	predictionMAEsd	Intact	1.7962878469161498
11.5	predictionMSE	Intact	8.743060003281812
11.5	predictionMSEsd	Intact	13.280501780097417
11.5	AIC	Intact	474.52710670936597
11.5	adjR2	Intact	0.963722402109913
11.5	devExp	Intact	0.969715259480133
11.5	predictionMAE	Defective	1.8974474626654494
11.5	predictionMAEsd	Defective	1.1157440013494084
11.5	predictionMSE	Defective	5.739518663422258
11.5	predictionMSEsd	Defective	7.08476889879068
11.5	AIC	Defective	919.231960972412
11.5	adjR2	Defective	0.7071680134068599
11.5	devExp	Defective	0.750373293189652
11.5	predictionMAE	PlasmaVL	2.3514108297457885
11.5	predictionMAEsd	PlasmaVL	0.7165799993053843
11.5	predictionMSE	PlasmaVL	10.93272736699544
11.5	predictionMSEsd	PlasmaVL	6.703707345631021
11.5	AIC	PlasmaVL	1434.9552241888427
11.5	adjR2	PlasmaVL	0.512424363910584
11.5	devExp	PlasmaVL	0.5267931927915325
12	predictionMAE	Intact	2.32035568677212
12	predictionMAEsd	Intact	1.7948143546396267
12	predictionMSE	Intact	8.742848331138878
12	predictionMSEsd	Intact	13.262277136465594
12	AIC	Intact	479.66619637062456
12	adjR2	Intact	0.9629417218347596
12	devExp	Intact	0.9690624785872429
12	predictionMAE	Defective	1.9032522288871607
12	predictionMAEsd	Defective	1.1059726001221417
12	predictionMSE	Defective	5.748438844581209
12	predictionMSEsd	Defective	6.986154987437919
12	AIC	Defective	922.3933903716213
12	adjR2	Defective	0.7022230485184515
12	devExp	Defective	0.7460624509491227
12	predictionMAE	PlasmaVL	2.385192134799438
12	predictionMAEsd	PlasmaVL	0.7065652106239964
12	predictionMSE	PlasmaVL	11.200730358672812
12	predictionMSEsd	PlasmaVL	6.765257164971339
12	AIC	PlasmaVL	1442.6042299732846
12	adjR2	PlasmaVL	0.4986573902542305
12	devExp	PlasmaVL	0.5133491759721284
12.5	predictionMAE	Intact	2.3219424885930118
12.5	predictionMAEsd	Intact	1.7933941722393005
12.5	predictionMSE	Intact	8.747537227381383
12.5	predictionMSEsd	Intact	13.249324632467664
12.5	AIC	Intact	482.90230279505636
12.5	adjR2	Intact	0.9624415305249385
12.5	devExp	Intact	0.9686442185222687
12.5	predictionMAE	Defective	1.906416470913747
12.5	predictionMAEsd	Defective	1.0950923129271557
12.5	predictionMSE	Defective	5.744155902514267
12.5	predictionMSEsd	Defective	6.877343313375119
12.5	AIC	Defective	924.3862422326278
12.5	adjR2	Defective	0.6989906768076728
12.5	devExp	Defective	0.7432441852130441
12.5	predictionMAE	PlasmaVL	2.4125140463952044
12.5	predictionMAEsd	PlasmaVL	0.6970672200445921
12.5	predictionMSE	PlasmaVL	11.391354337520792
12.5	predictionMSEsd	PlasmaVL	6.7977941531185255
12.5	AIC	PlasmaVL	1448.0347503481728
12.5	adjR2	PlasmaVL	0.48871173253906397
12.5	devExp	PlasmaVL	0.5036806866400135
13	predictionMAE	Intact	2.3227870725794473
13	predictionMAEsd	Intact	1.791456486468425
13	predictionMSE	Intact	8.74700628535939
13	predictionMSEsd	Intact	13.231337746356935
13	AIC	Intact	486.1266607358107
13	adjR2	Intact	0.9619364756190809
13	devExp	Intact	0.9682218505697174
13	predictionMAE	Defective	1.9093081417422348
13	predictionMAEsd	Defective	1.0882896164847644
13	predictionMSE	Defective	5.745228447425342
13	predictionMSEsd	Defective	6.807676629967925
13	AIC	Defective	926.6552594896284
13	adjR2	Defective	0.6959249430875788
13	devExp	Defective	0.7405605560752531
13	predictionMAE	PlasmaVL	2.4377982453225098
13	predictionMAEsd	PlasmaVL	0.6879406446268665
13	predictionMSE	PlasmaVL	11.563455620428215
13	predictionMSEsd	PlasmaVL	6.838624602239158
13	AIC	PlasmaVL	1452.77954216477
13	adjR2	PlasmaVL	0.4798653030197575
13	devExp	PlasmaVL	0.49508404629831176
13.5	predictionMAE	Intact	2.3230839425748258
13.5	predictionMAEsd	Intact	1.7892621144508836
13.5	predictionMSE	Intact	8.743525999983502
13.5	predictionMSEsd	Intact	13.20972232927566
13.5	AIC	Intact	489.6458462034399
13.5	adjR2	Intact	0.961377534712311
13.5	devExp	Intact	0.9677543626700579
13.5	predictionMAE	Defective	1.9118167161018178
13.5	predictionMAEsd	Defective	1.082809531101595
13.5	predictionMSE	Defective	5.75111865883722
13.5	predictionMSEsd	Defective	6.749431392923839
13.5	AIC	Defective	929.1996225364223
13.5	adjR2	Defective	0.692620110927508
13.5	devExp	Defective	0.737665890373079
13.5	predictionMAE	PlasmaVL	2.458258578240239
13.5	predictionMAEsd	PlasmaVL	0.6793561256767129
13.5	predictionMSE	PlasmaVL	11.708756456998723
13.5	predictionMSEsd	PlasmaVL	6.871153274537116
13.5	AIC	PlasmaVL	1456.7117458915195
13.5	adjR2	PlasmaVL	0.47246819909699966
13.5	devExp	PlasmaVL	0.48793122532387917
14	predictionMAE	Intact	2.322426480174052
14	predictionMAEsd	Intact	1.7877272675896594
14	predictionMSE	Intact	8.737586377181293
14	predictionMSEsd	Intact	13.192556103252066
14	AIC	Intact	492.382660336831
14	adjR2	Intact	0.9609371746045416
14	devExp	Intact	0.9673860566827518
14	predictionMAE	Defective	1.9137767026093946
14	predictionMAEsd	Defective	1.079321246208413
14	predictionMSE	Defective	5.76351049170372
14	predictionMSEsd	Defective	6.7019157454701
14	AIC	Defective	931.5799618894799
14	adjR2	Defective	0.6894529724411138
14	devExp	Defective	0.7349015094066702
14	predictionMAE	PlasmaVL	2.4769875205818135
14	predictionMAEsd	PlasmaVL	0.6745813627067246
14	predictionMSE	PlasmaVL	11.854711671887463
14	predictionMSEsd	PlasmaVL	6.9214426922038115
14	AIC	PlasmaVL	1460.6461271098294
14	adjR2	PlasmaVL	0.46491411935844895
14	devExp	PlasmaVL	0.4805927776831509
14.5	predictionMAE	Intact	2.321516297730696
14.5	predictionMAEsd	Intact	1.7872032397826274
14.5	predictionMSE	Intact	8.734562411825227
14.5	predictionMSEsd	Intact	13.183894641529827
14.5	AIC	Intact	495.14204050276953
14.5	adjR2	Intact	0.9604880826308851
14.5	devExp	Intact	0.9670104554808925
14.5	predictionMAE	Defective	1.9149277481388851
14.5	predictionMAEsd	Defective	1.075128392720788
14.5	predictionMSE	Defective	5.77078581883379
14.5	predictionMSEsd	Defective	6.645482735181214
14.5	AIC	Defective	933.9231393961089
14.5	adjR2	Defective	0.6861890032677374
14.5	devExp	Defective	0.7320499061550161
14.5	predictionMAE	PlasmaVL	2.493967508317319
14.5	predictionMAEsd	PlasmaVL	0.6713372853230226
14.5	predictionMSE	PlasmaVL	12.009082263744418
14.5	predictionMSEsd	PlasmaVL	6.984422431981713
14.5	AIC	PlasmaVL	1464.7148475012575
14.5	adjR2	PlasmaVL	0.4569096798539234
14.5	devExp	PlasmaVL	0.4727607686823448
15	predictionMAE	Intact	2.320337253093544
15	predictionMAEsd	Intact	1.7862105599663387
15	predictionMSE	Intact	8.729356365170997
15	predictionMSEsd	Intact	13.165680881678298
15	AIC	Intact	498.46271178773304
15	adjR2	Intact	0.9599408176325219
15	devExp	Intact	0.9665527110157642
15	predictionMAE	Defective	1.9171212132272422
15	predictionMAEsd	Defective	1.0698597154347345
15	predictionMSE	Defective	5.778244039494293
15	predictionMSEsd	Defective	6.578957405952805
15	AIC	Defective	936.6092786445602
15	adjR2	Defective	0.6824886361569873
15	devExp	Defective	0.7288141411952781
15	predictionMAE	PlasmaVL	2.508816831383873
15	predictionMAEsd	PlasmaVL	0.6712605851527437
15	predictionMSE	PlasmaVL	12.197915354245055
15	predictionMSEsd	PlasmaVL	7.094657726352334
15	AIC	PlasmaVL	1469.2144654450126
15	adjR2	PlasmaVL	0.44792393563574706
15	devExp	PlasmaVL	0.4639718681423651
15.5	predictionMAE	Intact	2.3189024188689533
15.5	predictionMAEsd	Intact	1.7852592911385106
15.5	predictionMSE	Intact	8.723279554249284
15.5	predictionMSEsd	Intact	13.149128328707258
15.5	AIC	Intact	502.16362571369405
15.5	adjR2	Intact	0.9593219933202234
15.5	devExp	Intact	0.9660350603704878
15.5	predictionMAE	Defective	1.9192689254453044
15.5	predictionMAEsd	Defective	1.0644431608302385
15.5	predictionMSE	Defective	5.784769919636834
15.5	predictionMSEsd	Defective	6.5099505980283405
15.5	AIC	Defective	939.4605974293685
15.5	adjR2	Defective	0.6785656585902925
15.5	devExp	Defective	0.7253774493838364
15.5	predictionMAE	PlasmaVL	2.531677797220707
15.5	predictionMAEsd	PlasmaVL	0.6861650115586767
15.5	predictionMSE	PlasmaVL	12.478955190479018
15.5	predictionMSEsd	PlasmaVL	7.453044899442984
15.5	AIC	PlasmaVL	1473.7742283290252
15.5	adjR2	PlasmaVL	0.438678121308283
15.5	devExp	PlasmaVL	0.4549359181002448
16	predictionMAE	Intact	2.317194221778427
16	predictionMAEsd	Intact	1.7841178592505702
16	predictionMSE	Intact	8.715609733799472
16	predictionMSEsd	Intact	13.129371063091211
16	AIC	Intact	506.2395872112813
16	adjR2	Intact	0.9586294371833397
16	devExp	Intact	0.9654556727297701
16	predictionMAE	Defective	1.9208812915965423
16	predictionMAEsd	Defective	1.0591984295740915
16	predictionMSE	Defective	5.790896701601399
16	predictionMSEsd	Defective	6.437297140425159
16	AIC	Defective	942.4333540776797
16	adjR2	Defective	0.6744572602971783
16	devExp	Defective	0.7217732028839647
16	predictionMAE	PlasmaVL	2.552095843170915
16	predictionMAEsd	PlasmaVL	0.6876641140475029
16	predictionMSE	PlasmaVL	12.66190083664687
16	predictionMSEsd	PlasmaVL	7.519678964089527
16	AIC	PlasmaVL	1478.3127648614889
16	adjR2	PlasmaVL	0.42932860673305195
16	devExp	PlasmaVL	0.4458027211223324
16.5	predictionMAE	Intact	2.3174524487130346
16.5	predictionMAEsd	Intact	1.7835814849250649
16.5	predictionMSE	Intact	8.718722679404916
16.5	predictionMSEsd	Intact	13.121732148901595
16.5	AIC	Intact	509.62423309619993
16.5	adjR2	Intact	0.9580453644392671
16.5	devExp	Intact	0.9649670504363146
16.5	predictionMAE	Defective	1.921607773150924
16.5	predictionMAEsd	Defective	1.0519396781787385
16.5	predictionMSE	Defective	5.782092306887108
16.5	predictionMSEsd	Defective	6.352434423417053
16.5	AIC	Defective	944.1787510559269
16.5	adjR2	Defective	0.6720000693732706
16.5	devExp	Defective	0.719607407602829
16.5	predictionMAE	PlasmaVL	2.5705482885927133
16.5	predictionMAEsd	PlasmaVL	0.6892431855918324
16.5	predictionMSE	PlasmaVL	12.80100775274145
16.5	predictionMSEsd	PlasmaVL	7.57318289865143
16.5	AIC	PlasmaVL	1481.731681299259
16.5	adjR2	PlasmaVL	0.4221691751093295
16.5	devExp	PlasmaVL	0.43879883413680926
17	predictionMAE	Intact	2.31732769153102
17	predictionMAEsd	Intact	1.7829767647295416
17	predictionMSE	Intact	8.718992769158396
17	predictionMSEsd	Intact	13.110043437913566
17	AIC	Intact	512.1643737388165
17	adjR2	Intact	0.9576015747967124
17	devExp	Intact	0.96459581188854715
17	predictionMAE	Defective	1.9235660590976627
17	predictionMAEsd	Defective	1.0453005511521756
17	predictionMSE	Defective	5.773521785968702
17	predictionMSEsd	Defective	6.285244232063436
17	AIC	Defective	945.2853616127376
17	adjR2	Defective	0.6704349637563548
17	devExp	Defective	0.7182333725926557
17	predictionMAE	PlasmaVL	2.5913170445841684
17	predictionMAEsd	PlasmaVL	0.6881175484305742
17	predictionMSE	PlasmaVL	12.910768852086171
17	predictionMSEsd	PlasmaVL	7.615854964862399
17	AIC	PlasmaVL	1484.4277662338156
17	adjR2	PlasmaVL	0.41639394590483314
17	devExp	PlasmaVL	0.4331025966010589
17.5	predictionMAE	Intact	2.3163728470118565
17.5	predictionMAEsd	Intact	1.78278477618749
17.5	predictionMSE	Intact	8.717026890184806
17.5	predictionMSEsd	Intact	13.098992917738613
17.5	AIC	Intact	514.8175574797253
17.5	adjR2	Intact	0.957133088144976
17.5	devExp	Intact	0.9642038467316321
17.5	predictionMAE	Defective	1.9253784479832654
17.5	predictionMAEsd	Defective	1.0407599616910816
17.5	predictionMSE	Defective	5.772377127307491
17.5	predictionMSEsd	Defective	6.246808882251199
17.5	AIC	Defective	946.1615903949996
17.5	adjR2	Defective	0.6692052819545171
17.5	devExp	Defective	0.7171516525408543
17.5	predictionMAE	PlasmaVL	2.6108786866341736
17.5	predictionMAEsd	PlasmaVL	0.6864385601918358
17.5	predictionMSE	PlasmaVL	12.998954548232959
17.5	predictionMSEsd	PlasmaVL	7.6459499304036385
17.5	AIC	PlasmaVL	1486.5469141550843
17.5	adjR2	PlasmaVL	0.41182205785203985
17.5	devExp	PlasmaVL	0.4285981693949634
18	predictionMAE	Intact	2.315961015700577
18	predictionMAEsd	Intact	1.7818697610450347
18	predictionMSE	Intact	8.715869090137616
18	predictionMSEsd	Intact	13.082397012091585
18	AIC	Intact	518.1822970172848
18	adjR2	Intact	0.9565315438296674
18	devExp	Intact	0.9637005100957743
18	predictionMAE	Defective	1.9292713596558708
18	predictionMAEsd	Defective	1.0370036574035526
18	predictionMSE	Defective	5.77847748081617
18	predictionMSEsd	Defective	6.213473514078987
18	AIC	Defective	947.2324330326983
18	adjR2	Defective	0.6677080911526032
18	devExp	Defective	0.7158411535611744
18	predictionMAE	PlasmaVL	2.6279544858561636
18	predictionMAEsd	PlasmaVL	0.684297356062919
18	predictionMSE	PlasmaVL	13.08486517513215
18	predictionMSEsd	PlasmaVL	7.675968382695382
18	AIC	PlasmaVL	1488.6370914490994
18	adjR2	PlasmaVL	0.4073063029385131
18	devExp	PlasmaVL	0.4241684522496154
18.5	predictionMAE	Intact	2.31551388933995
18.5	predictionMAEsd	Intact	1.7810631319656642
18.5	predictionMSE	Intact	8.715232126080657
18.5	predictionMSEsd	Intact	13.065678673226394
18.5	AIC	Intact	521.9829128617064
18.5	adjR2	Intact	0.9558419507753795
18.5	devExp	Intact	0.963123449847963
18.5	predictionMAE	Defective	1.9343972230451747
18.5	predictionMAEsd	Defective	1.0323606493498054
18.5	predictionMSE	Defective	5.787831482100566
18.5	predictionMSEsd	Defective	6.168290136903735
18.5	AIC	Defective	948.8348784677131
18.5	adjR2	Defective	0.665457129623366
18.5	devExp	Defective	0.7138706279873019
18.5	predictionMAE	PlasmaVL	2.644071140937781
18.5	predictionMAEsd	PlasmaVL	0.6834574888089591
18.5	predictionMSE	PlasmaVL	13.19094236126708
18.5	predictionMSEsd	PlasmaVL	7.7148567601658575
18.5	AIC	PlasmaVL	1491.1583600015754
18.5	adjR2	PlasmaVL	0.40180422501709645
18.5	devExp	PlasmaVL	0.4187648224457848
19	predictionMAE	Intact	2.3149188594746217
19	predictionMAEsd	Intact	1.7796848933316036
19	predictionMSE	Intact	8.712668393257866
19	predictionMSEsd	Intact	13.039132020845058
19	AIC	Intact	526.5175279899388
19	adjR2	Intact	0.95500489076845
19	devExp	Intact	0.9624229259460292
19	predictionMAE	Defective	1.9402697627118584
19	predictionMAEsd	Defective	1.0263075381365037
19	predictionMSE	Defective	5.798248537145344
19	predictionMSEsd	Defective	6.107037033579127
19	AIC	Defective	950.8874929396217
19	adjR2	Defective	0.6625484706274365
19	devExp	Defective	0.7113212238713756
19	predictionMAE	PlasmaVL	2.660536492660443
19	predictionMAEsd	PlasmaVL	0.6838426341811168
19	predictionMSE	PlasmaVL	13.32499581812784
19	predictionMSEsd	PlasmaVL	7.769825766344362
19	AIC	PlasmaVL	1494.2786329092671
19	adjR2	PlasmaVL	0.3949319488250207
19	devExp	PlasmaVL	0.4120202377792428
19.5	predictionMAE	Intact	2.314112337476601
19.5	predictionMAEsd	Intact	1.7779240566639691
19.5	predictionMSE	Intact	8.708656982656128
19.5	predictionMSEsd	Intact	13.005422022158532
19.5	AIC	Intact	531.7628326396447
19.5	adjR2	Intact	0.9540161926151303
19.5	devExp	Intact	0.9615954125426225
19.5	predictionMAE	Defective	1.9463907301163696
19.5	predictionMAEsd	Defective	1.0188919738999906
19.5	predictionMSE	Defective	5.8092413506670715
19.5	predictionMSEsd	Defective	6.0262326368201
19.5	AIC	Defective	953.4357694520729
19.5	adjR2	Defective	0.6588990294792835
19.5	devExp	Defective	0.7081185376947674
19.5	predictionMAE	PlasmaVL	2.6793701869716737
19.5	predictionMAEsd	PlasmaVL	0.6830367013814719
19.5	predictionMSE	PlasmaVL	13.487957699125733
19.5	predictionMSEsd	PlasmaVL	7.840846059693001
19.5	AIC	PlasmaVL	1497.9866084236257
19.5	adjR2	PlasmaVL	0.3866641341067354
19.5	devExp	PlasmaVL	0.4039063108064553
20	predictionMAE	Intact	2.3124549907473004
20	predictionMAEsd	Intact	1.7752845028129782
20	predictionMSE	Intact	8.698124492044727
20	predictionMSEsd	Intact	12.961169152104404
20	AIC	Intact	537.3984420322445
20	adjR2	Intact	0.9529224228129756
20	devExp	Intact	0.9606798217836842
20	predictionMAE	Defective	1.9526222096647803
20	predictionMAEsd	Defective	1.0100943248922603
20	predictionMSE	Defective	5.820663091562379
20	predictionMSEsd	Defective	5.93016335529652
20	AIC	Defective	956.2252352569242
20	adjR2	Defective	0.6548610735768657
20	devExp	Defective	0.7045761467184013
20	predictionMAE	PlasmaVL	2.69823953943581
20	predictionMAEsd	PlasmaVL	0.6839238708107325
20	predictionMSE	PlasmaVL	13.669347149120487
20	predictionMSEsd	PlasmaVL	7.921673547707684
20	AIC	PlasmaVL	1501.9830294368448
20	adjR2	PlasmaVL	0.3776150213874335
20	devExp	PlasmaVL	0.3950166619772422
20.5	predictionMAE	Intact	2.310877032665725
20.5	predictionMAEsd	Intact	1.773624029722563
20.5	predictionMSE	Intact	8.68940740366311
20.5	predictionMSEsd	Intact	12.928400602792316
20.5	AIC	Intact	541.0862450887789
20.5	adjR2	Intact	0.9521948288505907
20.5	devExp	Intact	0.9600706820736417
20.5	predictionMAE	Defective	1.9578312279340275
20.5	predictionMAEsd	Defective	1.0044775852669376
20.5	predictionMSE	Defective	5.8354014582751095
20.5	predictionMSEsd	Defective	5.8672961006854525
20.5	AIC	Defective	958.4334384306201
20.5	adjR2	Defective	0.651634992992795
20.5	devExp	Defective	0.70174856702377
20.5	predictionMAE	PlasmaVL	2.710168834640081
20.5	predictionMAEsd	PlasmaVL	0.682565587308683
20.5	predictionMSE	PlasmaVL	13.761236732706337
20.5	predictionMSEsd	PlasmaVL	7.960680693457847
20.5	AIC	PlasmaVL	1503.9742577595337
20.5	adjR2	PlasmaVL	0.3731333164849002
20.5	devExp	PlasmaVL	0.3906690625759624
21	predictionMAE	Intact	2.309658367591285
21	predictionMAEsd	Intact	1.773435798059187
21	predictionMSE	Intact	8.685714255891236
21	predictionMSEsd	Intact	12.915986178778793
21	AIC	Intact	543.3805089751444
21	adjR2	Intact	0.9517368757635476
21	devExp	Intact	0.9596872556785909
21	predictionMAE	Defective	1.9623409039016042
21	predictionMAEsd	Defective	1.0041006875616065
21	predictionMSE	Defective	5.859896594862045
21	predictionMSEsd	Defective	5.8559413281218955
21	AIC	Defective	960.1853276739923
21	adjR2	Defective	0.6490619190624626
21	devExp	Defective	0.6994992588167765
21	predictionMAE	PlasmaVL	2.719897746508299
21	predictionMAEsd	PlasmaVL	0.6795296701949295
21	predictionMSE	PlasmaVL	13.834368266663565
21	predictionMSEsd	PlasmaVL	7.998121272278949
21	AIC	PlasmaVL	1505.5764113076787
21	adjR2	PlasmaVL	0.3695790298670417
21	devExp	PlasmaVL	0.3872712825461596
21.5	predictionMAE	Intact	2.309196864329801
21.5	predictionMAEsd	Intact	1.7738881256897565
21.5	predictionMSE	Intact	8.685641843405463
21.5	predictionMSEsd	Intact	12.913199143686455
21.5	AIC	Intact	543.576211778896
21.5	adjR2	Intact	0.951697578187199
21.5	devExp	Intact	0.9596543443195972
21.5	predictionMAE	Defective	1.9634183583412872
21.5	predictionMAEsd	Defective	1.0021988457161901
21.5	predictionMSE	Defective	5.8629343903897295
21.5	predictionMSEsd	Defective	5.829288959043905
21.5	AIC	Defective	960.6919129311773
21.5	adjR2	Defective	0.6483145467295772
21.5	devExp	Defective	0.6988444603598893
21.5	predictionMAE	PlasmaVL	2.7266106389710605
21.5	predictionMAEsd	PlasmaVL	0.6789346355041964
21.5	predictionMSE	PlasmaVL	13.858658870101323
21.5	predictionMSEsd	PlasmaVL	8.01132964067309
21.5	AIC	PlasmaVL	1506.0201399125567
21.5	adjR2	PlasmaVL	0.36862642044448757
21.5	devExp	PlasmaVL	0.38638586160710975
22	predictionMAE	Intact	2.3084832357649305
22	predictionMAEsd	Intact	1.77379385653748
22	predictionMSE	Intact	8.682265772936777
22	predictionMSEsd	Intact	12.903793323907498
22	AIC	Intact	543.6631397106911
22	adjR2	Intact	0.9516787764762835
22	devExp	Intact	0.9596385917415383
22	predictionMAE	Defective	1.9645577189251393
22	predictionMAEsd	Defective	1.0014340262811121
22	predictionMSE	Defective	5.868615780620128
22	predictionMSEsd	Defective	5.8209074221795944
22	AIC	Defective	960.8630423869314
22	adjR2	Defective	0.6480694098272737
22	devExp	Defective	0.698635722931085
22	predictionMAE	PlasmaVL	2.7355366145431628
22	predictionMAEsd	PlasmaVL	0.6790000635249749
22	predictionMSE	PlasmaVL	13.888481630846542
22	predictionMSEsd	PlasmaVL	8.024748631605807
22	AIC	PlasmaVL	1506.4615371283287
22	adjR2	PlasmaVL	0.3676341129223858
22	devExp	PlasmaVL	0.38543149894178963
22.5	predictionMAE	Intact	2.30732858608313
22.5	predictionMAEsd	Intact	1.7736704817247593
22.5	predictionMSE	Intact	8.67719160029008
22.5	predictionMSEsd	Intact	12.888559675757193
22.5	AIC	Intact	543.9375741056639
22.5	adjR2	Intact	0.9516221502889042
22.5	devExp	Intact	0.9595911584479715
22.5	predictionMAE	Defective	1.967034008275878
22.5	predictionMAEsd	Defective	0.9998657280679076
22.5	predictionMSE	Defective	5.875614004073159
22.5	predictionMSEsd	Defective	5.804114247308562
22.5	AIC	Defective	961.1762833191711
22.5	adjR2	Defective	0.6476139734615916
22.5	devExp	Defective	0.6982438037502163
22.5	predictionMAE	PlasmaVL	2.749878413373904
22.5	predictionMAEsd	PlasmaVL	0.6793146376539019
22.5	predictionMSE	PlasmaVL	13.948676939941738
22.5	predictionMSEsd	PlasmaVL	8.050487254473854
22.5	AIC	PlasmaVL	1507.2957771418996
22.5	adjR2	PlasmaVL	0.36574621944297714
22.5	devExp	PlasmaVL	0.3836101517066297
23	predictionMAE	Intact	2.305224219001683
23	predictionMAEsd	Intact	1.7735725319760145
23	predictionMSE	Intact	8.669217962713278
23	predictionMSEsd	Intact	12.861468858691696
23	AIC	Intact	544.7206612151128
23	adjR2	Intact	0.9514632505566085
23	devExp	Intact	0.9594580649964147
23	predictionMAE	Defective	1.9703695166903865
23	predictionMAEsd	Defective	0.996912237125893
23	predictionMSE	Defective	5.88342972031999
23	predictionMSEsd	Defective	5.768143994062189
23	AIC	Defective	961.8164827634827
23	adjR2	Defective	0.6466697502896811
23	devExp	Defective	0.6974230407652359
23	predictionMAE	PlasmaVL	2.7718271234040674
23	predictionMAEsd	PlasmaVL	0.684826776649542
23	predictionMSE	PlasmaVL	14.075939600228514
23	predictionMSEsd	PlasmaVL	8.113236123437988
23	AIC	PlasmaVL	1508.7195602353847
23	adjR2	PlasmaVL	0.362455140464635
23	devExp	PlasmaVL	0.38039585404891674
23.5	predictionMAE	Intact	2.3045990951936086
23.5	predictionMAEsd	Intact	1.7704868598228096
23.5	predictionMSE	Intact	8.657208205261162
23.5	predictionMSEsd	Intact	12.807951178443181
23.5	AIC	Intact	547.012719560002
23.5	adjR2	Intact	0.9510006654092512
23.5	devExp	Intact	0.9590706119121702
23.5	predictionMAE	Defective	1.9743835307960373
23.5	predictionMAEsd	Defective	0.9906804693871201
23.5	predictionMSE	Defective	5.88789925532098
23.5	predictionMSEsd	Defective	5.683954292080526
23.5	AIC	Defective	963.3223138796799
23.5	adjR2	Defective	0.6444153026100755
23.5	devExp	Defective	0.695442962438645
23.5	predictionMAE	PlasmaVL	2.81354689860382
23.5	predictionMAEsd	PlasmaVL	0.7008166809644247
23.5	predictionMSE	PlasmaVL	14.433247666273175
23.5	predictionMSEsd	PlasmaVL	8.35888109279036
23.5	AIC	PlasmaVL	1511.847847145749
23.5	adjR2	PlasmaVL	0.3551313938496313
23.5	devExp	PlasmaVL	0.37322056738882964
24	predictionMAE	Intact	2.304714556848776
24	predictionMAEsd	Intact	1.763333865548579
24	predictionMSE	Intact	8.642612996508833
24	predictionMSEsd	Intact	12.711210642971674
24	AIC	Intact	552.5756117906717
24	adjR2	Intact	0.9498288416481693
24	devExp	Intact	0.9580890478189847
24	predictionMAE	Defective	1.9810353922133832
24	predictionMAEsd	Defective	0.9795319288726004
24	predictionMSE	Defective	5.884683350632166
24	predictionMSEsd	Defective	5.513229660224881
24	AIC	Defective	966.4569613942975
24	adjR2	Defective	0.6396300133328008
24	devExp	Defective	0.6911899091750447
24	predictionMAE	PlasmaVL	2.8610258902472303
24	predictionMAEsd	PlasmaVL	0.7069797604344794
24	predictionMSE	PlasmaVL	14.90184313760489
24	predictionMSEsd	PlasmaVL	8.616268411539666
24	AIC	PlasmaVL	1518.0038480840701
24	adjR2	PlasmaVL	0.33999295015567377
24	devExp	PlasmaVL	0.3580600982909637
24.5	predictionMAE	Intact	2.3082660933603245
24.5	predictionMAEsd	Intact	1.7648220028400712
24.5	predictionMSE	Intact	8.680181195361458
24.5	predictionMSEsd	Intact	12.724427041167237
24.5	AIC	Intact	554.1914040686906
24.5	adjR2	Intact	0.9494850190112565
24.5	devExp	Intact	0.9578011642081443
24.5	predictionMAE	Defective	1.9884497810027115
24.5	predictionMAEsd	Defective	0.9661811837416315
24.5	predictionMSE	Defective	5.924171492512495
24.5	predictionMSEsd	Defective	5.317319834462029
24.5	AIC	Defective	967.2989062645165
24.5	adjR2	Defective	0.638383111286098
24.5	devExp	Defective	0.6901374196007395
24.5	predictionMAE	PlasmaVL	2.880306238802473
24.5	predictionMAEsd	PlasmaVL	0.7058122726995878
24.5	predictionMSE	PlasmaVL	15.117893776417663
24.5	predictionMSEsd	PlasmaVL	8.786388424507853
24.5	AIC	PlasmaVL	1520.3031758130744
24.5	adjR2	PlasmaVL	0.33401959397855574
24.5	devExp	PlasmaVL	0.3519258126535741
25	predictionMAE	Intact	2.3431488907727047
25	predictionMAEsd	Intact	1.7541621399818013
25	predictionMSE	Intact	9.196419539595084
25	predictionMSEsd	Intact	12.820688393957438
25	AIC	Intact	556.6906171709901
25	adjR2	Intact	0.9489526023315971
25	devExp	Intact	0.9573552751591151
25	predictionMAE	Defective	2.177711462779938
25	predictionMAEsd	Defective	1.5931196544316806
25	predictionMSE	Defective	17.155559406135392
25	predictionMSEsd	Defective	68.72802199310581
25	AIC	Defective	968.625600364815
25	adjR2	Defective	0.6363492504605488
25	devExp	Defective	0.6883471638338612
25	predictionMAE	PlasmaVL	2.91171706169591
25	predictionMAEsd	PlasmaVL	0.7725290200721168
25	predictionMSE	PlasmaVL	16.027963912352796
25	predictionMSEsd	PlasmaVL	11.546403466596868
25	AIC	PlasmaVL	1521.7311396929392
25	adjR2	PlasmaVL	0.3306577261507442
25	devExp	PlasmaVL	0.3487092048890934
25.5	predictionMAE	Intact	2.3005584928045684
25.5	predictionMAEsd	Intact	1.7555049935835396
25.5	predictionMSE	Intact	8.60758355123105
25.5	predictionMSEsd	Intact	12.656919465242346
25.5	AIC	Intact	557.0373809464085
25.5	adjR2	Intact	0.9488773519874087
25.5	devExp	Intact	0.9572923182652566
25.5	predictionMAE	Defective	1.9625601106528519
25.5	predictionMAEsd	Defective	0.9358823646911963
25.5	predictionMSE	Defective	5.7449773170657386
25.5	predictionMSEsd	Defective	5.116361897615186
25.5	AIC	Defective	968.8932914736615
25.5	adjR2	Defective	0.6359343192307125
25.5	devExp	Defective	0.6879712448191121
25.5	predictionMAE	PlasmaVL	2.9134548189286393
25.5	predictionMAEsd	PlasmaVL	0.768653765098208
25.5	predictionMSE	PlasmaVL	16.03137588949576
25.5	predictionMSEsd	PlasmaVL	11.486984367504025
25.5	AIC	PlasmaVL	1522.1027372287613
25.5	adjR2	PlasmaVL	0.3299190690088626
25.5	devExp	PlasmaVL	0.3481012504634769
26	predictionMAE	Intact	2.301896025261111
26	predictionMAEsd	Intact	1.7622962019373074
26	predictionMSE	Intact	8.626523903892698
26	predictionMSEsd	Intact	12.69918967794123
26	AIC	Intact	555.572834262294
26	adjR2	Intact	0.9488940850200182
26	devExp	Intact	0.9570932641130032
26	predictionMAE	Defective	1.9559109745204268
26	predictionMAEsd	Defective	0.9457209047531535
26	predictionMSE	Defective	5.738912750797952
26	predictionMSEsd	Defective	5.153650286067966
26	AIC	Defective	970.1938331685074
26	adjR2	Defective	0.6322811468606531
26	devExp	Defective	0.6830533421895749
26	predictionMAE	PlasmaVL	2.857977872932951
26	predictionMAEsd	PlasmaVL	0.6609019240289364
26	predictionMSE	PlasmaVL	14.763075620376611
26	predictionMSEsd	PlasmaVL	8.494843211052974
26	AIC	PlasmaVL	1521.223319244778
26	adjR2	PlasmaVL	0.3297410986200823
26	devExp	PlasmaVL	0.34552652318963556
