# Supplementary material for: Rapid biphasic decay of intact and defective HIV DNA reservoir during acute treated HIV disease
Source: Nat Commun. 2024 Nov 18;15:9966. doi: 10.1038/s41467-024-54116-1 (PMC11574060; doi:10.1038/s41467-024-54116-1)
Supplement: Supplementary file 3 — Supplementary Data 1 [file 41467_2024_54116_MOESM3_ESM.zip › Barbehenn 2024 - Supplementary Code and Data/loocv_tuning_triphasic.csv]

tau1	tau2	metric	assay	value
0	0.5	predictionMAE	Intact	2.1625816098513577
0	0.5	predictionMAEsd	Intact	1.67263393733135
0	0.5	predictionMSE	Intact	7.6885662255544895
0	0.5	predictionMSEsd	Intact	11.568429166590102
0	0.5	AIC	Intact	1141.8737473250278
0	0.5	adjR2	Intact	0.9001747110719445
0	0.5	devExp	Intact	0.9164499152110726
0	0.5	predictionMAE	Defective	1.7357217276818977
0	0.5	predictionMAEsd	Defective	1.1621192944840402
0	0.5	predictionMSE	Defective	5.206617152366162
0	0.5	predictionMSEsd	Defective	7.3996557849740565
0	0.5	AIC	Defective	1409.9557218869659
0	0.5	adjR2	Defective	0.6872976687261116
0	0.5	devExp	Defective	0.7313004578892174
0	0.5	predictionMAE	PlasmaVL	1.691003456570701
0	0.5	predictionMAEsd	PlasmaVL	1.1307507445756673
0	0.5	predictionMSE	PlasmaVL	7.24190355288763
0	0.5	predictionMSEsd	PlasmaVL	10.876483162897964
0	0.5	AIC	PlasmaVL	2076.905085370319
0	0.5	adjR2	PlasmaVL	0.7138775717997199
0	0.5	devExp	PlasmaVL	0.7415582010641119
0	1	predictionMAE	Intact	2.161377599466414
0	1	predictionMAEsd	Intact	1.6726394668062174
0	1	predictionMSE	Intact	7.672252650200427
0	1	predictionMSEsd	Intact	11.563895317128493
0	1	AIC	Intact	1128.7014148277353
0	1	adjR2	Intact	0.9037174030328302
0	1	devExp	Intact	0.91944609228646
0	1	predictionMAE	Defective	1.7278561781204889
0	1	predictionMAEsd	Defective	1.177896422195716
0	1	predictionMSE	Defective	5.177955695745562
0	1	predictionMSEsd	Defective	7.580282200534634
0	1	AIC	Defective	1388.8329407015651
0	1	adjR2	Defective	0.7051841689725615
0	1	devExp	Defective	0.7472411292579787
0	1	predictionMAE	PlasmaVL	1.718966223961598
0	1	predictionMAEsd	PlasmaVL	1.1234426467802894
0	1	predictionMSE	PlasmaVL	6.952116436004401
0	1	predictionMSEsd	PlasmaVL	9.029366523556972
0	1	AIC	PlasmaVL	1997.6402221993842
0	1	adjR2	PlasmaVL	0.7615879587323182
0	1	devExp	PlasmaVL	0.7866608804106211
0	1.5	predictionMAE	Intact	2.160281204654033
0	1.5	predictionMAEsd	Intact	1.6693476915918635
0	1.5	predictionMSE	Intact	7.657378036318636
0	1.5	predictionMSEsd	Intact	11.488599234116771
0	1.5	AIC	Intact	1124.8707467773004
0	1.5	adjR2	Intact	0.9047232028923252
0	1.5	devExp	Intact	0.9202956220841085
0	1.5	predictionMAE	Defective	1.7233999778914648
0	1.5	predictionMAEsd	Defective	1.1797116747968908
0	1.5	predictionMSE	Defective	5.163228803692092
0	1.5	predictionMSEsd	Defective	7.580083769717116
0	1.5	AIC	Defective	1379.6923565267766
0	1.5	adjR2	Defective	0.7125556937446897
0	1.5	devExp	Defective	0.7537456789187713
0	1.5	predictionMAE	PlasmaVL	1.7569725891526797
0	1.5	predictionMAEsd	PlasmaVL	1.1506127657443932
0	1.5	predictionMSE	PlasmaVL	6.995171129870685
0	1.5	predictionMSEsd	PlasmaVL	8.452959905244711
0	1.5	AIC	PlasmaVL	1960.5570521883383
0	1.5	adjR2	PlasmaVL	0.7814584093611776
0	1.5	devExp	PlasmaVL	0.8056711493332599
0	2	predictionMAE	Intact	2.1574121157755997
0	2	predictionMAEsd	Intact	1.6702439953252102
0	2	predictionMSE	Intact	7.648105460212267
0	2	predictionMSEsd	Intact	11.464269897038994
0	2	AIC	Intact	1117.73870328453
0	2	adjR2	Intact	0.906565622640665
0	2	devExp	Intact	0.9218489056219795
0	2	predictionMAE	Defective	1.719469913756469
0	2	predictionMAEsd	Defective	1.1824734802698664
0	2	predictionMSE	Defective	5.151631275309585
0	2	predictionMSEsd	Defective	7.5964669466670705
0	2	AIC	Defective	1370.2128564765121
0	2	adjR2	Defective	0.7200353259214096
0	2	devExp	Defective	0.760366623120694
0	2	predictionMAE	PlasmaVL	1.826742571122413
0	2	predictionMAEsd	PlasmaVL	1.2169121471732451
0	2	predictionMSE	PlasmaVL	7.382170491595029
0	2	predictionMSEsd	PlasmaVL	8.845197228895469
0	2	AIC	PlasmaVL	1935.3289424813909
0	2	adjR2	PlasmaVL	0.7943529195308161
0	2	devExp	PlasmaVL	0.8183405578066721
0	2.5	predictionMAE	Intact	2.154910990347226
0	2.5	predictionMAEsd	Intact	1.6749277493798056
0	2.5	predictionMSE	Intact	7.64913623712564
0	2.5	predictionMSEsd	Intact	11.500066092563786
0	2.5	AIC	Intact	1086.41301340211
0	2.5	adjR2	Intact	0.9142405525387047
0	2.5	devExp	Intact	0.9283110333008991
0	2.5	predictionMAE	Defective	1.7154866327237197
0	2.5	predictionMAEsd	Defective	1.1978383911580208
0	2.5	predictionMSE	Defective	5.154826568953442
0	2.5	predictionMSEsd	Defective	7.795758042124433
0	2.5	AIC	Defective	1343.9103711572159
0	2.5	adjR2	Defective	0.7398495228974693
0	2.5	devExp	Defective	0.7779212906528172
0	2.5	predictionMAE	PlasmaVL	1.789792018191522
0	2.5	predictionMAEsd	PlasmaVL	1.2188634408306318
0	2.5	predictionMSE	PlasmaVL	7.318842064848785
0	2.5	predictionMSEsd	PlasmaVL	8.844484244070244
0	2.5	AIC	PlasmaVL	1914.7612060989684
0	2.5	adjR2	PlasmaVL	0.804172737738707
0	2.5	devExp	PlasmaVL	0.8277370673535135
0	3	predictionMAE	Intact	2.152847842007766
0	3	predictionMAEsd	Intact	1.6784064747446281
0	3	predictionMSE	Intact	7.648869732103145
0	3	predictionMSEsd	Intact	11.506833844607046
0	3	AIC	Intact	1057.9253968386117
0	3	adjR2	Intact	0.92066931773620575
0	3	devExp	Intact	0.9337181793168841
0	3	predictionMAE	Defective	1.711976992015396
0	3	predictionMAEsd	Defective	1.193742674978464
0	3	predictionMSE	Defective	5.132270841552684
0	3	predictionMSEsd	Defective	7.706583787208699
0	3	AIC	Defective	1330.3159727830725
0	3	adjR2	Defective	0.7495341801329207
0	3	devExp	Defective	0.7864713467874602
0	3	predictionMAE	PlasmaVL	1.7161443939583514
0	3	predictionMAEsd	PlasmaVL	1.1481790235947533
0	3	predictionMSE	PlasmaVL	7.128178168935448
0	3	predictionMSEsd	PlasmaVL	8.501498227120711
0	3	AIC	PlasmaVL	1954.0541380105028
0	3	adjR2	PlasmaVL	0.7850250651915232
0	3	devExp	PlasmaVL	0.8092067646083684
0	3.5	predictionMAE	Intact	2.151203591984555
0	3.5	predictionMAEsd	Intact	1.679133334471981
0	3.5	predictionMSE	Intact	7.643937422658228
0	3.5	predictionMSEsd	Intact	11.482176626546407
0	3.5	AIC	Intact	1037.5393845996132
0	3.5	adjR2	Intact	0.924970658214116
0	3.5	devExp	Intact	0.9373329114785491
0	3.5	predictionMAE	Defective	1.7107302154444763
0	3.5	predictionMAEsd	Defective	1.1850758611636174
0	3.5	predictionMSE	Defective	5.120511665513389
0	3.5	predictionMSEsd	Defective	7.554735213307044
0	3.5	AIC	Defective	1327.4350158599182
0	3.5	adjR2	Defective	0.751608953306304
0	3.5	devExp	Defective	0.7883044311619454
0	3.5	predictionMAE	PlasmaVL	1.6943364074640919
0	3.5	predictionMAEsd	PlasmaVL	1.092671743009386
0	3.5	predictionMSE	PlasmaVL	7.178143375800384
0	3.5	predictionMSEsd	PlasmaVL	8.153982739421053
0	3.5	AIC	PlasmaVL	2002.9972345555866
0	3.5	adjR2	PlasmaVL	0.7582730223127191
0	3.5	devExp	PlasmaVL	0.7827856591039541
0	4	predictionMAE	Intact	2.149167423665848
0	4	predictionMAEsd	Intact	1.6791297940611665
0	4	predictionMSE	Intact	7.637078211867647
0	4	predictionMSEsd	Intact	11.44644230317032
0	4	AIC	Intact	1019.9377565400267
0	4	adjR2	Intact	0.9284958662373002
0	4	devExp	Intact	0.9402937269851386
0	4	predictionMAE	Defective	1.713781408482098
0	4	predictionMAEsd	Defective	1.1741873104444567
0	4	predictionMSE	Defective	5.119917574457223
0	4	predictionMSEsd	Defective	7.409921931232312
0	4	AIC	Defective	1326.3204730405364
0	4	adjR2	Defective	0.7525442033390886
0	4	devExp	Defective	0.7891425822125785
0	4	predictionMAE	PlasmaVL	1.7045288934558112
0	4	predictionMAEsd	PlasmaVL	1.0495082392487431
0	4	predictionMSE	PlasmaVL	7.296773434661313
0	4	predictionMSEsd	PlasmaVL	7.781704784641366
0	4	AIC	PlasmaVL	2045.7670537265788
0	4	adjR2	PlasmaVL	0.7321110031335276
0	4	devExp	PlasmaVL	0.756594816032276
0	4.5	predictionMAE	Intact	2.14601322518348
0	4.5	predictionMAEsd	Intact	1.6787279683427119
0	4.5	predictionMSE	Intact	7.621840506966603
0	4.5	predictionMSEsd	Intact	11.432819090316137
0	4.5	AIC	Intact	998.3892633119067
0	4.5	adjR2	Intact	0.9325853145865453
0	4.5	devExp	Intact	0.943725253894384
0	4.5	predictionMAE	Defective	1.7146873808979939
0	4.5	predictionMAEsd	Defective	1.1613905624901526
0	4.5	predictionMSE	Defective	5.100352522857096
0	4.5	predictionMSEsd	Defective	7.225666009984844
0	4.5	AIC	Defective	1326.820312584801
0	4.5	adjR2	Defective	0.7521840983521534
0	4.5	devExp	Defective	0.788828496151152
0	4.5	predictionMAE	PlasmaVL	1.7462577290508363
0	4.5	predictionMAEsd	PlasmaVL	1.0162765550687076
0	4.5	predictionMSE	PlasmaVL	7.448232001097213
0	4.5	predictionMSEsd	PlasmaVL	7.497346060881512
0	4.5	AIC	PlasmaVL	2084.2302769038806
0	4.5	adjR2	PlasmaVL	0.7077197951468122
0	4.5	devExp	PlasmaVL	0.7317245118689433
0	5	predictionMAE	Intact	2.1444754360541296
0	5	predictionMAEsd	Intact	1.677424197550526
0	5	predictionMSE	Intact	7.611175778223181
0	5	predictionMSEsd	Intact	11.412863953370387
0	5	AIC	Intact	981.2183364615785
0	5	adjR2	Intact	0.9356752653312
0	5	devExp	Intact	0.9463166056693968
0	5	predictionMAE	Defective	1.7121914506140552
0	5	predictionMAEsd	Defective	1.1447752650993122
0	5	predictionMSE	Defective	5.064345339529541
0	5	predictionMSEsd	Defective	6.995642932532745
0	5	AIC	Defective	1329.918501541053
0	5	adjR2	Defective	0.7500286036399073
0	5	devExp	Defective	0.7869235573896132
0	5	predictionMAE	PlasmaVL	1.8044266542827612
0	5	predictionMAEsd	PlasmaVL	0.9668735808007558
0	5	predictionMSE	PlasmaVL	7.619975251963627
0	5	predictionMSEsd	PlasmaVL	7.179303976556508
0	5	AIC	PlasmaVL	2121.013856863241
0	5	adjR2	PlasmaVL	0.6803563407788085
0	5	devExp	PlasmaVL	0.7030987834833774
0	5.5	predictionMAE	Intact	2.1449404690845104
0	5.5	predictionMAEsd	Intact	1.674917622469678
0	5.5	predictionMSE	Intact	7.6049304310481185
0	5.5	predictionMSEsd	Intact	11.388740853009816
0	5.5	AIC	Intact	968.8074966848317
0	5.5	adjR2	Intact	0.9378198304980515
0	5.5	devExp	Intact	0.94811448011726
0	5.5	predictionMAE	Defective	1.7132577884203462
0	5.5	predictionMAEsd	Defective	1.1277860917112725
0	5.5	predictionMSE	Defective	5.040766762690137
0	5.5	predictionMSEsd	Defective	6.790348203797694
0	5.5	AIC	Defective	1335.9376189074717
0	5.5	adjR2	Defective	0.7458004197923467
0	5.5	devExp	Defective	0.7831957524303413
0	5.5	predictionMAE	PlasmaVL	1.8609047207294798
0	5.5	predictionMAEsd	PlasmaVL	0.9122986011144331
0	5.5	predictionMSE	PlasmaVL	7.843605503392401
0	5.5	predictionMSEsd	PlasmaVL	6.881402856334259
0	5.5	AIC	PlasmaVL	2152.2195033735975
0	5.5	adjR2	PlasmaVL	0.6524573244095594
0	5.5	devExp	PlasmaVL	0.6736710255723316
0	6	predictionMAE	Intact	2.145943763232665
0	6	predictionMAEsd	Intact	1.6714908001643831
0	6	predictionMSE	Intact	7.598958263904179
0	6	predictionMSEsd	Intact	11.358054880564225
0	6	AIC	Intact	961.3913077752862
0	6	adjR2	Intact	0.9390668365051811
0	6	devExp	Intact	0.9491594931086398
0	6	predictionMAE	Defective	1.7156365376204958
0	6	predictionMAEsd	Defective	1.1098747559600848
0	6	predictionMSE	Defective	5.022593056536334
0	6	predictionMSEsd	Defective	6.592622965954547
0	6	AIC	Defective	1344.059654391732
0	6	adjR2	Defective	0.7399844258483278
0	6	devExp	Defective	0.7780604558882964
0	6	predictionMAE	PlasmaVL	1.9285308392350329
0	6	predictionMAEsd	PlasmaVL	0.8701450153844436
0	6	predictionMSE	PlasmaVL	8.104734390409334
0	6	predictionMSEsd	PlasmaVL	6.647828760840791
0	6	AIC	PlasmaVL	2182.6383735699096
0	6	adjR2	PlasmaVL	0.6256017062345649
0	6	devExp	PlasmaVL	0.6451219298512252
0	6.5	predictionMAE	Intact	2.1484018386977555
0	6.5	predictionMAEsd	Intact	1.6683228864306965
0	6.5	predictionMSE	Intact	7.600882715492646
0	6.5	predictionMSEsd	Intact	11.325407840894982
0	6.5	AIC	Intact	958.6009039850275
0	6.5	adjR2	Intact	0.939529612937358
0	6.5	devExp	Intact	0.9495474569287318
0	6.5	predictionMAE	Defective	1.7195429649225722
0	6.5	predictionMAEsd	Defective	1.0920637659802497
0	6.5	predictionMSE	Defective	5.010940564743903
0	6.5	predictionMSEsd	Defective	6.410238272030122
0	6.5	AIC	Defective	1352.7454736306745
0	6.5	adjR2	Defective	0.733618165857796
0	6.5	devExp	Defective	0.772431472092368
0	6.5	predictionMAE	PlasmaVL	1.9845459202065066
0	6.5	predictionMAEsd	PlasmaVL	0.8325500366701473
0	6.5	predictionMSE	PlasmaVL	8.3780231401717291
0	6.5	predictionMSEsd	PlasmaVL	6.474753493787239
0	6.5	AIC	PlasmaVL	2209.3064419843627
0	6.5	adjR2	PlasmaVL	0.6005135204535557
0	6.5	devExp	PlasmaVL	0.6184111799852476
0	7	predictionMAE	Intact	2.151045740286956
0	7	predictionMAEsd	Intact	1.66529288297409
0	7	predictionMSE	Intact	7.604579554283476
0	7	predictionMSEsd	Intact	11.291117949501903
0	7	AIC	Intact	958.4794280373897
0	7	adjR2	Intact	0.9395497854745511
0	7	devExp	Intact	0.9495645902103012
0	7	predictionMAE	Defective	1.7259557291687484
0	7	predictionMAEsd	Defective	1.0719371562746676
0	7	predictionMSE	Defective	5.00408935756832
0	7	predictionMSEsd	Defective	6.229837940181226
0	7	AIC	Defective	1361.493287679801
0	7	adjR2	Defective	0.7270515266311582
0	7	devExp	Defective	0.7666192302577878
0	7	predictionMAE	PlasmaVL	2.0289148436275757
0	7	predictionMAEsd	PlasmaVL	0.8048520503738494
0	7	predictionMSE	PlasmaVL	8.661692516913892
0	7	predictionMSEsd	PlasmaVL	6.355196734103753
0	7	AIC	PlasmaVL	2232.3745985138253
0	7	adjR2	PlasmaVL	0.5776112886492554
0	7	devExp	PlasmaVL	0.5940094358166449
0	7.5	predictionMAE	Intact	2.153454023399086
0	7.5	predictionMAEsd	Intact	1.6628302057430902
0	7.5	predictionMSE	Intact	7.609470077881707
0	7.5	predictionMSEsd	Intact	11.259568601587695
0	7.5	AIC	Intact	959.3371429278881
0	7.5	adjR2	Intact	0.9394081243804169
0	7.5	devExp	Intact	0.9494461525465919
0	7.5	predictionMAE	Defective	1.7334350961716933
0	7.5	predictionMAEsd	Defective	1.0538934528575215
0	7.5	predictionMSE	Defective	5.003217888809247
0	7.5	predictionMSEsd	Defective	6.068265749605238
0	7.5	AIC	Defective	1369.741965075464
0	7.5	adjR2	Defective	0.7207118272519395
0	7.5	devExp	Defective	0.7610025846181058
0	7.5	predictionMAE	PlasmaVL	2.0740257378964966
0	7.5	predictionMAEsd	PlasmaVL	0.7867626654584788
0	7.5	predictionMSE	PlasmaVL	8.93528783299674
0	7.5	predictionMSEsd	PlasmaVL	6.285812062353806
0	7.5	AIC	PlasmaVL	2252.1686117209983
0	7.5	adjR2	PlasmaVL	0.5569650764911662
0	7.5	devExp	PlasmaVL	0.5719373508690561
0	8	predictionMAE	Intact	2.1548905784340966
0	8	predictionMAEsd	Intact	1.6611390126332153
0	8	predictionMSE	Intact	7.6127526936963035
0	8	predictionMSEsd	Intact	11.232793566363076
0	8	AIC	Intact	959.6964814897157
0	8	adjR2	Intact	0.9393486900952887
0	8	devExp	Intact	0.9493965057106732
0	8	predictionMAE	Defective	1.738104411774688
0	8	predictionMAEsd	Defective	1.0412272527922426
0	8	predictionMSE	Defective	5.0035005543121756
0	8	predictionMSEsd	Defective	5.949533673017335
0	8	AIC	Defective	1376.5092932298694
0	8	adjR2	Defective	0.7153959111948673
0	8	devExp	Defective	0.7562838460211934
0	8	predictionMAE	PlasmaVL	2.1155332731658376
0	8	predictionMAEsd	PlasmaVL	0.772528087381364
0	8	predictionMSE	PlasmaVL	9.183824652346285
0	8	predictionMSEsd	PlasmaVL	6.254257082159797
0	8	AIC	PlasmaVL	2272.711749363235
0	8	adjR2	PlasmaVL	0.538823231864113
0	8	devExp	PlasmaVL	0.5525986324424105
0	8.5	predictionMAE	Intact	2.155713754294742
0	8.5	predictionMAEsd	Intact	1.6594966676624567
0	8.5	predictionMSE	Intact	7.613099401541907
0	8.5	predictionMSEsd	Intact	11.209116146336651
0	8.5	AIC	Intact	957.2264014874718
0	8.5	adjR2	Intact	0.9397565561265053
0	8.5	devExp	Intact	0.9497383091930846
0	8.5	predictionMAE	Defective	1.7424000388299181
0	8.5	predictionMAEsd	Defective	1.0313333343692448
0	8.5	predictionMSE	Defective	5.008883954822293
0	8.5	predictionMSEsd	Defective	5.8697713203421875
0	8.5	AIC	Defective	1382.8618582506529
0	8.5	adjR2	Defective	0.7103204562720491
0	8.5	devExp	Defective	0.7517779870225159
0	8.5	predictionMAE	PlasmaVL	2.1480703116906095
0	8.5	predictionMAEsd	PlasmaVL	0.7602297562310607
0	8.5	predictionMSE	PlasmaVL	9.376334064871894
0	8.5	predictionMSEsd	PlasmaVL	6.2302720606673905
0	8.5	AIC	PlasmaVL	2282.990652252754
0	8.5	adjR2	PlasmaVL	0.5218108515132174
0	8.5	devExp	PlasmaVL	0.5336609499924714
0	9	predictionMAE	Intact	2.156388677897437
0	9	predictionMAEsd	Intact	1.6582691223621868
0	9	predictionMSE	Intact	7.612967818191589
0	9	predictionMSEsd	Intact	11.186395022155496
0	9	AIC	Intact	954.027388419477
0	9	adjR2	Intact	0.9402807006521217
0	9	devExp	Intact	0.9501775125267372
0	9	predictionMAE	Defective	1.748127093997319
0	9	predictionMAEsd	Defective	1.0209516120441775
0	9	predictionMSE	Defective	5.023207019064611
0	9	predictionMSEsd	Defective	5.784274530563996
0	9	AIC	Defective	1390.4848128916728
0	9	adjR2	Defective	0.7041094391481816
0	9	devExp	Defective	0.7462632645319736
0	9	predictionMAE	PlasmaVL	2.1768748037459997
0	9	predictionMAEsd	PlasmaVL	0.7492995666632771
0	9	predictionMSE	PlasmaVL	9.545566849468692
0	9	predictionMSEsd	PlasmaVL	6.222815780746689
0	9	AIC	PlasmaVL	2291.456706034749
0	9	adjR2	PlasmaVL	0.50578645674242
0	9	devExp	PlasmaVL	0.5155536597815124
0	9.5	predictionMAE	Intact	2.157086882831464
0	9.5	predictionMAEsd	Intact	1.6576190136012263
0	9.5	predictionMSE	Intact	7.614642620028184
0	9.5	predictionMSEsd	Intact	11.169488777160982
0	9.5	AIC	Intact	949.512417431923
0	9.5	adjR2	Intact	0.9410127777231059
0	9.5	devExp	Intact	0.9507910005559997
0	9.5	predictionMAE	Defective	1.7529942544927446
0	9.5	predictionMAEsd	Defective	1.0098304393814883
0	9.5	predictionMSE	Defective	5.0339098000317986
0	9.5	predictionMSEsd	Defective	5.6919436173500895
0	9.5	AIC	Defective	1397.916884491932
0	9.5	adjR2	Defective	0.6979153830154987
0	9.5	devExp	Defective	0.7407449381017328
0	9.5	predictionMAE	PlasmaVL	2.203053942051137
0	9.5	predictionMAEsd	PlasmaVL	0.7365867086060693
0	9.5	predictionMSE	PlasmaVL	9.703515968771006
0	9.5	predictionMSEsd	PlasmaVL	6.2285811587292
0	9.5	AIC	PlasmaVL	2302.7051618686282
0	9.5	adjR2	PlasmaVL	0.49280644277878194
0	9.5	devExp	PlasmaVL	0.5027673082997117
0	10	predictionMAE	Intact	2.157474006077368
0	10	predictionMAEsd	Intact	1.6570207376483481
0	10	predictionMSE	Intact	7.615768304093366
0	10	predictionMSEsd	Intact	11.152225158282763
0	10	AIC	Intact	946.3685162809755
0	10	adjR2	Intact	0.9415172018465633
0	10	devExp	Intact	0.951213654340146
0	10	predictionMAE	Defective	1.758506738762473
0	10	predictionMAEsd	Defective	0.9995589290753449
0	10	predictionMSE	Defective	5.042888913583499
0	10	predictionMSEsd	Defective	5.600703167259411
0	10	AIC	Defective	1404.9816766364702
0	10	adjR2	Defective	0.6919020652601944
0	10	devExp	Defective	0.7353764044807389
0	10	predictionMAE	PlasmaVL	2.2293770697866377
0	10	predictionMAEsd	PlasmaVL	0.7236628341334641
0	10	predictionMSE	PlasmaVL	9.875639995395659
0	10	predictionMSEsd	PlasmaVL	6.262018257355759
0	10	AIC	PlasmaVL	2314.326458844132
0	10	adjR2	PlasmaVL	0.4800719747209973
0	10	devExp	PlasmaVL	0.4902593496645166
0	10.5	predictionMAE	Intact	2.1579526745445547
0	10.5	predictionMAEsd	Intact	1.6561910763372798
0	10.5	predictionMSE	Intact	7.616933364086748
0	10.5	predictionMSEsd	Intact	11.132217898089605
0	10.5	AIC	Intact	944.7681736546309
0	10.5	adjR2	Intact	0.9417723202911841
0	10.5	devExp	Intact	0.9514274498705168
0	10.5	predictionMAE	Defective	1.764748945565264
0	10.5	predictionMAEsd	Defective	0.9896416864636987
0	10.5	predictionMSE	Defective	5.05235788347895
0	10.5	predictionMSEsd	Defective	5.513474937142503
0	10.5	AIC	Defective	1411.5132628215522
0	10.5	adjR2	Defective	0.6862336603127617
0	10.5	devExp	Defective	0.7303087202699715
0	10.5	predictionMAE	PlasmaVL	2.2562770112237946
0	10.5	predictionMAEsd	PlasmaVL	0.711578640603632
0	10.5	predictionMSE	PlasmaVL	10.050838923873068
0	10.5	predictionMSEsd	PlasmaVL	6.313382856028314
0	10.5	AIC	PlasmaVL	2324.5319072068214
0	10.5	adjR2	PlasmaVL	0.46785163841932065
0	10.5	devExp	PlasmaVL	0.47826427337029154
0	11	predictionMAE	Intact	2.158650665639605
0	11	predictionMAEsd	Intact	1.654995573713732
0	11	predictionMSE	Intact	7.6181166871570625
0	11	predictionMSEsd	Intact	11.109640621763404
0	11	AIC	Intact	944.5435122218623
0	11	adjR2	Intact	0.9418080667308348
0	11	devExp	Intact	0.9514574781708527
0	11	predictionMAE	Defective	1.771083940194912
0	11	predictionMAEsd	Defective	0.9800610762048487
0	11	predictionMSE	Defective	5.0622900369178465
0	11	predictionMSEsd	Defective	5.426648996390096
0	11	AIC	Defective	1417.7001227546618
0	11	adjR2	Defective	0.680766522970476
0	11	devExp	Defective	0.7254152227342988
0	11	predictionMAE	PlasmaVL	2.2835149788959908
0	11	predictionMAEsd	PlasmaVL	0.7017462094223125
0	11	predictionMSE	PlasmaVL	10.234482209066284
0	11	predictionMSEsd	PlasmaVL	6.3824501827734155
0	11	AIC	PlasmaVL	2334.511338530108
0	11	adjR2	PlasmaVL	0.4560403408139333
0	11	devExp	PlasmaVL	0.4666665188367425
0	11.5	predictionMAE	Intact	2.1605179776657457
0	11.5	predictionMAEsd	Intact	1.652412672481267
0	11.5	predictionMSE	Intact	7.619995001020505
0	11.5	predictionMSEsd	Intact	11.085685452705414
0	11.5	AIC	Intact	944.8965761119405
0	11.5	adjR2	Intact	0.9417519860771804
0	11.5	devExp	Intact	0.9514106372779635
0	11.5	predictionMAE	Defective	1.7757358370973917
0	11.5	predictionMAEsd	Defective	0.9728315857105007
0	11.5	predictionMSE	Defective	5.070811394068568
0	11.5	predictionMSEsd	Defective	5.344993919997951
0	11.5	AIC	Defective	1423.563498290252
0	11.5	adjR2	Defective	0.675497775711416
0	11.5	devExp	Defective	0.7206964473295507
0	11.5	predictionMAE	PlasmaVL	2.308713403106738
0	11.5	predictionMAEsd	PlasmaVL	0.6933079080452552
0	11.5	predictionMSE	PlasmaVL	10.419328584756338
0	11.5	predictionMSEsd	PlasmaVL	6.469059498936452
0	11.5	AIC	PlasmaVL	2343.812307568731
0	11.5	adjR2	PlasmaVL	0.4448276982261292
0	11.5	devExp	PlasmaVL	0.4556753517628962
0	12	predictionMAE	Intact	2.1613595847546416
0	12	predictionMAEsd	Intact	1.6501379390707263
0	12	predictionMSE	Intact	7.6186712516486965
0	12	predictionMSEsd	Intact	11.068394076706857
0	12	AIC	Intact	943.3501667799585
0	12	adjR2	Intact	0.941997589245497
0	12	devExp	Intact	0.9516165296066414
0	12	predictionMAE	Defective	1.7800939263307842
0	12	predictionMAEsd	Defective	0.9666972952555541
0	12	predictionMSE	Defective	5.080077056133776
0	12	predictionMSEsd	Defective	5.273334393522326
0	12	AIC	Defective	1428.4675296000823
0	12	adjR2	Defective	0.6710273657618926
0	12	devExp	Defective	0.7166950262948917
0	12	predictionMAE	PlasmaVL	2.3328176364148208
0	12	predictionMAEsd	PlasmaVL	0.6846895222022704
0	12	predictionMSE	PlasmaVL	10.603926879151713
0	12	predictionMSEsd	PlasmaVL	6.569615106152695
0	12	AIC	PlasmaVL	2352.45909717653
0	12	adjR2	PlasmaVL	0.43418044720316107
0	12	devExp	PlasmaVL	0.4452189263383463
0	12.5	predictionMAE	Intact	2.1621498525909058
0	12.5	predictionMAEsd	Intact	1.6481330444222566
0	12.5	predictionMSE	Intact	7.616570486238787
0	12.5	predictionMSEsd	Intact	11.054262382793496
0	12.5	AIC	Intact	940.1561741572215
0	12.5	adjR2	Intact	0.9425014742768595
0	12.5	devExp	Intact	0.9520387056028731
0	12.5	predictionMAE	Defective	1.7848211410709678
0	12.5	predictionMAEsd	Defective	0.9607993231074794
0	12.5	predictionMSE	Defective	5.0902839208897515
0	12.5	predictionMSEsd	Defective	5.217130421034609
0	12.5	AIC	Defective	1432.4749170375826
0	12.5	adjR2	Defective	0.6673355258274754
0	12.5	devExp	Defective	0.7133965161945454
0	12.5	predictionMAE	PlasmaVL	2.35505425757414
0	12.5	predictionMAEsd	PlasmaVL	0.679558097235633
0	12.5	predictionMSE	PlasmaVL	10.747883798502743
0	12.5	predictionMSEsd	PlasmaVL	6.6563684008980015
0	12.5	AIC	PlasmaVL	2359.939497638144
0	12.5	adjR2	PlasmaVL	0.4247642326746083
0	12.5	devExp	PlasmaVL	0.4359516912260024
0	13	predictionMAE	Intact	2.163073770289012
0	13	predictionMAEsd	Intact	1.6462298522512369
0	13	predictionMSE	Intact	7.615486043688306
0	13	predictionMSEsd	Intact	11.039965606280447
0	13	AIC	Intact	937.3693486601048
0	13	adjR2	Intact	0.942937537204628
0	13	devExp	Intact	0.9524040288092904
0	13	predictionMAE	Defective	1.7884974300502134
0	13	predictionMAEsd	Defective	0.9569038603512103
0	13	predictionMSE	Defective	5.098078781419707
0	13	predictionMSEsd	Defective	5.175296450012029
0	13	AIC	Defective	1436.200901387034
0	13	adjR2	Defective	0.6638621248650329
0	13	devExp	Defective	0.7102868320272683
0	13	predictionMAE	PlasmaVL	2.374013448773326
0	13	predictionMAEsd	PlasmaVL	0.6758933486896115
0	13	predictionMSE	PlasmaVL	10.872058421397744
0	13	predictionMSEsd	PlasmaVL	6.7404966048124155
0	13	AIC	PlasmaVL	2366.694702424159
0	13	adjR2	PlasmaVL	0.41613301973377304
0	13	devExp	PlasmaVL	0.42746568561192894
0	13.5	predictionMAE	Intact	2.164463984419421
0	13.5	predictionMAEsd	Intact	1.6443328129082606
0	13.5	predictionMSE	Intact	7.616677488520161
0	13.5	predictionMSEsd	Intact	11.024988668777526
0	13.5	AIC	Intact	935.389186496037
0	13.5	adjR2	Intact	0.9432453764975959
0	13.5	devExp	Intact	0.9526619416730788
0	13.5	predictionMAE	Defective	1.7919335221932005
0	13.5	predictionMAEsd	Defective	0.9536754397367855
0	13.5	predictionMSE	Defective	5.108812220369828
0	13.5	predictionMSEsd	Defective	5.137543670582978
0	13.5	AIC	Defective	1440.165169754248
0	13.5	adjR2	Defective	0.6601280726167935
0	13.5	devExp	Defective	0.7069428853640017
0	13.5	predictionMAE	PlasmaVL	2.3897946254985225
0	13.5	predictionMAEsd	PlasmaVL	0.6723908301957836
0	13.5	predictionMSE	PlasmaVL	10.980776404306308
0	13.5	predictionMSEsd	PlasmaVL	6.818055423317435
0	13.5	AIC	PlasmaVL	2372.9323309888287
0	13.5	adjR2	PlasmaVL	0.408059109336422
0	13.5	devExp	PlasmaVL	0.41954687685004793
0	14	predictionMAE	Intact	2.165301284603104
0	14	predictionMAEsd	Intact	1.6430077568766175
0	14	predictionMSE	Intact	7.617239358036319
0	14	predictionMSEsd	Intact	11.013842928988172
0	14	AIC	Intact	933.66579881862
0	14	adjR2	Intact	0.9435119404767537
0	14	devExp	Intact	0.9528852689854507
0	14	predictionMAE	Defective	1.7950399902292438
0	14	predictionMAEsd	Defective	0.9513573484473653
0	14	predictionMSE	Defective	5.121629505404201
0	14	predictionMSEsd	Defective	5.103720390393726
0	14	AIC	Defective	1444.0106110044098
0	14	adjR2	Defective	0.6564690501929933
0	14	devExp	Defective	0.7036716773698338
0	14	predictionMAE	PlasmaVL	2.4043731436093703
0	14	predictionMAEsd	PlasmaVL	0.6707131009076699
0	14	predictionMSE	PlasmaVL	11.089825396272989
0	14	predictionMSEsd	PlasmaVL	6.900360281283037
0	14	AIC	PlasmaVL	2379.1115379917833
0	14	adjR2	PlasmaVL	0.40018036590893236
0	14	devExp	PlasmaVL	0.41182233571016585
0	14.5	predictionMAE	Intact	2.1660726007664426
0	14.5	predictionMAEsd	Intact	1.6420105802148812
0	14.5	predictionMSE	Intact	7.6185646402786436
0	14.5	predictionMSEsd	Intact	11.005553640696496
0	14.5	AIC	Intact	932.4702021472103
0	14.5	adjR2	Intact	0.943696167690768
0	14.5	devExp	Intact	0.9530396760506114
0	14.5	predictionMAE	Defective	1.7971239670249446
0	14.5	predictionMAEsd	Defective	0.9492256206873485
0	14.5	predictionMSE	Defective	5.134168782943952
0	14.5	predictionMSEsd	Defective	5.0692467466198465
0	14.5	AIC	Defective	1447.8094177184687
0	14.5	adjR2	Defective	0.6528123384881234
0	14.5	devExp	Defective	0.700398470555032
0	14.5	predictionMAE	PlasmaVL	2.4183752886261223
0	14.5	predictionMAEsd	PlasmaVL	0.6697485711369733
0	14.5	predictionMSE	PlasmaVL	11.204680763784001
0	14.5	predictionMSEsd	PlasmaVL	6.98360155621967
0	14.5	AIC	PlasmaVL	2384.809896226989
0	14.5	adjR2	PlasmaVL	0.3923958480139562
0	14.5	devExp	PlasmaVL	0.40417091246943737
0	15	predictionMAE	Intact	2.166953079886928
0	15	predictionMAEsd	Intact	1.6406966518151174
0	15	predictionMSE	Intact	7.6195130467198755
0	15	predictionMSEsd	Intact	10.994789761777147
0	15	AIC	Intact	932.1684097542275
0	15	adjR2	Intact	0.943742613564831
0	15	devExp	Intact	0.9530786851753693
0	15	predictionMAE	Defective	1.7996093084398077
0	15	predictionMAEsd	Defective	0.9472586935071873
0	15	predictionMSE	Defective	5.147456695278257
0	15	predictionMSEsd	Defective	5.031137919775255
0	15	AIC	Defective	1451.5767355409894
0	15	adjR2	Defective	0.649145781144212
0	15	devExp	Defective	0.6971130508441168
0	15	predictionMAE	PlasmaVL	2.4301783079994626
0	15	predictionMAEsd	PlasmaVL	0.6709795619826917
0	15	predictionMSE	PlasmaVL	11.329715466232729
0	15	predictionMSEsd	PlasmaVL	7.07834364229136
0	15	AIC	PlasmaVL	2390.4735267023075
0	15	adjR2	PlasmaVL	0.38478851308852224
0	15	devExp	PlasmaVL	0.3967039838879827
0	15.5	predictionMAE	Intact	2.1677235292302375
0	15.5	predictionMAEsd	Intact	1.6391354856084126
0	15.5	predictionMSE	Intact	7.6194796193130605
0	15.5	predictionMSEsd	Intact	10.981847396823374
0	15.5	AIC	Intact	932.6296113242929
0	15.5	adjR2	Intact	0.943671729965466
0	15.5	devExp	Intact	0.9530193980726793
0	15.5	predictionMAE	Defective	1.8024942590522297
0	15.5	predictionMAEsd	Defective	0.944750068244411
0	15.5	predictionMSE	Defective	5.160750387721932
0	15.5	predictionMSEsd	Defective	4.9899930081833785
0	15.5	AIC	Defective	1455.247907171555
0	15.5	adjR2	Defective	0.6455312544152658
0	15.5	devExp	Defective	0.6938681151979958
0	15.5	predictionMAE	PlasmaVL	2.44102257341084
0	15.5	predictionMAEsd	PlasmaVL	0.673898557138817
0	15.5	predictionMSE	PlasmaVL	11.456561160961899
0	15.5	predictionMSEsd	PlasmaVL	7.173691941815527
0	15.5	AIC	PlasmaVL	2395.7732324491494
0	15.5	adjR2	PlasmaVL	0.3775932924757456
0	15.5	devExp	PlasmaVL	0.38965368373375314
0	16	predictionMAE	Intact	2.1683915043228765
0	16	predictionMAEsd	Intact	1.6370805988682844
0	16	predictionMSE	Intact	7.617584654735365
0	16	predictionMSEsd	Intact	10.96395326162279
0	16	AIC	Intact	933.6571737227258
0	16	adjR2	Intact	0.9435134076678882
0	16	devExp	Intact	0.9528868296044473
0	16	predictionMAE	Defective	1.8064600552539363
0	16	predictionMAEsd	Defective	0.9411484070713588
0	16	predictionMSE	Defective	5.172981137446869
0	16	predictionMSEsd	Defective	4.946359987751265
0	16	AIC	Defective	1458.6481375391154
0	16	adjR2	Defective	0.642151968616436
0	16	devExp	Defective	0.6908288559718734
0	16	predictionMAE	PlasmaVL	2.453619519206138
0	16	predictionMAEsd	PlasmaVL	0.6768671570532143
0	16	predictionMSE	PlasmaVL	11.586074614956114
0	16	predictionMSEsd	PlasmaVL	7.266835047312343
0	16	AIC	PlasmaVL	2400.7218932119576
0	16	adjR2	PlasmaVL	0.3708064152784255
0	16	devExp	PlasmaVL	0.38300654753093627
0	16.5	predictionMAE	Intact	2.169255719555122
0	16.5	predictionMAEsd	Intact	1.635653420060184
0	16.5	predictionMSE	Intact	7.618787917171752
0	16.5	predictionMSEsd	Intact	10.95088945969182
0	16.5	AIC	Intact	934.7423177888368
0	16.5	adjR2	Intact	0.9433457694554062
0	16.5	devExp	Intact	0.9527465125395825
0	16.5	predictionMAE	Defective	1.8106960860144874
0	16.5	predictionMAEsd	Defective	0.9374570494010579
0	16.5	predictionMSE	Defective	5.1853158368766055
0	16.5	predictionMSEsd	Defective	4.905595111432686
0	16.5	AIC	Defective	1461.5998516278632
0	16.5	adjR2	Defective	0.639196375185626
0	16.5	devExp	Defective	0.6881730790100778
0	16.5	predictionMAE	PlasmaVL	2.467344923766889
0	16.5	predictionMAEsd	PlasmaVL	0.679398887844722
0	16.5	predictionMSE	PlasmaVL	11.686544493948569
0	16.5	predictionMSEsd	PlasmaVL	7.34192339559171
0	16.5	AIC	PlasmaVL	2405.1180606792745
0	16.5	adjR2	PlasmaVL	0.3647131180790737
0	16.5	devExp	PlasmaVL	0.37702185004980027
0	17	predictionMAE	Intact	2.170161816872437
0	17	predictionMAEsd	Intact	1.6345669006432568
0	17	predictionMSE	Intact	7.621080334263925
0	17	predictionMSEsd	Intact	10.938003245732995
0	17	AIC	Intact	935.8352472709169
0	17	adjR2	Intact	0.9431764628118758
0	17	devExp	Intact	0.9526048509310556
0	17	predictionMAE	Defective	1.8160750372111027
0	17	predictionMAEsd	Defective	0.9337321118283399
0	17	predictionMSE	Defective	5.199200762326874
0	17	predictionMSEsd	Defective	4.8722204922083305
0	17	AIC	Defective	1464.154140103373
0	17	adjR2	Defective	0.6366220676459791
0	17	devExp	Defective	0.6858714018896497
0	17	predictionMAE	PlasmaVL	2.481751900033444
0	17	predictionMAEsd	PlasmaVL	0.6821492806393016
0	17	predictionMSE	PlasmaVL	11.769365885110819
0	17	predictionMSEsd	PlasmaVL	7.4153336422234934
0	17	AIC	PlasmaVL	2409.0728250257393
0	17	adjR2	PlasmaVL	0.35920835383299776
0	17	devExp	PlasmaVL	0.3716222122324942
0	17.5	predictionMAE	Intact	2.1705319483818695
0	17.5	predictionMAEsd	Intact	1.6341493755985343
0	17.5	predictionMSE	Intact	7.623146663774928
0	17.5	predictionMSEsd	Intact	10.927980348713964
0	17.5	AIC	Intact	937.3718792113473
0	17.5	adjR2	Intact	0.9429374938952664
0	17.5	devExp	Intact	0.952404780349832
0	17.5	predictionMAE	Defective	1.819621469457954
0	17.5	predictionMAEsd	Defective	0.9313522337252719
0	17.5	predictionMSE	Defective	5.211151086908371
0	17.5	predictionMSEsd	Defective	4.854314836340562
0	17.5	AIC	Defective	1466.4746033195477
0	17.5	adjR2	Defective	0.6342686943222857
0	17.5	devExp	Defective	0.6837655119025403
0	17.5	predictionMAE	PlasmaVL	2.4947607490416264
0	17.5	predictionMAEsd	PlasmaVL	0.6847305481179898
0	17.5	predictionMSE	PlasmaVL	11.839437708325992
0	17.5	predictionMSEsd	PlasmaVL	7.476280964066524
0	17.5	AIC	PlasmaVL	2412.663539759177
0	17.5	adjR2	PlasmaVL	0.3541504738465062
0	17.5	devExp	PlasmaVL	0.3666730032179667
0	18	predictionMAE	Intact	2.171288892132824
0	18	predictionMAEsd	Intact	1.6334388056059126
0	18	predictionMSE	Intact	7.626365457681852
0	18	predictionMSEsd	Intact	10.915351837940948
0	18	AIC	Intact	939.5045156527048
0	18	adjR2	Intact	0.9426041516175528
0	18	devExp	Intact	0.9521256541523856
0	18	predictionMAE	Defective	1.8238501245039198
0	18	predictionMAEsd	Defective	0.9294338871252547
0	18	predictionMSE	Defective	5.2241866940061366
0	18	predictionMSEsd	Defective	4.8359564252108305
0	18	AIC	Defective	1468.8146615143896
0	18	adjR2	Defective	0.6318863158229157
0	18	devExp	Defective	0.6816335153324399
0	18	predictionMAE	PlasmaVL	2.508073759039343
0	18	predictionMAEsd	PlasmaVL	0.6859524756615535
0	18	predictionMSE	PlasmaVL	11.911631024818728
0	18	predictionMSEsd	PlasmaVL	7.53466312454972
0	18	AIC	PlasmaVL	2416.1381901853747
0	18	adjR2	PlasmaVL	0.34918461905738474
0	18	devExp	PlasmaVL	0.36180078509886987
0	18.5	predictionMAE	Intact	2.172311798347996
0	18.5	predictionMAEsd	Intact	1.632605049984703
0	18.5	predictionMSE	Intact	7.630358448984046
0	18.5	predictionMSEsd	Intact	10.901330199415693
0	18.5	AIC	Intact	941.952775439939
0	18.5	adjR2	Intact	0.9422190630480313
0	18.5	devExp	Intact	0.9518031695504959
0	18.5	predictionMAE	Defective	1.829645679830876
0	18.5	predictionMAEsd	Defective	0.9269691789927571
0	18.5	predictionMSE	Defective	5.2398581722572235
0	18.5	predictionMSEsd	Defective	4.813981005132349
0	18.5	AIC	Defective	1471.2441775049838
0	18.5	adjR2	Defective	0.6293885406355337
0	18.5	devExp	Defective	0.6793958301339674
0	18.5	predictionMAE	PlasmaVL	2.5205829828672854
0	18.5	predictionMAEsd	PlasmaVL	0.687742729481156
0	18.5	predictionMSE	PlasmaVL	11.992185739213836
0	18.5	predictionMSEsd	PlasmaVL	7.599090071341052
0	18.5	AIC	PlasmaVL	2419.542190493826
0	18.5	adjR2	PlasmaVL	0.3442829248467255
0	18.5	devExp	PlasmaVL	0.35699166662228393
0	19	predictionMAE	Intact	2.173055690140456
0	19	predictionMAEsd	Intact	1.631053251976801
0	19	predictionMSE	Intact	7.63108114321917
0	19	predictionMSEsd	Intact	10.880272409580062
0	19	AIC	Intact	944.7711048436806
0	19	adjR2	Intact	0.9417725004806821
0	19	devExp	Intact	0.9514290954863739
0	19	predictionMAE	Defective	1.8358127016892076
0	19	predictionMAEsd	Defective	0.9233125308186442
0	19	predictionMSE	Defective	5.252511834617541
0	19	predictionMSEsd	Defective	4.78029335461631
0	19	AIC	Defective	1473.5659466209336
0	19	adjR2	Defective	0.6269854163721396
0	19	devExp	Defective	0.6772368342595119
0	19	predictionMAE	PlasmaVL	2.530784603846038
0	19	predictionMAEsd	PlasmaVL	0.6904632841071002
0	19	predictionMSE	PlasmaVL	12.080559644408783
0	19	predictionMSEsd	PlasmaVL	7.673055300872458
0	19	AIC	PlasmaVL	2422.8535105700444
0	19	adjR2	PlasmaVL	0.33949158998142004
0	19	devExp	PlasmaVL	0.3523004032330064
0	19.5	predictionMAE	Intact	2.174000208413785
0	19.5	predictionMAEsd	Intact	1.6290485502497318
0	19.5	predictionMSE	Intact	7.631077849377018
0	19.5	predictionMSEsd	Intact	10.856042170317217
0	19.5	AIC	Intact	947.6748715893718
0	19.5	adjR2	Intact	0.9413087909262733
0	19.5	devExp	Intact	0.9510406478784023
0	19.5	predictionMAE	Defective	1.843570443526829
0	19.5	predictionMAEsd	Defective	0.9190010992551243
0	19.5	predictionMSE	Defective	5.267979814244495
0	19.5	predictionMSEsd	Defective	4.742810846295713
0	19.5	AIC	Defective	1475.8930756110753
0	19.5	adjR2	Defective	0.6245634767444217
0	19.5	devExp	Defective	0.6750594307337185
0	19.5	predictionMAE	PlasmaVL	2.540034122739036
0	19.5	predictionMAEsd	PlasmaVL	0.6939593502659919
0	19.5	predictionMSE	PlasmaVL	12.180282894173375
0	19.5	predictionMSEsd	PlasmaVL	7.759644723447527
0	19.5	AIC	PlasmaVL	2426.0610776603344
0	19.5	adjR2	PlasmaVL	0.33482541781319586
0	19.5	devExp	PlasmaVL	0.34773827423865417
0	20	predictionMAE	Intact	2.175092904336652
0	20	predictionMAEsd	Intact	1.6262478071809499
0	20	predictionMSE	Intact	7.6291183432461755
0	20	predictionMSEsd	Intact	10.826018659365742
0	20	AIC	Intact	950.7907072753327
0	20	adjR2	Intact	0.9408070833049873
0	20	devExp	Intact	0.9506203191770606
0	20	predictionMAE	Defective	1.852711962330777
0	20	predictionMAEsd	Defective	0.9128582364164554
0	20	predictionMSE	Defective	5.28589032958687
0	20	predictionMSEsd	Defective	4.70139700846832
0	20	AIC	Defective	1478.1677318250395
0	20	adjR2	Defective	0.6221847083968406
0	20	devExp	Defective	0.6729211402009392
0	20	predictionMAE	PlasmaVL	2.548914943293421
0	20	predictionMAEsd	PlasmaVL	0.6986141931621342
0	20	predictionMSE	PlasmaVL	12.295585033723961
0	20	predictionMSEsd	PlasmaVL	7.861899158938518
0	20	AIC	PlasmaVL	2429.182797368234
0	20	adjR2	PlasmaVL	0.3302422499750899
0	20	devExp	PlasmaVL	0.3432492945347643
0	20.5	predictionMAE	Intact	2.176257879669023
0	20.5	predictionMAEsd	Intact	1.6239917957798122
0	20.5	predictionMSE	Intact	7.628468653393477
0	20.5	predictionMSEsd	Intact	10.80198015197624
0	20.5	AIC	Intact	953.204473104134
0	20.5	adjR2	Intact	0.9404154600836879
0	20.5	devExp	Intact	0.9502921904704766
0	20.5	predictionMAE	Defective	1.8593557065994326
0	20.5	predictionMAEsd	Defective	0.9087272704007268
0	20.5	predictionMSE	Defective	5.302175350565833
0	20.5	predictionMSEsd	Defective	4.670846946034672
0	20.5	AIC	Defective	1480.1387299971966
0	20.5	adjR2	Defective	0.6201115074466234
0	20.5	devExp	Defective	0.6710584072099587
0	20.5	predictionMAE	PlasmaVL	2.55462687329698
0	20.5	predictionMAEsd	PlasmaVL	0.699880380683945
0	20.5	predictionMSE	PlasmaVL	12.359363312040653
0	20.5	predictionMSEsd	PlasmaVL	7.910338653970928
0	20.5	AIC	PlasmaVL	2431.567387405992
0	20.5	adjR2	PlasmaVL	0.3267583385487205
0	20.5	devExp	PlasmaVL	0.3398577785266867
0	21	predictionMAE	Intact	2.176811037412242
0	21	predictionMAEsd	Intact	1.6230265386295826
0	21	predictionMSE	Intact	7.6287646514964225
0	21	predictionMSEsd	Intact	10.787879701821955
0	21	AIC	Intact	955.0003974038275
0	21	adjR2	Intact	0.9401223831796446
0	21	devExp	Intact	0.950046605135181
0	21	predictionMAE	Defective	1.8643093983985728
0	21	predictionMAEsd	Defective	0.906609718243106
0	21	predictionMSE	Defective	5.31802153620248
0	21	predictionMSEsd	Defective	4.653893189710502
0	21	AIC	Defective	1481.8141855062847
0	21	adjR2	Defective	0.6183416823956986
0	21	devExp	Defective	0.6694714399897594
0	21	predictionMAE	PlasmaVL	2.558995645477118
0	21	predictionMAEsd	PlasmaVL	0.7013879122048379
0	21	predictionMSE	PlasmaVL	12.402396993338003
0	21	predictionMSEsd	PlasmaVL	7.9471899001563395
0	21	AIC	PlasmaVL	2433.632411331204
0	21	adjR2	PlasmaVL	0.323720262128273
0	21	devExp	PlasmaVL	0.33690457357746795
0	21.5	predictionMAE	Intact	2.1772273846866272
0	21.5	predictionMAEsd	Intact	1.622612978614689
0	21.5	predictionMSE	Intact	7.6293100776754414
0	21.5	predictionMSEsd	Intact	10.779989021561326
0	21.5	AIC	Intact	956.061812653547
0	21.5	adjR2	Intact	0.9399484904484691
0	21.5	devExp	Intact	0.9499008903594747
0	21.5	predictionMAE	Defective	1.8681692761882225
0	21.5	predictionMAEsd	Defective	0.9046800644818455
0	21.5	predictionMSE	Defective	5.32780465747631
0	21.5	predictionMSEsd	Defective	4.637045168365113
0	21.5	AIC	Defective	1483.15199203301
0	21.5	adjR2	Defective	0.616910873410357
0	21.5	devExp	Defective	0.6681845607206667
0	21.5	predictionMAE	PlasmaVL	2.562963653337944
0	21.5	predictionMAEsd	PlasmaVL	0.7028223506622104
0	21.5	predictionMSE	PlasmaVL	12.425642899693642
0	21.5	predictionMSEsd	PlasmaVL	7.968872179882893
0	21.5	AIC	PlasmaVL	2435.458834194499
0	21.5	adjR2	PlasmaVL	0.32099932828836
0	21.5	devExp	PlasmaVL	0.33424151327031215
0	22	predictionMAE	Intact	2.1779113391876406
0	22	predictionMAEsd	Intact	1.621864795768478
0	22	predictionMSE	Intact	7.629707196397882
0	22	predictionMSEsd	Intact	10.768139178484944
0	22	AIC	Intact	957.3625429041621
0	22	adjR2	Intact	0.9397347084770649
0	22	devExp	Intact	0.9497217528436745
0	22	predictionMAE	Defective	1.8722309777658486
0	22	predictionMAEsd	Defective	0.9025649714069816
0	22	predictionMSE	Defective	5.33849435081199
0	22	predictionMSEsd	Defective	4.619569580431528
0	22	AIC	Defective	1484.4344907896282
0	22	adjR2	Defective	0.6155308283867109
0	22	devExp	Defective	0.6669427372665556
0	22	predictionMAE	PlasmaVL	2.5685072443877908
0	22	predictionMAEsd	PlasmaVL	0.703635761468846
0	22	predictionMSE	PlasmaVL	12.448652754487545
0	22	predictionMSEsd	PlasmaVL	7.9860153552220154
0	22	AIC	PlasmaVL	2437.236303948177
0	22	adjR2	PlasmaVL	0.31833972381850417
0	22	devExp	PlasmaVL	0.33163764581020905
0	22.5	predictionMAE	Intact	2.1791942897486747
0	22.5	predictionMAEsd	Intact	1.6211522051707297
0	22.5	predictionMSE	Intact	7.632471786959019
0	22.5	predictionMSEsd	Intact	10.754666658825583
0	22.5	AIC	Intact	958.89140664962
0	22.5	adjR2	Intact	0.9394824659087232
0	22.5	devExp	Intact	0.9495103905893477
0	22.5	predictionMAE	Defective	1.876799848439542
0	22.5	predictionMAEsd	Defective	0.8999733795353402
0	22.5	predictionMSE	Defective	5.350128439791477
0	22.5	predictionMSEsd	Defective	4.5980678783561855
0	22.5	AIC	Defective	1485.7081461956745
0	22.5	adjR2	Defective	0.6141498878430633
0	22.5	devExp	Defective	0.6656973705304227
0	22.5	predictionMAE	PlasmaVL	2.5759041392320166
0	22.5	predictionMAEsd	PlasmaVL	0.7045842879910375
0	22.5	predictionMSE	PlasmaVL	12.471891645796601
0	22.5	predictionMSEsd	PlasmaVL	8.007144015362032
0	22.5	AIC	PlasmaVL	2438.977027908943
0	22.5	adjR2	PlasmaVL	0.31572643112657794
0	22.5	devExp	PlasmaVL	0.3290801318954681
0	23	predictionMAE	Intact	2.1806981713051448
0	23	predictionMAEsd	Intact	1.6198812818423436
0	23	predictionMSE	Intact	7.634337168312862
0	23	predictionMSEsd	Intact	10.733478872694443
0	23	AIC	Intact	960.6556378721947
0	23	adjR2	Intact	0.9391900709226033
0	23	devExp	Intact	0.9492653651312754
0	23	predictionMAE	Defective	1.8825668557638884
0	23	predictionMAEsd	Defective	0.8961025621401075
0	23	predictionMSE	Defective	5.364947059541094
0	23	predictionMSEsd	Defective	4.566117159303443
0	23	AIC	Defective	1487.0018955178498
0	23	adjR2	Defective	0.6127394123135151
0	23	devExp	Defective	0.6644239948703207
0	23	predictionMAE	PlasmaVL	2.585514591775149
0	23	predictionMAEsd	PlasmaVL	0.7087700340279796
0	23	predictionMSE	PlasmaVL	12.51412536267314
0	23	predictionMSEsd	PlasmaVL	8.048323127646814
0	23	AIC	PlasmaVL	2440.7090740615263
0	23	adjR2	PlasmaVL	0.31312047018774325
0	23	devExp	PlasmaVL	0.32653325194703037
0	23.5	predictionMAE	Intact	2.1809236561980136
0	23.5	predictionMAEsd	Intact	1.6184244544982878
0	23.5	predictionMSE	Intact	7.632106326706718
0	23.5	predictionMSEsd	Intact	10.70432065145457
0	23.5	AIC	Intact	962.1961457908185
0	23.5	adjR2	Intact	0.9389335926642567
0	23.5	devExp	Intact	0.9490504278352097
0	23.5	predictionMAE	Defective	1.8886163694139322
0	23.5	predictionMAEsd	Defective	0.891604294413379
0	23.5	predictionMSE	Defective	5.378936738488498
0	23.5	predictionMSEsd	Defective	4.520677287041188
0	23.5	AIC	Defective	1488.2451364598387
0	23.5	adjR2	Defective	0.6113809493956717
0	23.5	devExp	Defective	0.6631960833236956
0	23.5	predictionMAE	PlasmaVL	2.599593031072313
0	23.5	predictionMAEsd	PlasmaVL	0.7183904229322317
0	23.5	predictionMSE	PlasmaVL	12.615597376891419
0	23.5	predictionMSEsd	PlasmaVL	8.143849266235332
0	23.5	AIC	PlasmaVL	2442.4336462539054
0	23.5	adjR2	PlasmaVL	0.3105207500294953
0	23.5	devExp	PlasmaVL	0.32399645834215307
0	24	predictionMAE	Intact	2.178509881517375
0	24	predictionMAEsd	Intact	1.6154200509738252
0	24	predictionMSE	Intact	7.6163736779686735
0	24	predictionMSEsd	Intact	10.654752068011033
0	24	AIC	Intact	963.7080383303309
0	24	adjR2	Intact	0.9386807882971551
0	24	devExp	Intact	0.948838510837285
0	24	predictionMAE	Defective	1.89383850853488
0	24	predictionMAEsd	Defective	0.8822293940743148
0	24	predictionMSE	Defective	5.378432594731808
0	24	predictionMSEsd	Defective	4.43999305212914
0	24	AIC	Defective	1489.490621756485
0	24	adjR2	Defective	0.6100163275143758
0	24	devExp	Defective	0.6619580148020349
0	24	predictionMAE	PlasmaVL	2.6173417517265865
0	24	predictionMAEsd	PlasmaVL	0.7330312391230059
0	24	predictionMSE	PlasmaVL	12.810001904123327
0	24	predictionMSEsd	PlasmaVL	8.32157481620295
0	24	AIC	PlasmaVL	2444.1166395361092
0	24	adjR2	PlasmaVL	0.3079698311083755
0	24	devExp	PlasmaVL	0.321503894278003
0	24.5	predictionMAE	Intact	2.177121322154637
0	24.5	predictionMAEsd	Intact	1.615452077025923
0	24.5	predictionMSE	Intact	7.611601175732807
0	24.5	predictionMSEsd	Intact	10.656356656053768
0	24.5	AIC	Intact	964.4159636788304
0	24.5	adjR2	Intact	0.9385620700051278
0	24.5	devExp	Intact	0.948739011547604
0	24.5	predictionMAE	Defective	1.900205058677727
0	24.5	predictionMAEsd	Defective	0.8823505323929665
0	24.5	predictionMSE	Defective	5.400834508064192
0	24.5	predictionMSEsd	Defective	4.451855452493964
0	24.5	AIC	Defective	1490.0101659058987
0	24.5	adjR2	Defective	0.6094251597384681
0	24.5	devExp	Defective	0.6614224979601095
0	24.5	predictionMAE	PlasmaVL	2.636897487691316
0	24.5	predictionMAEsd	PlasmaVL	0.7350555584003362
0	24.5	predictionMSE	PlasmaVL	12.997789730077852
0	24.5	predictionMSEsd	PlasmaVL	8.471989682581828
0	24.5	AIC	PlasmaVL	2445.2084846521943
0	24.5	adjR2	PlasmaVL	0.30626679693243486
0	24.5	devExp	PlasmaVL	0.3198053554787206
0	25	predictionMAE	Intact	2.1769262437854917
0	25	predictionMAEsd	Intact	1.6127447144550635
0	25	predictionMSE	Intact	7.602637050572444
0	25	predictionMSEsd	Intact	10.645898488818647
0	25	AIC	Intact	965.1031476127075
0	25	adjR2	Intact	0.9384466062896926
0	25	devExp	Intact	0.9486422278226135
0	25	predictionMAE	Defective	1.9030844069618837
0	25	predictionMAEsd	Defective	0.8819862278077719
0	25	predictionMSE	Defective	5.420037024837901
0	25	predictionMSEsd	Defective	4.455542826234928
0	25	AIC	Defective	1490.4498676976946
0	25	adjR2	Defective	0.608924021741382
0	25	devExp	Defective	0.6609669724363488
0	25	predictionMAE	PlasmaVL	2.673954160482844
0	25	predictionMAEsd	PlasmaVL	0.8014047950231256
0	25	predictionMSE	PlasmaVL	13.985222558155684
0	25	predictionMSEsd	PlasmaVL	11.862938005324414
0	25	AIC	PlasmaVL	2446.005420013908
0	25	adjR2	PlasmaVL	0.3050135617584313
0	25	devExp	PlasmaVL	0.31854924401798773
0	25.5	predictionMAE	Intact	2.5706490391123475
0	25.5	predictionMAEsd	Intact	3.3306562551633596
0	25.5	predictionMSE	Intact	84.09146759264931
0	25.5	predictionMSEsd	Intact	596.6326573876139
0	25.5	AIC	Intact	965.3107288444886
0	25.5	adjR2	Intact	0.9384116683593966
0	25.5	devExp	Intact	0.9486129173917113
0	25.5	predictionMAE	Defective	2.0547164298666942
0	25.5	predictionMAEsd	Defective	1.5737634559997287
0	25.5	predictionMSE	Defective	17.519946388556484
0	25.5	predictionMSEsd	Defective	95.19341351914414
0	25.5	AIC	Defective	1490.7820173688826
0	25.5	adjR2	Defective	0.6086623438835292
0	25.5	devExp	Defective	0.6607206325529112
0	25.5	predictionMAE	PlasmaVL	2.6748743746321924
0	25.5	predictionMAEsd	PlasmaVL	0.789971039138813
0	25.5	predictionMSE	PlasmaVL	13.843731037510695
0	25.5	predictionMSEsd	PlasmaVL	10.843803146675905
0	25.5	AIC	PlasmaVL	2446.366105292792
0	25.5	adjR2	PlasmaVL	0.3044495685096361
0	25.5	devExp	PlasmaVL	0.3179869271693494
0	26	predictionMAE	Intact	2.176914544897661
0	26	predictionMAEsd	Intact	1.6119902357251301
0	26	predictionMSE	Intact	7.601608012768593
0	26	predictionMSEsd	Intact	10.645202974307628
0	26	AIC	Intact	965.4654210502509
0	26	adjR2	Intact	0.9383856078316029
0	26	devExp	Intact	0.948591036110248
0	26	predictionMAE	Defective	1.8863412581543122
0	26	predictionMAEsd	Defective	0.8751120062556017
0	26	predictionMSE	Defective	5.355387658387705
0	26	predictionMSEsd	Defective	4.416403478313417
0	26	AIC	Defective	1490.862432436135
0	26	adjR2	Defective	0.6085608901018025
0	26	devExp	Defective	0.6606222520662529
0	26	predictionMAE	PlasmaVL	2.641980725617855
0	26	predictionMAEsd	PlasmaVL	0.7341039724781698
0	26	predictionMSE	PlasmaVL	13.060499946976064
0	26	predictionMSEsd	PlasmaVL	8.62296029495805
0	26	AIC	PlasmaVL	2446.5407170482695
0	26	adjR2	PlasmaVL	0.3041706875712371
0	26	devExp	PlasmaVL	0.3177043155603564
0	26.5	predictionMAE	Intact	2.1774004099962507
0	26.5	predictionMAEsd	Intact	1.6115546989920009
0	26.5	predictionMSE	Intact	7.601909837621537
0	26.5	predictionMSEsd	Intact	10.642359115836872
0	26.5	AIC	Intact	965.5046809017005
0	26.5	adjR2	Intact	0.9383789919297671
0	26.5	devExp	Intact	0.9485854805428504
0	26.5	predictionMAE	Defective	1.8863251752154133
0	26.5	predictionMAEsd	Defective	0.874739151746256
0	26.5	predictionMSE	Defective	5.353983760289638
0	26.5	predictionMSEsd	Defective	4.413218052045227
0	26.5	AIC	Defective	1490.8756827500906
0	26.5	adjR2	Defective	0.6085447462344997
0	26.5	devExp	Defective	0.6606063553416572
0	26.5	predictionMAE	PlasmaVL	2.6398245353859267
0	26.5	predictionMAEsd	PlasmaVL	0.7359554989005824
0	26.5	predictionMSE	PlasmaVL	13.064062408088217
0	26.5	predictionMSEsd	PlasmaVL	8.646215522238933
0	26.5	AIC	PlasmaVL	2446.5572215388747
0	26.5	adjR2	PlasmaVL	0.3041441896399084
0	26.5	devExp	PlasmaVL	0.3176773484203948
0	27	predictionMAE	Intact	2.1774004099962507
0	27	predictionMAEsd	Intact	1.6115546989920009
0	27	predictionMSE	Intact	7.601909837621537
0	27	predictionMSEsd	Intact	10.642359115836872
0	27	AIC	Intact	965.5046809017005
0	27	adjR2	Intact	0.9383789919297671
0	27	devExp	Intact	0.9485854805428504
0	27	predictionMAE	Defective	1.8863251752154133
0	27	predictionMAEsd	Defective	0.874739151746256
0	27	predictionMSE	Defective	5.353983760289638
0	27	predictionMSEsd	Defective	4.413218052045227
0	27	AIC	Defective	1490.8756827500906
0	27	adjR2	Defective	0.6085447462344997
0	27	devExp	Defective	0.6606063553416572
0	27	predictionMAE	PlasmaVL	2.6398245353859267
0	27	predictionMAEsd	PlasmaVL	0.7359554989005824
0	27	predictionMSE	PlasmaVL	13.064062408088217
0	27	predictionMSEsd	PlasmaVL	8.646215522238933
0	27	AIC	PlasmaVL	2446.5572215388747
0	27	adjR2	PlasmaVL	0.3041441896399084
0	27	devExp	PlasmaVL	0.3176773484203948
0.5	1	predictionMAE	Intact	2.285086885155068
0.5	1	predictionMAEsd	Intact	1.8392896649916117
0.5	1	predictionMSE	Intact	10.474890069948186
0.5	1	predictionMSEsd	Intact	23.915402408663184
0.5	1	AIC	Intact	1123.7704165992297
0.5	1	adjR2	Intact	0.9054356968805405
0.5	1	devExp	Intact	0.9213850319243447
0.5	1	predictionMAE	Defective	1.8215715277912146
0.5	1	predictionMAEsd	Defective	1.4767097624858512
0.5	1	predictionMSE	Defective	6.730017448538425
0.5	1	predictionMSEsd	Defective	16.287476159863925
0.5	1	AIC	Defective	1379.8973440044456
0.5	1	adjR2	Defective	0.7157259491912973
0.5	1	devExp	Defective	0.7580157412968079
0.5	1	predictionMAE	PlasmaVL	1.6899101783501458
0.5	1	predictionMAEsd	PlasmaVL	1.3779926981757449
0.5	1	predictionMSE	PlasmaVL	7.169716802662679
0.5	1	predictionMSEsd	PlasmaVL	12.163872187199745
0.5	1	AIC	PlasmaVL	1966.8554139572716
0.5	1	adjR2	PlasmaVL	0.7769085468036704
0.5	1	devExp	PlasmaVL	0.7989645781636906
0.5	1.5	predictionMAE	Intact	2.163510127352653
0.5	1.5	predictionMAEsd	Intact	1.6685908638637201
0.5	1.5	predictionMSE	Intact	7.67360760177919
0.5	1.5	predictionMSEsd	Intact	11.485916676896196
0.5	1.5	AIC	Intact	1127.2806670460236
0.5	1.5	adjR2	Intact	0.9045604561469243
0.5	1.5	devExp	Intact	0.920651722144881
0.5	1.5	predictionMAE	Defective	1.7511855869123374
0.5	1.5	predictionMAEsd	Defective	1.2055631539865352
0.5	1.5	predictionMSE	Defective	5.31293604736648
0.5	1.5	predictionMSEsd	Defective	7.953035007567789
0.5	1.5	AIC	Defective	1382.5533537776162
0.5	1.5	adjR2	Defective	0.7133651331729666
0.5	1.5	devExp	Defective	0.7557333810469846
0.5	1.5	predictionMAE	PlasmaVL	1.6547060531513529
0.5	1.5	predictionMAEsd	PlasmaVL	1.3911324057708099
0.5	1.5	predictionMSE	PlasmaVL	7.0865081066315625
0.5	1.5	predictionMSEsd	PlasmaVL	13.078914070572203
0.5	1.5	AIC	PlasmaVL	1968.4918083998987
0.5	1.5	adjR2	PlasmaVL	0.7758965675504823
0.5	1.5	devExp	PlasmaVL	0.797651483743626
0.5	2	predictionMAE	Intact	2.167784343145589
0.5	2	predictionMAEsd	Intact	1.6678165270594656
0.5	2	predictionMSE	Intact	7.696240020693215
0.5	2	predictionMSEsd	Intact	11.493836197651259
0.5	2	AIC	Intact	1120.8563755610996
0.5	2	adjR2	Intact	0.9062186299059278
0.5	2	devExp	Intact	0.9220416336205313
0.5	2	predictionMAE	Defective	1.7325647848034278
0.5	2	predictionMAEsd	Defective	1.158407320505437
0.5	2	predictionMSE	Defective	5.15387367091324
0.5	2	predictionMSEsd	Defective	7.41933996221958
0.5	2	AIC	Defective	1375.7878592245902
0.5	2	adjR2	Defective	0.7189849248545592
0.5	2	devExp	Defective	0.7606546205087095
0.5	2	predictionMAE	PlasmaVL	1.633676776953273
0.5	2	predictionMAEsd	PlasmaVL	1.3593399310401821
0.5	2	predictionMSE	PlasmaVL	6.927389046749523
0.5	2	predictionMSEsd	PlasmaVL	12.18414211042025
0.5	2	AIC	PlasmaVL	1956.1290883283077
0.5	2	adjR2	PlasmaVL	0.782391234727855
0.5	2	devExp	PlasmaVL	0.8042356154841135
0.5	2.5	predictionMAE	Intact	2.160593258903921
0.5	2.5	predictionMAEsd	Intact	1.6743295936103497
0.5	2.5	predictionMSE	Intact	7.678200728125513
0.5	2.5	predictionMSEsd	Intact	11.527050391198202
0.5	2.5	AIC	Intact	1085.8600459293357
0.5	2.5	adjR2	Intact	0.914783919475243
0.5	2.5	devExp	Intact	0.9292104234930111
0.5	2.5	predictionMAE	Defective	1.7129300178141695
0.5	2.5	predictionMAEsd	Defective	1.118023486567703
0.5	2.5	predictionMSE	Defective	5.014818336735087
0.5	2.5	predictionMSEsd	Defective	7.162426857025622
0.5	2.5	AIC	Defective	1349.7853451703604
0.5	2.5	adjR2	Defective	0.738968397664119
0.5	2.5	devExp	Defective	0.7781298035454033
0.5	2.5	predictionMAE	PlasmaVL	1.5537982902075742
0.5	2.5	predictionMAEsd	PlasmaVL	1.2700056998869627
0.5	2.5	predictionMSE	PlasmaVL	6.526695509888631
0.5	2.5	predictionMSEsd	PlasmaVL	10.338611700879191
0.5	2.5	AIC	PlasmaVL	1938.155973687794
0.5	2.5	adjR2	PlasmaVL	0.791143876471587
0.5	2.5	devExp	PlasmaVL	0.8125347189732172
0.5	3	predictionMAE	Intact	2.156117051368653
0.5	3	predictionMAEsd	Intact	1.6795192540067034
0.5	3	predictionMSE	Intact	7.671211702719717
0.5	3	predictionMSEsd	Intact	11.553733453607657
0.5	3	AIC	Intact	1057.508997555686
0.5	3	adjR2	Intact	0.9211439559078736
0.5	3	devExp	Intact	0.9345281469331728
0.5	3	predictionMAE	Defective	1.69621613635248
0.5	3	predictionMAEsd	Defective	1.1004328410227928
0.5	3	predictionMSE	Defective	4.910527552646916
0.5	3	predictionMSEsd	Defective	7.012146568219113
0.5	3	AIC	Defective	1336.290094525125
0.5	3	adjR2	Defective	0.7479921019078317
0.5	3	devExp	Defective	0.785929730472546
0.5	3	predictionMAE	PlasmaVL	1.5285137105728837
0.5	3	predictionMAEsd	PlasmaVL	1.1614730907693263
0.5	3	predictionMSE	PlasmaVL	6.329211435915445
0.5	3	predictionMSEsd	PlasmaVL	8.674246779991497
0.5	3	AIC	PlasmaVL	1950.6748838445815
0.5	3	adjR2	PlasmaVL	0.7849591530927037
0.5	3	devExp	PlasmaVL	0.8066432875486578
0.5	3.5	predictionMAE	Intact	2.1552321886335677
0.5	3.5	predictionMAEsd	Intact	1.6810403111857157
0.5	3.5	predictionMSE	Intact	7.670298139669068
0.5	3.5	predictionMSEsd	Intact	11.564233461402962
0.5	3.5	AIC	Intact	1039.0245702276402
0.5	3.5	adjR2	Intact	0.9250364249206103
0.5	3.5	devExp	Intact	0.9377800666837988
0.5	3.5	predictionMAE	Defective	1.692314942141329
0.5	3.5	predictionMAEsd	Defective	1.113441429804754
0.5	3.5	predictionMSE	Defective	4.888352667007324
0.5	3.5	predictionMSEsd	Defective	7.0253276237632
0.5	3.5	AIC	Defective	1331.1413603669344
0.5	3.5	adjR2	Defective	0.7513525746196097
0.5	3.5	devExp	Defective	0.7888501306283898
0.5	3.5	predictionMAE	PlasmaVL	1.5180577547816891
0.5	3.5	predictionMAEsd	PlasmaVL	1.1027361727028413
0.5	3.5	predictionMSE	PlasmaVL	6.252050500654332
0.5	3.5	predictionMSEsd	PlasmaVL	8.054326922361126
0.5	3.5	AIC	PlasmaVL	1962.2007614216216
0.5	3.5	adjR2	PlasmaVL	0.7790752696624498
0.5	3.5	devExp	PlasmaVL	0.8009645516240367
0.5	4	predictionMAE	Intact	2.1544567657811453
0.5	4	predictionMAEsd	Intact	1.6818290230392816
0.5	4	predictionMSE	Intact	7.66979638089584
0.5	4	predictionMSEsd	Intact	11.563236789594187
0.5	4	AIC	Intact	1022.6091400949833
0.5	4	adjR2	Intact	0.9283268639121456
0.5	4	devExp	Intact	0.9405270707849764
0.5	4	predictionMAE	Defective	1.6927321747879789
0.5	4	predictionMAEsd	Defective	1.120056189267541
0.5	4	predictionMSE	Defective	4.895547414608344
0.5	4	predictionMSEsd	Defective	7.0514376783908554
0.5	4	AIC	Defective	1326.8164505967645
0.5	4	adjR2	Defective	0.754633947636133
0.5	4	devExp	Defective	0.7917465307136117
0.5	4	predictionMAE	PlasmaVL	1.5166593403795867
0.5	4	predictionMAEsd	PlasmaVL	1.0754282630673644
0.5	4	predictionMSE	PlasmaVL	6.2494715182364695
0.5	4	predictionMSEsd	PlasmaVL	7.887504779668736
0.5	4	AIC	PlasmaVL	1970.5053485008032
0.5	4	adjR2	PlasmaVL	0.7748551593468231
0.5	4	devExp	PlasmaVL	0.7970244999895907
0.5	4.5	predictionMAE	Intact	2.15155931354171
0.5	4.5	predictionMAEsd	Intact	1.6829900610983588
0.5	4.5	predictionMSE	Intact	7.659997589515856
0.5	4.5	predictionMSEsd	Intact	11.57473976460996
0.5	4.5	AIC	Intact	1001.5408456198031
0.5	4.5	adjR2	Intact	0.9323365305531626
0.5	4.5	devExp	Intact	0.9438709457864678
0.5	4.5	predictionMAE	Defective	1.6912306366217034
0.5	4.5	predictionMAEsd	Defective	1.1269592020762622
0.5	4.5	predictionMSE	Defective	4.8965882847159925
0.5	4.5	predictionMSEsd	Defective	7.077067596211319
0.5	4.5	AIC	Defective	1323.6304868128334
0.5	4.5	adjR2	Defective	0.7570134672403046
0.5	4.5	devExp	Defective	0.7938356776537372
0.5	4.5	predictionMAE	PlasmaVL	1.5192614479987752
0.5	4.5	predictionMAEsd	PlasmaVL	1.0614742235746235
0.5	4.5	predictionMSE	PlasmaVL	6.261924083969361
0.5	4.5	predictionMSEsd	PlasmaVL	7.903895220857114
0.5	4.5	AIC	PlasmaVL	1975.4034480812154
0.5	4.5	adjR2	PlasmaVL	0.772375666001546
0.5	4.5	devExp	PlasmaVL	0.7947773817153464
0.5	5	predictionMAE	Intact	2.1500152226139853
0.5	5	predictionMAEsd	Intact	1.6834744996498767
0.5	5	predictionMSE	Intact	7.654625091239953
0.5	5	predictionMSEsd	Intact	11.584860921088813
0.5	5	AIC	Intact	984.7651547132455
0.5	5	adjR2	Intact	0.935368019038384
0.5	5	devExp	Intact	0.946397499100217
0.5	5	predictionMAE	Defective	1.6861388215691688
0.5	5	predictionMAEsd	Defective	1.1293209452600128
0.5	5	predictionMSE	Defective	4.878457406642033
0.5	5	predictionMSEsd	Defective	7.052628060943626
0.5	5	AIC	Defective	1321.3221484466992
0.5	5	adjR2	Defective	0.7583012874873882
0.5	5	devExp	Defective	0.7949425362966358
0.5	5	predictionMAE	PlasmaVL	1.522203921803986
0.5	5	predictionMAEsd	PlasmaVL	1.0488219251873823
0.5	5	predictionMSE	PlasmaVL	6.290240920100016
0.5	5	predictionMSEsd	PlasmaVL	7.978803173041958
0.5	5	AIC	PlasmaVL	1982.3252039854654
0.5	5	adjR2	PlasmaVL	0.7687285603652351
0.5	5	devExp	PlasmaVL	0.791317885138679
0.5	5.5	predictionMAE	Intact	2.1496042729696376
0.5	5.5	predictionMAEsd	Intact	1.6836847355208595
0.5	5.5	predictionMSE	Intact	7.653143394235959
0.5	5.5	predictionMSEsd	Intact	11.59474911208004
0.5	5.5	AIC	Intact	972.4051462123317
0.5	5.5	adjR2	Intact	0.9375145545371926
0.5	5.5	devExp	Intact	0.9481858888805812
0.5	5.5	predictionMAE	Defective	1.6831466515863904
0.5	5.5	predictionMAEsd	Defective	1.1284364967144236
0.5	5.5	predictionMSE	Defective	4.868806165494307
0.5	5.5	predictionMSEsd	Defective	7.032538204469597
0.5	5.5	AIC	Defective	1321.1085429387056
0.5	5.5	adjR2	Defective	0.7582098157694459
0.5	5.5	devExp	Defective	0.7948489396245748
0.5	5.5	predictionMAE	PlasmaVL	1.528470582775023
0.5	5.5	predictionMAEsd	PlasmaVL	1.0355355811401474
0.5	5.5	predictionMSE	PlasmaVL	6.328586110109579
0.5	5.5	predictionMSEsd	PlasmaVL	8.091613606931675
0.5	5.5	AIC	PlasmaVL	1990.011634730155
0.5	5.5	adjR2	PlasmaVL	0.7646097575507134
0.5	5.5	devExp	PlasmaVL	0.7874155542570582
0.5	6	predictionMAE	Intact	2.150061912868901
0.5	6	predictionMAEsd	Intact	1.682955562234544
0.5	6	predictionMSE	Intact	7.652676493651241
0.5	6	predictionMSEsd	Intact	11.601055152868271
0.5	6	AIC	Intact	964.4545102266798
0.5	6	adjR2	Intact	0.9388579267746806
0.5	6	devExp	Intact	0.9493047147139302
0.5	6	predictionMAE	Defective	1.681772114237576
0.5	6	predictionMAEsd	Defective	1.126857400329423
0.5	6	predictionMSE	Defective	4.865573478539739
0.5	6	predictionMSEsd	Defective	7.023039498241418
0.5	6	AIC	Defective	1322.6697033885468
0.5	6	adjR2	Defective	0.7569852490297262
0.5	6	devExp	Defective	0.7937679106391164
0.5	6	predictionMAE	PlasmaVL	1.5397787457522578
0.5	6	predictionMAEsd	PlasmaVL	1.0258257479638955
0.5	6	predictionMSE	PlasmaVL	6.373549255732882
0.5	6	predictionMSEsd	PlasmaVL	8.237650653875384
0.5	6	AIC	PlasmaVL	1997.3686923476664
0.5	6	adjR2	PlasmaVL	0.7606049277107036
0.5	6	devExp	PlasmaVL	0.7836193435759112
0.5	6.5	predictionMAE	Intact	2.1515142700382976
0.5	6.5	predictionMAEsd	Intact	1.6826494324113253
0.5	6.5	predictionMSE	Intact	7.65839751867511
0.5	6.5	predictionMSEsd	Intact	11.60952272586421
0.5	6.5	AIC	Intact	960.4287394738135
0.5	6.5	adjR2	Intact	0.9395279078223338
0.5	6.5	devExp	Intact	0.9498628728123375
0.5	6.5	predictionMAE	Defective	1.6805303940631011
0.5	6.5	predictionMAEsd	Defective	1.1260885121918873
0.5	6.5	predictionMSE	Defective	4.8648828167718525
0.5	6.5	predictionMSEsd	Defective	7.022742454869297
0.5	6.5	AIC	Defective	1324.5129467765416
0.5	6.5	adjR2	Defective	0.755427522120183
0.5	6.5	devExp	Defective	0.7924004341642517
0.5	6.5	predictionMAE	PlasmaVL	1.548649639501467
0.5	6.5	predictionMAEsd	PlasmaVL	1.0183370265090534
0.5	6.5	predictionMSE	PlasmaVL	6.4239782345813286
0.5	6.5	predictionMSEsd	PlasmaVL	8.392488984032516
0.5	6.5	AIC	PlasmaVL	2003.9393527665934
0.5	6.5	adjR2	PlasmaVL	0.7570366168307654
0.5	6.5	devExp	PlasmaVL	0.7802907471221904
0.5	7	predictionMAE	Intact	2.1528576173883143
0.5	7	predictionMAEsd	Intact	1.6825600757728234
0.5	7	predictionMSE	Intact	7.664625014525955
0.5	7	predictionMSEsd	Intact	11.616781578722149
0.5	7	AIC	Intact	958.5057719139222
0.5	7	adjR2	Intact	0.9398461666797938
0.5	7	devExp	Intact	0.9501281096588966
0.5	7	predictionMAE	Defective	1.6807088687152398
0.5	7	predictionMAEsd	Defective	1.125605360938725
0.5	7	predictionMSE	Defective	4.872510892034623
0.5	7	predictionMSEsd	Defective	7.025705519375383
0.5	7	AIC	Defective	1327.002479777623
0.5	7	adjR2	Defective	0.7537078617213918
0.5	7	devExp	Defective	0.7908997108062357
0.5	7	predictionMAE	PlasmaVL	1.5547655466431989
0.5	7	predictionMAEsd	PlasmaVL	1.0133546971391776
0.5	7	predictionMSE	PlasmaVL	6.476137934192425
0.5	7	predictionMSEsd	PlasmaVL	8.551795758735539
0.5	7	AIC	PlasmaVL	2009.403063236229
0.5	7	adjR2	PlasmaVL	0.7540671160514425
0.5	7	devExp	PlasmaVL	0.7775690722017325
0.5	7.5	predictionMAE	Intact	2.153997959953727
0.5	7.5	predictionMAEsd	Intact	1.682662473764682
0.5	7.5	predictionMSE	Intact	7.67071399149368
0.5	7.5	predictionMSEsd	Intact	11.623237384575992
0.5	7.5	AIC	Intact	957.2271157995714
0.5	7.5	adjR2	Intact	0.940057256126247
0.5	7.5	devExp	Intact	0.9503040926343564
0.5	7.5	predictionMAE	Defective	1.6817492081579573
0.5	7.5	predictionMAEsd	Defective	1.12589142496625
0.5	7.5	predictionMSE	Defective	4.885856652203113
0.5	7.5	predictionMSEsd	Defective	7.034108324049911
0.5	7.5	AIC	Defective	1329.4538137009079
0.5	7.5	adjR2	Defective	0.752022946287991
0.5	7.5	devExp	Defective	0.7894343498513571
0.5	7.5	predictionMAE	PlasmaVL	1.5587342153390011
0.5	7.5	predictionMAEsd	PlasmaVL	1.0114913165966548
0.5	7.5	predictionMSE	PlasmaVL	6.527627462660704
0.5	7.5	predictionMSEsd	PlasmaVL	8.706476134578685
0.5	7.5	AIC	PlasmaVL	2013.9300390969104
0.5	7.5	adjR2	PlasmaVL	0.7516163324487993
0.5	7.5	devExp	PlasmaVL	0.7753709165674494
0.5	8	predictionMAE	Intact	2.154706710220211
0.5	8	predictionMAEsd	Intact	1.6828263452452998
0.5	8	predictionMSE	Intact	7.675281853863394
0.5	8	predictionMSEsd	Intact	11.628440743936086
0.5	8	AIC	Intact	955.3167858748786
0.5	8	adjR2	Intact	0.9403701990511956
0.5	8	devExp	Intact	0.9505647930539812
0.5	8	predictionMAE	Defective	1.6818400058727512
0.5	8	predictionMAEsd	Defective	1.1260773446273893
0.5	8	predictionMSE	Defective	4.893160612468394
0.5	8	predictionMSEsd	Defective	7.041464024873109
0.5	8	AIC	Defective	1331.018992384469
0.5	8	adjR2	Defective	0.7509415974700575
0.5	8	devExp	Defective	0.7884931659132143
0.5	8	predictionMAE	PlasmaVL	1.5631845830843072
0.5	8	predictionMAEsd	PlasmaVL	1.01360797308622
0.5	8	predictionMSE	PlasmaVL	6.573997813174459
0.5	8	predictionMSEsd	PlasmaVL	8.84607210712452
0.5	8	AIC	PlasmaVL	2017.5867595205148
0.5	8	adjR2	PlasmaVL	0.7496435898332057
0.5	8	devExp	PlasmaVL	0.7736366989589305
0.5	8.5	predictionMAE	Intact	2.1549470411710874
0.5	8.5	predictionMAEsd	Intact	1.6828671369935064
0.5	8.5	predictionMSE	Intact	7.677189035484935
0.5	8.5	predictionMSEsd	Intact	11.632565527493048
0.5	8.5	AIC	Intact	950.7827193178704
0.5	8.5	adjR2	Intact	0.9411056258635742
0.5	8.5	devExp	Intact	0.9511772220370457
0.5	8.5	predictionMAE	Defective	1.6809861296160105
0.5	8.5	predictionMAEsd	Defective	1.1259368455251175
0.5	8.5	predictionMSE	Defective	4.898878974661926
0.5	8.5	predictionMSEsd	Defective	7.049256198255467
0.5	8.5	AIC	Defective	1332.5113090051495
0.5	8.5	adjR2	Defective	0.7499066437978277
0.5	8.5	devExp	Defective	0.7875960403995746
0.5	8.5	predictionMAE	PlasmaVL	1.5663863129474282
0.5	8.5	predictionMAEsd	PlasmaVL	1.0162607899295981
0.5	8.5	predictionMSE	PlasmaVL	6.609882477576855
0.5	8.5	predictionMSEsd	PlasmaVL	8.957719816874343
0.5	8.5	AIC	PlasmaVL	2021.505514826654
0.5	8.5	adjR2	PlasmaVL	0.7474255502120304
0.5	8.5	devExp	PlasmaVL	0.7715620330774169
0.5	9	predictionMAE	Intact	2.1553130817711934
0.5	9	predictionMAEsd	Intact	1.6828795280567694
0.5	9	predictionMSE	Intact	7.678722558790803
0.5	9	predictionMSEsd	Intact	11.634366908174972
0.5	9	AIC	Intact	945.5536371967303
0.5	9	adjR2	Intact	0.9419425725749204
0.5	9	devExp	Intact	0.9518741230580562
0.5	9	predictionMAE	Defective	1.6821347291148525
0.5	9	predictionMAEsd	Defective	1.1267920701226224
0.5	9	predictionMSE	Defective	4.913818615483942
0.5	9	predictionMSEsd	Defective	7.0598607966717735
0.5	9	AIC	Defective	1335.3564712762623
0.5	9	adjR2	Defective	0.7479276045560408
0.5	9	devExp	Defective	0.7858769165267497
0.5	9	predictionMAE	PlasmaVL	1.567804833747295
0.5	9	predictionMAEsd	PlasmaVL	1.0192564115956517
0.5	9	predictionMSE	PlasmaVL	6.640444251746847
0.5	9	predictionMSEsd	PlasmaVL	9.059516235497286
0.5	9	AIC	PlasmaVL	2025.3954564743426
0.5	9	adjR2	PlasmaVL	0.7451772239332318
0.5	9	devExp	PlasmaVL	0.7694234888632243
0.5	9.5	predictionMAE	Intact	2.1555216492677616
0.5	9.5	predictionMAEsd	Intact	1.6832400829141523
0.5	9.5	predictionMSE	Intact	7.680561870078973
0.5	9.5	predictionMSEsd	Intact	11.637502691558671
0.5	9.5	AIC	Intact	939.0964180598485
0.5	9.5	adjR2	Intact	0.9429598821904371
0.5	9.5	devExp	Intact	0.9527211744292403
0.5	9.5	predictionMAE	Defective	1.6844500484136002
0.5	9.5	predictionMAEsd	Defective	1.1283720772424226
0.5	9.5	predictionMSE	Defective	4.932024748395874
0.5	9.5	predictionMSEsd	Defective	7.0740137146435185
0.5	9.5	AIC	Defective	1338.2473860213224
0.5	9.5	adjR2	Defective	0.7459041307902105
0.5	9.5	devExp	Defective	0.7841171325798939
0.5	9.5	predictionMAE	PlasmaVL	1.5709423021308846
0.5	9.5	predictionMAEsd	PlasmaVL	1.021535079404609
0.5	9.5	predictionMSE	PlasmaVL	6.667251101124602
0.5	9.5	predictionMSEsd	PlasmaVL	9.150956254979826
0.5	9.5	AIC	PlasmaVL	2028.8857421296377
0.5	9.5	adjR2	PlasmaVL	0.7431503041925652
0.5	9.5	devExp	PlasmaVL	0.767515290058196
0.5	10	predictionMAE	Intact	2.1555059376891976
0.5	10	predictionMAEsd	Intact	1.6836862413006937
0.5	10	predictionMSE	Intact	7.6819932204045545
0.5	10	predictionMSEsd	Intact	11.64084707451086
0.5	10	AIC	Intact	933.8346855937211
0.5	10	adjR2	Intact	0.9437757032130788
0.5	10	devExp	Intact	0.9534003242431002
0.5	10	predictionMAE	Defective	1.686117820031828
0.5	10	predictionMAEsd	Defective	1.1305268435109592
0.5	10	predictionMSE	Defective	4.949631760036131
0.5	10	predictionMSEsd	Defective	7.091383653514405
0.5	10	AIC	Defective	1340.9679191505838
0.5	10	adjR2	Defective	0.7439839704419171
0.5	10	devExp	Defective	0.7824448290530548
0.5	10	predictionMAE	PlasmaVL	1.5764238931388013
0.5	10	predictionMAEsd	PlasmaVL	1.024316358676222
0.5	10	predictionMSE	PlasmaVL	6.697479241718106
0.5	10	predictionMSEsd	PlasmaVL	9.250526034726771
0.5	10	AIC	PlasmaVL	2032.4551128488492
0.5	10	adjR2	PlasmaVL	0.7410545278615033
0.5	10	devExp	PlasmaVL	0.7655325846626019
0.5	10.5	predictionMAE	Intact	2.1556492689913904
0.5	10.5	predictionMAEsd	Intact	1.6839477616956506
0.5	10.5	predictionMSE	Intact	7.683634676616011
0.5	10.5	predictionMSEsd	Intact	11.642939177140022
0.5	10.5	AIC	Intact	929.922591353322
0.5	10.5	adjR2	Intact	0.9443747449502125
0.5	10.5	devExp	Intact	0.9538989786521707
0.5	10.5	predictionMAE	Defective	1.6883331794052676
0.5	10.5	predictionMAEsd	Defective	1.1322970788145401
0.5	10.5	predictionMSE	Defective	4.965180542491214
0.5	10.5	predictionMSEsd	Defective	7.107707828268777
0.5	10.5	AIC	Defective	1343.5252131090417
0.5	10.5	adjR2	Defective	0.7422720350216596
0.5	10.5	devExp	Defective	0.7809533168954778
0.5	10.5	predictionMAE	PlasmaVL	1.5830554369707268
0.5	10.5	predictionMAEsd	PlasmaVL	1.0259383342131074
0.5	10.5	predictionMSE	PlasmaVL	6.72896783963571
0.5	10.5	predictionMSEsd	PlasmaVL	9.349661397333616
0.5	10.5	AIC	PlasmaVL	2035.7384197486358
0.5	10.5	adjR2	PlasmaVL	0.7391274444747589
0.5	10.5	devExp	PlasmaVL	0.7637271959924974
0.5	11	predictionMAE	Intact	2.155897028442217
0.5	11	predictionMAEsd	Intact	1.6840694659667892
0.5	11	predictionMSE	Intact	7.685392890275445
0.5	11	predictionMSEsd	Intact	11.644063832592723
0.5	11	AIC	Intact	927.2247297740978
0.5	11	adjR2	Intact	0.9447842174102381
0.5	11	devExp	Intact	0.9542398219293401
0.5	11	predictionMAE	Defective	1.6905584835338483
0.5	11	predictionMAEsd	Defective	1.1341078849060084
0.5	11	predictionMSE	Defective	4.980589082706294
0.5	11	predictionMSEsd	Defective	7.124616252007398
0.5	11	AIC	Defective	1345.7717608991472
0.5	11	adjR2	Defective	0.7406650513495215
0.5	11	devExp	Defective	0.7795527887274665
0.5	11	predictionMAE	PlasmaVL	1.5892952912600573
0.5	11	predictionMAEsd	PlasmaVL	1.0277670696021128
0.5	11	predictionMSE	PlasmaVL	6.762243580659349
0.5	11	predictionMSEsd	PlasmaVL	9.452492406804563
0.5	11	AIC	PlasmaVL	2038.8975757917535
0.5	11	adjR2	PlasmaVL	0.7372619295364036
0.5	11	devExp	PlasmaVL	0.7619812444016009
0.5	11.5	predictionMAE	Intact	2.15682746584384
0.5	11.5	predictionMAEsd	Intact	1.6834440162420006
0.5	11.5	predictionMSE	Intact	7.687677169017426
0.5	11.5	predictionMSEsd	Intact	11.643537880128617
0.5	11.5	AIC	Intact	925.0348890723378
0.5	11.5	adjR2	Intact	0.9451140652157756
0.5	11.5	devExp	Intact	0.9545144334236223
0.5	11.5	predictionMAE	Defective	1.6921494731595073
0.5	11.5	predictionMAEsd	Defective	1.1372361662149022
0.5	11.5	predictionMSE	Defective	4.9965683925853375
0.5	11.5	predictionMSEsd	Defective	7.142209811035656
0.5	11.5	AIC	Defective	1347.9042661930646
0.5	11.5	adjR2	Defective	0.7391334694920617
0.5	11.5	devExp	Defective	0.7782192070321173
0.5	11.5	predictionMAE	PlasmaVL	1.595042391589227
0.5	11.5	predictionMAEsd	PlasmaVL	1.029280969750424
0.5	11.5	predictionMSE	PlasmaVL	6.796665457978737
0.5	11.5	predictionMSEsd	PlasmaVL	9.556429530904753
0.5	11.5	AIC	PlasmaVL	2041.7070348106135
0.5	11.5	adjR2	PlasmaVL	0.7356175922047461
0.5	11.5	devExp	PlasmaVL	0.7604701566159149
0.5	12	predictionMAE	Intact	2.157414144825768
0.5	12	predictionMAEsd	Intact	1.6825611579844915
0.5	12	predictionMSE	Intact	7.687662020060055
0.5	12	predictionMSEsd	Intact	11.64202027752983
0.5	12	AIC	Intact	921.0901501140734
0.5	12	adjR2	Intact	0.9457033853020838
0.5	12	devExp	Intact	0.9550049824315566
0.5	12	predictionMAE	Defective	1.6933271886387857
0.5	12	predictionMAEsd	Defective	1.1395040213392889
0.5	12	predictionMSE	Defective	5.007759968899982
0.5	12	predictionMSEsd	Defective	7.153220269574121
0.5	12	AIC	Defective	1349.4161249196914
0.5	12	adjR2	Defective	0.7380445116195242
0.5	12	devExp	Defective	0.7772740404500766
0.5	12	predictionMAE	PlasmaVL	1.6018530732603056
0.5	12	predictionMAEsd	PlasmaVL	1.0317360756654046
0.5	12	predictionMSE	PlasmaVL	6.832605281046762
0.5	12	predictionMSEsd	PlasmaVL	9.660578468203834
0.5	12	AIC	PlasmaVL	2044.2649117861858
0.5	12	adjR2	PlasmaVL	0.7341309026179841
0.5	12	devExp	PlasmaVL	0.7591253531940215
0.5	12.5	predictionMAE	Intact	2.157737929376364
0.5	12.5	predictionMAEsd	Intact	1.6818783479607564
0.5	12.5	predictionMSE	Intact	7.6866242449250555
0.5	12.5	predictionMSEsd	Intact	11.64062030697575
0.5	12.5	AIC	Intact	915.7527507993034
0.5	12.5	adjR2	Intact	0.9464902094630264
0.5	12.5	devExp	Intact	0.9556597824595953
0.5	12.5	predictionMAE	Defective	1.6947310440838101
0.5	12.5	predictionMAEsd	Defective	1.1408579443109874
0.5	12.5	predictionMSE	Defective	5.016532069957988
0.5	12.5	predictionMSEsd	Defective	7.161356127074217
0.5	12.5	AIC	Defective	1350.4492984336077
0.5	12.5	adjR2	Defective	0.7373042292592056
0.5	12.5	devExp	Defective	0.7766374474211547
0.5	12.5	predictionMAE	PlasmaVL	1.6070294889285202
0.5	12.5	predictionMAEsd	PlasmaVL	1.0343379433722535
0.5	12.5	predictionMSE	PlasmaVL	6.860832879135173
0.5	12.5	predictionMSEsd	PlasmaVL	9.740796360840159
0.5	12.5	AIC	PlasmaVL	2046.340999652336
0.5	12.5	adjR2	PlasmaVL	0.7329255594942505
0.5	12.5	devExp	PlasmaVL	0.7580521789077636
0.5	13	predictionMAE	Intact	2.158179140119538
0.5	13	predictionMAEsd	Intact	1.6811927799442294
0.5	13	predictionMSE	Intact	7.686251691987323
0.5	13	predictionMSEsd	Intact	11.638458788812354
0.5	13	AIC	Intact	910.8110086676377
0.5	13	adjR2	Intact	0.947198040305202
0.5	13	devExp	Intact	0.9562487741970852
0.5	13	predictionMAE	Defective	1.694924963245478
0.5	13	predictionMAEsd	Defective	1.1414528484399227
0.5	13	predictionMSE	Defective	5.018330218749456
0.5	13	predictionMSEsd	Defective	7.161776083433355
0.5	13	AIC	Defective	1351.4267506448757
0.5	13	adjR2	Defective	0.736596939014865
0.5	13	devExp	Defective	0.7760246589760749
0.5	13	predictionMAE	PlasmaVL	1.6114092200928187
0.5	13	predictionMAEsd	PlasmaVL	1.0366955003051896
0.5	13	predictionMSE	PlasmaVL	6.886626562610916
0.5	13	predictionMSEsd	PlasmaVL	9.811036987994969
0.5	13	AIC	PlasmaVL	2048.0569141626993
0.5	13	adjR2	PlasmaVL	0.7319487905075357
0.5	13	devExp	PlasmaVL	0.7572140890777367
0.5	13.5	predictionMAE	Intact	2.1587878011575943
0.5	13.5	predictionMAEsd	Intact	1.6805823781261937
0.5	13.5	predictionMSE	Intact	7.6870522081786525
0.5	13.5	predictionMSEsd	Intact	11.636659120629888
0.5	13.5	AIC	Intact	906.7644425558854
0.5	13.5	adjR2	Intact	0.9477787504894449
0.5	13.5	devExp	Intact	0.9567319512219479
0.5	13.5	predictionMAE	Defective	1.69548825196744
0.5	13.5	predictionMAEsd	Defective	1.143049390634477
0.5	13.5	predictionMSE	Defective	5.026091058643922
0.5	13.5	predictionMSEsd	Defective	7.169183429162868
0.5	13.5	AIC	Defective	1352.746214279898
0.5	13.5	adjR2	Defective	0.7356402854703323
0.5	13.5	devExp	Defective	0.7751960419952048
0.5	13.5	predictionMAE	PlasmaVL	1.6149695996591666
0.5	13.5	predictionMAEsd	PlasmaVL	1.039046176270184
0.5	13.5	predictionMSE	PlasmaVL	6.911063088295723
0.5	13.5	predictionMSEsd	PlasmaVL	9.875816904865001
0.5	13.5	AIC	PlasmaVL	2049.7731351286725
0.5	13.5	adjR2	PlasmaVL	0.7309539504876786
0.5	13.5	devExp	PlasmaVL	0.7563420071026227
0.5	14	predictionMAE	Intact	2.1592162597138502
0.5	14	predictionMAEsd	Intact	1.6801762703931382
0.5	14	predictionMSE	Intact	7.68770825280765
0.5	14	predictionMSEsd	Intact	11.635756511009161
0.5	14	AIC	Intact	903.0358872875038
0.5	14	adjR2	Intact	0.9483081162169623
0.5	14	devExp	Intact	0.9571723692702089
0.5	14	predictionMAE	Defective	1.695751244354336
0.5	14	predictionMAEsd	Defective	1.1448557609760788
0.5	14	predictionMSE	Defective	5.034197958097806
0.5	14	predictionMSEsd	Defective	7.17443235025161
0.5	14	AIC	Defective	1354.10811953861
0.5	14	adjR2	Defective	0.7346466762048836
0.5	14	devExp	Defective	0.7743360975533814
0.5	14	predictionMAE	PlasmaVL	1.6176703076030725
0.5	14	predictionMAEsd	PlasmaVL	1.0413781147776302
0.5	14	predictionMSE	PlasmaVL	6.933757665270257
0.5	14	predictionMSEsd	PlasmaVL	9.939779339058227
0.5	14	AIC	PlasmaVL	2051.6620711142464
0.5	14	adjR2	PlasmaVL	0.7298216159745925
0.5	14	devExp	PlasmaVL	0.7553038479315576
0.5	14.5	predictionMAE	Intact	2.15967648272749
0.5	14.5	predictionMAEsd	Intact	1.6799315825850127
0.5	14.5	predictionMSE	Intact	7.6889641710149625
0.5	14.5	predictionMSEsd	Intact	11.636319024743175
0.5	14.5	AIC	Intact	899.801840699767
0.5	14.5	adjR2	Intact	0.9487629285801137
0.5	14.5	devExp	Intact	0.9575507700784007
0.5	14.5	predictionMAE	Defective	1.6957715394602473
0.5	14.5	predictionMAEsd	Defective	1.1468273208064923
0.5	14.5	predictionMSE	Defective	5.041989047261217
0.5	14.5	predictionMSEsd	Defective	7.179449087852049
0.5	14.5	AIC	Defective	1355.5061971201894
0.5	14.5	adjR2	Defective	0.7336217937600388
0.5	14.5	devExp	Defective	0.7734470905301192
0.5	14.5	predictionMAE	PlasmaVL	1.621085915341177
0.5	14.5	predictionMAEsd	PlasmaVL	1.0437856947665838
0.5	14.5	predictionMSE	PlasmaVL	6.957161322828634
0.5	14.5	predictionMSEsd	PlasmaVL	10.004279991825346
0.5	14.5	AIC	PlasmaVL	2053.502675146041
0.5	14.5	adjR2	PlasmaVL	0.7287200721529528
0.5	14.5	devExp	PlasmaVL	0.7543002538177157
0.5	15	predictionMAE	Intact	2.1601069273914155
0.5	15	predictionMAEsd	Intact	1.6796352857269936
0.5	15	predictionMSE	Intact	7.6900685797118395
0.5	15	predictionMSEsd	Intact	11.636317572325476
0.5	15	AIC	Intact	897.3849048009895
0.5	15	adjR2	Intact	0.9491002381986696
0.5	15	devExp	Intact	0.957831403742141
0.5	15	predictionMAE	Defective	1.696215295004531
0.5	15	predictionMAEsd	Defective	1.1490731787146564
0.5	15	predictionMSE	Defective	5.051781855990645
0.5	15	predictionMSEsd	Defective	7.187472140954105
0.5	15	AIC	Defective	1356.9246757781054
0.5	15	adjR2	Defective	0.732579052719927
0.5	15	devExp	Defective	0.7725418510871623
0.5	15	predictionMAE	PlasmaVL	1.6245633702709492
0.5	15	predictionMAEsd	PlasmaVL	1.0463043725474281
0.5	15	predictionMSE	PlasmaVL	6.982829436028227
0.5	15	predictionMSEsd	PlasmaVL	10.074403659719806
0.5	15	AIC	PlasmaVL	2055.2961057565994
0.5	15	adjR2	PlasmaVL	0.7276431071589138
0.5	15	devExp	PlasmaVL	0.753319824400543
0.5	15.5	predictionMAE	Intact	2.16038576929154
0.5	15.5	predictionMAEsd	Intact	1.6793264535570867
0.5	15.5	predictionMSE	Intact	7.690673218769421
0.5	15.5	predictionMSEsd	Intact	11.63599521748357
0.5	15.5	AIC	Intact	895.6731733671437
0.5	15.5	adjR2	Intact	0.9493378413118793
0.5	15.5	devExp	Intact	0.9580290676690016
0.5	15.5	predictionMAE	Defective	1.69762558666005
0.5	15.5	predictionMAEsd	Defective	1.1510452298635192
0.5	15.5	predictionMSE	Defective	5.062181418091319
0.5	15.5	predictionMSEsd	Defective	7.197957606319266
0.5	15.5	AIC	Defective	1358.3088150619778
0.5	15.5	adjR2	Defective	0.7315572613488326
0.5	15.5	devExp	Defective	0.771653285005971
0.5	15.5	predictionMAE	PlasmaVL	1.6287059104308081
0.5	15.5	predictionMAEsd	PlasmaVL	1.0493960830908173
0.5	15.5	predictionMSE	PlasmaVL	7.006361959803871
0.5	15.5	predictionMSEsd	PlasmaVL	10.142656170786712
0.5	15.5	AIC	PlasmaVL	2056.914926011065
0.5	15.5	adjR2	PlasmaVL	0.7266640508316304
0.5	15.5	devExp	PlasmaVL	0.7524247719837384
0.5	16	predictionMAE	Intact	2.1604914034667893
0.5	16	predictionMAEsd	Intact	1.678875195500004
0.5	16	predictionMSE	Intact	7.690163076929772
0.5	16	predictionMSEsd	Intact	11.634000367118967
0.5	16	AIC	Intact	894.4931947353734
0.5	16	adjR2	Intact	0.94950101383113406
0.5	16	devExp	Intact	0.9581647834933925
0.5	16	predictionMAE	Defective	1.6993662462890102
0.5	16	predictionMAEsd	Defective	1.1536856058627687
0.5	16	predictionMSE	Defective	5.075043878249116
0.5	16	predictionMSEsd	Defective	7.217965068388347
0.5	16	AIC	Defective	1359.5526824982833
0.5	16	adjR2	Defective	0.730639712033474
0.5	16	devExp	Defective	0.7708558816137857
0.5	16	predictionMAE	PlasmaVL	1.6333698670243295
0.5	16	predictionMAEsd	PlasmaVL	1.0527820745495313
0.5	16	predictionMSE	PlasmaVL	7.027779704150218
0.5	16	predictionMSEsd	PlasmaVL	10.20804079116064
0.5	16	AIC	PlasmaVL	2058.301174639654
0.5	16	adjR2	PlasmaVL	0.7258276503980121
0.5	16	devExp	PlasmaVL	0.7516656851818949
0.5	16.5	predictionMAE	Intact	2.1607495914648647
0.5	16.5	predictionMAEsd	Intact	1.6786072947737003
0.5	16.5	predictionMSE	Intact	7.691254325261211
0.5	16.5	predictionMSEsd	Intact	11.633762399278833
0.5	16.5	AIC	Intact	893.5596239395784
0.5	16.5	adjR2	Intact	0.9496296732854369
0.5	16.5	devExp	Intact	0.9582718350466035
0.5	16.5	predictionMAE	Defective	1.7024991102270717
0.5	16.5	predictionMAEsd	Defective	1.156158315100265
0.5	16.5	predictionMSE	Defective	5.091810739318475
0.5	16.5	predictionMSEsd	Defective	7.24609348974052
0.5	16.5	AIC	Defective	1360.646731455793
0.5	16.5	adjR2	Defective	0.7298354947337427
0.5	16.5	devExp	Defective	0.7701607547109538
0.5	16.5	predictionMAE	PlasmaVL	1.6374094152742937
0.5	16.5	predictionMAEsd	PlasmaVL	1.056168514072779
0.5	16.5	predictionMSE	PlasmaVL	7.046279172036232
0.5	16.5	predictionMSEsd	PlasmaVL	10.258296358186387
0.5	16.5	AIC	PlasmaVL	2059.479190437431
0.5	16.5	adjR2	PlasmaVL	0.7251337540879357
0.5	16.5	devExp	PlasmaVL	0.7510587721600258
0.5	17	predictionMAE	Intact	2.161098897119764
0.5	17	predictionMAEsd	Intact	1.6783860671386115
0.5	17	predictionMSE	Intact	7.692757504326609
0.5	17	predictionMSEsd	Intact	11.632629424008876
0.5	17	AIC	Intact	892.7874256863824
0.5	17	adjR2	Intact	0.9497358810959778
0.5	17	devExp	Intact	0.9583602419404305
0.5	17	predictionMAE	Defective	1.7062079884968409
0.5	17	predictionMAEsd	Defective	1.1577899451573535
0.5	17	predictionMSE	Defective	5.107406536571491
0.5	17	predictionMSEsd	Defective	7.26980699127391
0.5	17	AIC	Defective	1361.5248186750423
0.5	17	adjR2	Defective	0.7291912289719712
0.5	17	devExp	Defective	0.769608187994231
0.5	17	predictionMAE	PlasmaVL	1.6412011782987674
0.5	17	predictionMAEsd	PlasmaVL	1.0592292649188568
0.5	17	predictionMSE	PlasmaVL	7.063425835206906
0.5	17	predictionMSEsd	PlasmaVL	10.302103207638535
0.5	17	AIC	PlasmaVL	2060.3716312659462
0.5	17	adjR2	PlasmaVL	0.7246355841917766
0.5	17	devExp	PlasmaVL	0.7506571390315715
0.5	17.5	predictionMAE	Intact	2.1611683069921033
0.5	17.5	predictionMAEsd	Intact	1.6785470703664231
0.5	17.5	predictionMSE	Intact	7.694335940736362
0.5	17.5	predictionMSEsd	Intact	11.632659992906436
0.5	17.5	AIC	Intact	892.5406549558456
0.5	17.5	adjR2	Intact	0.9497698885391291
0.5	17.5	devExp	Intact	0.9583885694359748
0.5	17.5	predictionMAE	Defective	1.708925895458907
0.5	17.5	predictionMAEsd	Defective	1.1589337398973578
0.5	17.5	predictionMSE	Defective	5.118468715719054
0.5	17.5	predictionMSEsd	Defective	7.287818896140872
0.5	17.5	AIC	Defective	1362.290840367274
0.5	17.5	adjR2	Defective	0.7286262776163869
0.5	17.5	devExp	Defective	0.7691228620316912
0.5	17.5	predictionMAE	PlasmaVL	1.6444604552461393
0.5	17.5	predictionMAEsd	PlasmaVL	1.061759884528175
0.5	17.5	predictionMSE	PlasmaVL	7.077089645561601
0.5	17.5	predictionMSEsd	PlasmaVL	10.335302115952768
0.5	17.5	AIC	PlasmaVL	2061.1129781291384
0.5	17.5	adjR2	PlasmaVL	0.7242308141184578
0.5	17.5	devExp	PlasmaVL	0.7503430343366384
0.5	18	predictionMAE	Intact	2.1614339850658912
0.5	18	predictionMAEsd	Intact	1.6785620713175462
0.5	18	predictionMSE	Intact	7.6966051849473365
0.5	18	predictionMSEsd	Intact	11.63178873206993
0.5	18	AIC	Intact	892.8432125722699
0.5	18	adjR2	Intact	0.9497285061365887
0.5	18	devExp	Intact	0.958354200414718
0.5	18	predictionMAE	Defective	1.7114585950646242
0.5	18	predictionMAEsd	Defective	1.1595379287355274
0.5	18	predictionMSE	Defective	5.1259991885739495
0.5	18	predictionMSEsd	Defective	7.299079030264065
0.5	18	AIC	Defective	1363.052883446092
0.5	18	adjR2	Defective	0.7280607542048062
0.5	18	devExp	Defective	0.768636025830166
0.5	18	predictionMAE	PlasmaVL	1.6478694236341658
0.5	18	predictionMAEsd	PlasmaVL	1.0643868261255975
0.5	18	predictionMSE	PlasmaVL	7.0905144623836724
0.5	18	predictionMSEsd	PlasmaVL	10.368857183101854
0.5	18	AIC	PlasmaVL	2061.942640130112
0.5	18	adjR2	PlasmaVL	0.72375457340827
0.5	18	devExp	PlasmaVL	0.7499446362775753
0.5	18.5	predictionMAE	Intact	2.1617437163142936
0.5	18.5	predictionMAEsd	Intact	1.678635695398395
0.5	18.5	predictionMSE	Intact	7.6992992779682625
0.5	18.5	predictionMSEsd	Intact	11.630800506192184
0.5	18.5	AIC	Intact	893.460686813632
0.5	18.5	adjR2	Intact	0.9496438306466609
0.5	18.5	devExp	Intact	0.9582838208191549
0.5	18.5	predictionMAE	Defective	1.7147269451222573
0.5	18.5	predictionMAEsd	Defective	1.1604590249092028
0.5	18.5	predictionMSE	Defective	5.136506658558826
0.5	18.5	predictionMSEsd	Defective	7.3150787471905945
0.5	18.5	AIC	Defective	1363.9172994912751
0.5	18.5	adjR2	Defective	0.7274174352488219
0.5	18.5	devExp	Defective	0.7680808134502437
0.5	18.5	predictionMAE	PlasmaVL	1.651599353803116
0.5	18.5	predictionMAEsd	PlasmaVL	1.0671388348862434
0.5	18.5	predictionMSE	PlasmaVL	7.105273101932352
0.5	18.5	predictionMSEsd	PlasmaVL	10.407545144419593
0.5	18.5	AIC	PlasmaVL	2062.8514331859656
0.5	18.5	adjR2	PlasmaVL	0.7232177780055047
0.5	18.5	devExp	PlasmaVL	0.7494765856512561
0.5	19	predictionMAE	Intact	2.1618855648625446
0.5	19	predictionMAEsd	Intact	1.6783269119612116
0.5	19	predictionMSE	Intact	7.700143641260959
0.5	19	predictionMSEsd	Intact	11.62652971377745
0.5	19	AIC	Intact	894.4764592797881
0.5	19	adjR2	Intact	0.9495040323347117
0.5	19	devExp	Intact	0.9581675398338028
0.5	19	predictionMAE	Defective	1.7178744427067907
0.5	19	predictionMAEsd	Defective	1.1609306327194782
0.5	19	predictionMSE	Defective	5.145426138644228
0.5	19	predictionMSEsd	Defective	7.326230311652466
0.5	19	AIC	Defective	1364.729849547225
0.5	19	adjR2	Defective	0.7268098402920016
0.5	19	devExp	Defective	0.7675542119829558
0.5	19	predictionMAE	PlasmaVL	1.655377813719985
0.5	19	predictionMAEsd	PlasmaVL	1.069497109101973
0.5	19	predictionMSE	PlasmaVL	7.120921339860433
0.5	19	predictionMSEsd	PlasmaVL	10.450866693111681
0.5	19	AIC	PlasmaVL	2063.822415324097
0.5	19	adjR2	PlasmaVL	0.7226297004400184
0.5	19	devExp	PlasmaVL	0.74894588627335
0.5	19.5	predictionMAE	Intact	2.1622075010540995
0.5	19.5	predictionMAEsd	Intact	1.677737232262251
0.5	19.5	predictionMSE	Intact	7.700593351226722
0.5	19.5	predictionMSEsd	Intact	11.621068053894081
0.5	19.5	AIC	Intact	895.6005943137329
0.5	19.5	adjR2	Intact	0.9493488173295038
0.5	19.5	devExp	Intact	0.9580384430098419
0.5	19.5	predictionMAE	Defective	1.721166320938677
0.5	19.5	predictionMAEsd	Defective	1.1615536901330579
0.5	19.5	predictionMSE	Defective	5.155797140826268
0.5	19.5	predictionMSEsd	Defective	7.337944784444563
0.5	19.5	AIC	Defective	1365.5763625516195
0.5	19.5	adjR2	Defective	0.7261760138193545
0.5	19.5	devExp	Defective	0.7670038903215094
0.5	19.5	predictionMAE	PlasmaVL	1.6594612204058368
0.5	19.5	predictionMAEsd	PlasmaVL	1.0717701641889736
0.5	19.5	predictionMSE	PlasmaVL	7.13871696549492
0.5	19.5	predictionMSEsd	PlasmaVL	10.499292143610429
0.5	19.5	AIC	PlasmaVL	2064.7469383559346
0.5	19.5	adjR2	PlasmaVL	0.7220725210807317
0.5	19.5	devExp	PlasmaVL	0.7484478954742587
0.5	20	predictionMAE	Intact	2.162470718125021
0.5	20	predictionMAEsd	Intact	1.6768607953279322
0.5	20	predictionMSE	Intact	7.69981600740078
0.5	20	predictionMSEsd	Intact	11.613410895082728
0.5	20	AIC	Intact	896.9744882267555
0.5	20	adjR2	Intact	0.9491583855195701
0.5	20	devExp	Intact	0.9578800356898405
0.5	20	predictionMAE	Defective	1.7246048691947815
0.5	20	predictionMAEsd	Defective	1.162398487860062
0.5	20	predictionMSE	Defective	5.1679160151646855
0.5	20	predictionMSEsd	Defective	7.352698663635575
0.5	20	AIC	Defective	1366.4151654000302
0.5	20	adjR2	Defective	0.7255474814485936
0.5	20	devExp	Defective	0.766458114893033
0.5	20	predictionMAE	PlasmaVL	1.6637598658379844
0.5	20	predictionMAEsd	PlasmaVL	1.0739238957566504
0.5	20	predictionMSE	PlasmaVL	7.160027950264973
0.5	20	predictionMSEsd	PlasmaVL	10.555482053089088
0.5	20	AIC	PlasmaVL	2065.682286642768
0.5	20	adjR2	PlasmaVL	0.7215071725581811
0.5	20	devExp	PlasmaVL	0.7479422154190645
0.5	20.5	predictionMAE	Intact	2.162709589315096
0.5	20.5	predictionMAEsd	Intact	1.6761496697682559
0.5	20.5	predictionMSE	Intact	7.699209293564291
0.5	20.5	predictionMSEsd	Intact	11.606999301632277
0.5	20.5	AIC	Intact	897.9390219657068
0.5	20.5	adjR2	Intact	0.9490242211408678
0.5	20.5	devExp	Intact	0.9577684291355143
0.5	20.5	predictionMAE	Defective	1.7270859784874952
0.5	20.5	predictionMAEsd	Defective	1.1634079207167838
0.5	20.5	predictionMSE	Defective	5.1785463321595255
0.5	20.5	predictionMSEsd	Defective	7.365596214498089
0.5	20.5	AIC	Defective	1367.1778311794433
0.5	20.5	adjR2	Defective	0.7249741934927685
0.5	20.5	devExp	Defective	0.7659606108136987
0.5	20.5	predictionMAE	PlasmaVL	1.6665782403008802
0.5	20.5	predictionMAEsd	PlasmaVL	1.075321110622845
0.5	20.5	predictionMSE	PlasmaVL	7.171638405985998
0.5	20.5	predictionMSEsd	PlasmaVL	10.588258395643424
0.5	20.5	AIC	PlasmaVL	2066.3532052472638
0.5	20.5	adjR2	PlasmaVL	0.7210989964990988
0.5	20.5	devExp	PlasmaVL	0.7475788410984284
0.5	21	predictionMAE	Intact	2.162802937339707
0.5	21	predictionMAEsd	Intact	1.6759091861466209
0.5	21	predictionMSE	Intact	7.699264002043264
0.5	21	predictionMSEsd	Intact	11.603122145625187
0.5	21	AIC	Intact	898.5219306869996
0.5	21	adjR2	Intact	0.9489429632959621
0.5	21	devExp	Intact	0.9577008251947641
0.5	21	predictionMAE	Defective	1.729188259014454
0.5	21	predictionMAEsd	Defective	1.164463784523292
0.5	21	predictionMSE	Defective	5.188547011009479
0.5	21	predictionMSEsd	Defective	7.375983027156008
0.5	21	AIC	Defective	1367.8504280250436
0.5	21	adjR2	Defective	0.724467937312341
0.5	21	devExp	Defective	0.7655217800596155
0.5	21	predictionMAE	PlasmaVL	1.668160278968976
0.5	21	predictionMAEsd	PlasmaVL	1.0758287511929359
0.5	21	predictionMSE	PlasmaVL	7.179034448038682
0.5	21	predictionMSEsd	PlasmaVL	10.61047985206364
0.5	21	AIC	PlasmaVL	2066.9110505476037
0.5	21	adjR2	PlasmaVL	0.7207593957755158
0.5	21	devExp	PlasmaVL	0.747277581342546
0.5	21.5	predictionMAE	Intact	2.1629918053939607
0.5	21.5	predictionMAEsd	Intact	1.6757906131980218
0.5	21.5	predictionMSE	Intact	7.69964432085684
0.5	21.5	predictionMSEsd	Intact	11.601136209633388
[truncated: 29,186 more rows]
