# Supplementary material for: Rapid biphasic decay of intact and defective HIV DNA reservoir during acute treated HIV disease
Source: Nat Commun. 2024 Nov 18;15:9966. doi: 10.1038/s41467-024-54116-1 (PMC11574060; doi:10.1038/s41467-024-54116-1)
Supplement: Supplementary file 3 — Supplementary Data 1 [file 41467_2024_54116_MOESM3_ESM.zip › Barbehenn 2024 - Supplementary Code and Data/loocv_tuning_triphasic_year.csv]

tau1	tau2	metric	assay	value
0	0.5	predictionMAE	Intact	2.1561296942693735
0	0.5	predictionMAEsd	Intact	1.6648866735308523
0	0.5	predictionMSE	Intact	7.680933772443968
0	0.5	predictionMSEsd	Intact	11.434086010247064
0	0.5	AIC	Intact	1273.5198087478946
0	0.5	adjR2	Intact	0.8909052047949869
0	0.5	devExp	Intact	0.9073049634450543
0	0.5	predictionMAE	Defective	1.7782663575648818
0	0.5	predictionMAEsd	Defective	1.1336759706251087
0	0.5	predictionMSE	Defective	5.3606892170239115
0	0.5	predictionMSEsd	Defective	7.380366202788722
0	0.5	AIC	Defective	1524.3786533350194
0	0.5	adjR2	Defective	0.6872031461477446
0	0.5	devExp	Defective	0.7285392918261391
0	0.5	predictionMAE	PlasmaVL	1.6183327109510426
0	0.5	predictionMAEsd	PlasmaVL	1.1119721811709284
0	0.5	predictionMSE	PlasmaVL	6.974487525985933
0	0.5	predictionMSEsd	PlasmaVL	10.874663394310717
0	0.5	AIC	PlasmaVL	2190.9956856941476
0	0.5	adjR2	PlasmaVL	0.7043630221526739
0	0.5	devExp	PlasmaVL	0.7307137723137671
0	1	predictionMAE	Intact	2.1552137161656955
0	1	predictionMAEsd	Intact	1.6641207545228922
0	1	predictionMSE	Intact	7.6608286681413205
0	1	predictionMSEsd	Intact	11.428835993322034
0	1	AIC	Intact	1260.9683046606513
0	1	adjR2	Intact	0.8943144210834186
0	1	devExp	Intact	0.9102307055095394
0	1	predictionMAE	Defective	1.7670142005334055
0	1	predictionMAEsd	Defective	1.1487819997950526
0	1	predictionMSE	Defective	5.306434221524429
0	1	predictionMSEsd	Defective	7.553261930497625
0	1	AIC	Defective	1503.5179090726704
0	1	adjR2	Defective	0.7034935609045142
0	1	devExp	Defective	0.7431247066469883
0	1	predictionMAE	PlasmaVL	1.6306398420186705
0	1	predictionMAEsd	PlasmaVL	1.0847250816676735
0	1	predictionMSE	PlasmaVL	6.618414908581178
0	1	predictionMSEsd	PlasmaVL	8.745097143537741
0	1	AIC	PlasmaVL	2109.947820170251
0	1	adjR2	PlasmaVL	0.7518059741024835
0	1	devExp	PlasmaVL	0.7756051138767978
0	1.5	predictionMAE	Intact	2.1547152682175987
0	1.5	predictionMAEsd	Intact	1.660233103472853
0	1.5	predictionMSE	Intact	7.646238283281789
0	1.5	predictionMSEsd	Intact	11.352793615187794
0	1.5	AIC	Intact	1256.851970226249
0	1.5	adjR2	Intact	0.8954082819582306
0	1.5	devExp	Intact	0.9111681357170685
0	1.5	predictionMAE	Defective	1.7602462910332517
0	1.5	predictionMAEsd	Defective	1.1491819587585597
0	1.5	predictionMSE	Defective	5.2690483358762465
0	1.5	predictionMSEsd	Defective	7.547822590508897
0	1.5	AIC	Defective	1495.9524621679623
0	1.5	adjR2	Defective	0.7091421164154181
0	1.5	devExp	Defective	0.7481212212317198
0	1.5	predictionMAE	PlasmaVL	1.6703015396830314
0	1.5	predictionMAEsd	PlasmaVL	1.1249739766485987
0	1.5	predictionMSE	PlasmaVL	6.669479418044336
0	1.5	predictionMSEsd	PlasmaVL	8.283417125955685
0	1.5	AIC	PlasmaVL	2069.192328415162
0	1.5	adjR2	PlasmaVL	0.7734948300878215
0	1.5	devExp	PlasmaVL	0.7966432862161729
0	2	predictionMAE	Intact	2.151657674683356
0	2	predictionMAEsd	Intact	1.661435725394967
0	2	predictionMSE	Intact	7.636275112304069
0	2	predictionMSEsd	Intact	11.330549831272476
0	2	AIC	Intact	1249.3506133726398
0	2	adjR2	Intact	0.8973701245429253
0	2	devExp	Intact	0.9128463441756713
0	2	predictionMAE	Defective	1.7506371283752475
0	2	predictionMAEsd	Defective	1.1544796639209658
0	2	predictionMSE	Defective	5.237507746283615
0	2	predictionMSEsd	Defective	7.559462583768808
0	2	AIC	Defective	1487.7166696849379
0	2	adjR2	Defective	0.7151987686319563
0	2	devExp	Defective	0.7535073914013797
0	2	predictionMAE	PlasmaVL	1.7293042310273479
0	2	predictionMAEsd	PlasmaVL	1.1980777857075768
0	2	predictionMSE	PlasmaVL	7.01045971426616
0	2	predictionMSEsd	PlasmaVL	8.67383401489916
0	2	AIC	PlasmaVL	2042.5723291772902
0	2	adjR2	PlasmaVL	0.7876045470276494
0	2	devExp	PlasmaVL	0.8107295411299524
0	2.5	predictionMAE	Intact	2.1463881063891885
0	2.5	predictionMAEsd	Intact	1.668944910792356
0	2.5	predictionMSE	Intact	7.6314415239270295
0	2.5	predictionMSEsd	Intact	11.387733282234976
0	2.5	AIC	Intact	1217.1293495023435
0	2.5	adjR2	Intact	0.9053819452233925
0	2.5	devExp	Intact	0.9196913452607157
0	2.5	predictionMAE	Defective	1.7399532420193324
0	2.5	predictionMAEsd	Defective	1.1724737764515678
0	2.5	predictionMSE	Defective	5.211300419911547
0	2.5	predictionMSEsd	Defective	7.7646758388829005
0	2.5	AIC	Defective	1463.2098453025826
0	2.5	adjR2	Defective	0.7325536552614181
0	2.5	devExp	Defective	0.7689871049764877
0	2.5	predictionMAE	PlasmaVL	1.7571367835852245
0	2.5	predictionMAEsd	PlasmaVL	1.231267707731319
0	2.5	predictionMSE	PlasmaVL	7.242382306799138
0	2.5	predictionMSEsd	PlasmaVL	9.091974070851375
0	2.5	AIC	PlasmaVL	2010.6426716200656
0	2.5	adjR2	PlasmaVL	0.801220578585473
0	2.5	devExp	PlasmaVL	0.8242319278964211
0	3	predictionMAE	Intact	2.1412194669399263
0	3	predictionMAEsd	Intact	1.6755641950253493
0	3	predictionMSE	Intact	7.625963107187985
0	3	predictionMSEsd	Intact	11.410224150218925
0	3	AIC	Intact	1188.2810729684143
0	3	adjR2	Intact	0.9120210192440491
0	3	devExp	Intact	0.9253584006740008
0	3	predictionMAE	Defective	1.732257953618448
0	3	predictionMAEsd	Defective	1.1697096479329214
0	3	predictionMSE	Defective	5.1654720638919835
0	3	predictionMSEsd	Defective	7.667588614559915
0	3	AIC	Defective	1450.3722463140364
0	3	adjR2	Defective	0.7412081497831499
0	3	devExp	Defective	0.7766911850103714
0	3	predictionMAE	PlasmaVL	1.6618362944560563
0	3	predictionMAEsd	PlasmaVL	1.1594610543610648
0	3	predictionMSE	PlasmaVL	6.915016474833416
0	3	predictionMSEsd	PlasmaVL	8.580109995783234
0	3	AIC	PlasmaVL	2054.1890814650037
0	3	adjR2	PlasmaVL	0.7815676865446057
0	3	devExp	PlasmaVL	0.8047536879725468
0	3.5	predictionMAE	Intact	2.1385503596528155
0	3.5	predictionMAEsd	Intact	1.677083850626569
0	3.5	predictionMSE	Intact	7.61722860313699
0	3.5	predictionMSEsd	Intact	11.3913939633473
0	3.5	AIC	Intact	1167.7120942491283
0	3.5	adjR2	Intact	0.9164671635715487
0	3.5	devExp	Intact	0.9291507924940616
0	3.5	predictionMAE	Defective	1.726430574909292
0	3.5	predictionMAEsd	Defective	1.162143297414417
0	3.5	predictionMSE	Defective	5.134460822802071
0	3.5	predictionMSEsd	Defective	7.500599079821184
0	3.5	AIC	Defective	1447.3549715120223
0	3.5	adjR2	Defective	0.7431953751626037
0	3.5	devExp	Defective	0.7784624615780524
0	3.5	predictionMAE	PlasmaVL	1.6194500688459696
0	3.5	predictionMAEsd	PlasmaVL	1.0940208471749877
0	3.5	predictionMSE	PlasmaVL	6.879589138222578
0	3.5	predictionMSEsd	PlasmaVL	8.188337392479045
0	3.5	AIC	PlasmaVL	2103.752580260825
0	3.5	adjR2	PlasmaVL	0.7552390774313618
0	3.5	devExp	PlasmaVL	0.7784905981800061
0	4	predictionMAE	Intact	2.136503058766049
0	4	predictionMAEsd	Intact	1.6769886689021773
0	4	predictionMSE	Intact	7.607951828256735
0	4	predictionMSEsd	Intact	11.356037889604606
0	4	AIC	Intact	1150.0339205991509
0	4	adjR2	Intact	0.9201080073019189
0	4	devExp	Intact	0.932254858778076
0	4	predictionMAE	Defective	1.7248312154648726
0	4	predictionMAEsd	Defective	1.1500810316753773
0	4	predictionMSE	Defective	5.109927338978639
0	4	predictionMSEsd	Defective	7.327249339440563
0	4	AIC	Defective	1446.0996869796354
0	4	adjR2	Defective	0.7440232659733192
0	4	devExp	Defective	0.7792134198907777
0	4	predictionMAE	PlasmaVL	1.6298404907445583
0	4	predictionMAEsd	PlasmaVL	1.0569998150330742
0	4	predictionMSE	PlasmaVL	6.999421559661718
0	4	predictionMSEsd	PlasmaVL	7.823292992792731
0	4	AIC	PlasmaVL	2147.3926270245206
0	4	adjR2	PlasmaVL	0.7296097156800703
0	4	devExp	PlasmaVL	0.7526441305854256
0	4.5	predictionMAE	Intact	2.131884413728309
0	4.5	predictionMAEsd	Intact	1.6777083451113766
0	4.5	predictionMSE	Intact	7.588232734553651
0	4.5	predictionMSEsd	Intact	11.343244785721781
0	4.5	AIC	Intact	1127.6322810341003
0	4.5	adjR2	Intact	0.9244929721006778
0	4.5	devExp	Intact	0.9359901305063935
0	4.5	predictionMAE	Defective	1.7225852424757386
0	4.5	predictionMAEsd	Defective	1.1358322199446558
0	4.5	predictionMSE	Defective	5.069372398279544
0	4.5	predictionMSEsd	Defective	7.117385709746992
0	4.5	AIC	Defective	1447.4496328064056
0	4.5	adjR2	Defective	0.743130293385255
0	4.5	devExp	Defective	0.7784214474632287
0	4.5	predictionMAE	PlasmaVL	1.6698492325691572
0	4.5	predictionMAEsd	PlasmaVL	1.0223133800168482
0	4.5	predictionMSE	PlasmaVL	7.148199688541798
0	4.5	predictionMSEsd	PlasmaVL	7.5127433347802155
0	4.5	AIC	PlasmaVL	2184.428369792197
0	4.5	adjR2	PlasmaVL	0.70553112394424
0	4.5	devExp	PlasmaVL	0.7279020912162786
0	5	predictionMAE	Intact	2.130370280022023
0	5	predictionMAEsd	Intact	1.6763016261647246
0	5	predictionMSE	Intact	7.57470255598881
0	5	predictionMSEsd	Intact	11.323648256369435
0	5	AIC	Intact	1109.379325259648
0	5	adjR2	Intact	0.9278866545641677
0	5	devExp	Intact	0.9388795188415211
0	5	predictionMAE	Defective	1.719070898926131
0	5	predictionMAEsd	Defective	1.1183707638397957
0	5	predictionMSE	Defective	5.0228361335948755
0	5	predictionMSEsd	Defective	6.8753120730377955
0	5	AIC	Defective	1450.8948019306445
0	5	adjR2	Defective	0.7408388754743622
0	5	devExp	Defective	0.7763781958189064
0	5	predictionMAE	PlasmaVL	1.7250331655650826
0	5	predictionMAEsd	PlasmaVL	0.9693077055070591
0	5	predictionMSE	PlasmaVL	7.328995434666676
0	5	predictionMSEsd	PlasmaVL	7.169911866277277
0	5	AIC	PlasmaVL	2222.099015937895
0	5	adjR2	PlasmaVL	0.678515391862056
0	5	devExp	PlasmaVL	0.6994770676431745
0	5.5	predictionMAE	Intact	2.1309158210842387
0	5.5	predictionMAEsd	Intact	1.673804298265384
0	5.5	predictionMSE	Intact	7.566561605867048
0	5.5	predictionMSEsd	Intact	11.298391889621815
0	5.5	AIC	Intact	1095.6793964930346
0	5.5	adjR2	Intact	0.9303329776862288
0	5.5	devExp	Intact	0.9409616537977102
0	5.5	predictionMAE	Defective	1.7187780696739294
0	5.5	predictionMAEsd	Defective	1.100881528215569
0	5.5	predictionMSE	Defective	4.992008316729226
0	5.5	predictionMSEsd	Defective	6.66458747161545
0	5.5	AIC	Defective	1456.7696909882459
0	5.5	adjR2	Defective	0.7368963280201821
0	5.5	devExp	Defective	0.7728693992991352
0	5.5	predictionMAE	PlasmaVL	1.7837817415771902
0	5.5	predictionMAEsd	PlasmaVL	0.9166720562458711
0	5.5	predictionMSE	PlasmaVL	7.560238880739456
0	5.5	predictionMSEsd	PlasmaVL	6.845926452244335
0	5.5	AIC	PlasmaVL	2257.5959477296446
0	5.5	adjR2	PlasmaVL	0.6509108140173341
0	5.5	devExp	PlasmaVL	0.6702118713760982
0	6	predictionMAE	Intact	2.1326847715884028
0	6	predictionMAEsd	Intact	1.6696476053385771
0	6	predictionMSE	Intact	7.559279945070672
0	6	predictionMSEsd	Intact	11.265301057921906
0	6	AIC	Intact	1087.0002570677304
0	6	adjR2	Intact	0.9318393991348635
0	6	devExp	Intact	0.9422433500456828
0	6	predictionMAE	Defective	1.7198642644097752
0	6	predictionMAEsd	Defective	1.0828834491365125
0	6	predictionMSE	Defective	4.969728313193791
0	6	predictionMSEsd	Defective	6.465549921764492
0	6	AIC	Defective	1464.4995147476939
0	6	adjR2	Defective	0.7316182096875099
0	6	devExp	Defective	0.7681663416856078
0	6	predictionMAE	PlasmaVL	1.8479309665080814
0	6	predictionMAEsd	PlasmaVL	0.8728962378108912
0	6	predictionMSE	PlasmaVL	7.818755429575843
0	6	predictionMSEsd	PlasmaVL	6.577481854709542
0	6	AIC	PlasmaVL	2289.268230612021
0	6	adjR2	PlasmaVL	0.6243852161602782
0	6	devExp	PlasmaVL	0.6419150974286456
0	6.5	predictionMAE	Intact	2.135621361297845
0	6.5	predictionMAEsd	Intact	1.6659302906582647
0	6.5	predictionMSE	Intact	7.560292793731663
0	6.5	predictionMSEsd	Intact	11.229639750106493
0	6.5	AIC	Intact	1082.9275924043113
0	6.5	adjR2	Intact	0.9325350885083221
0	6.5	devExp	Intact	0.9428353814607645
0	6.5	predictionMAE	Defective	1.7223176352639655
0	6.5	predictionMAEsd	Defective	1.0655566763017772
0	6.5	predictionMSE	Defective	4.955445080743778
0	6.5	predictionMSEsd	Defective	6.284054069202778
0	6.5	AIC	Defective	1472.7004224464465
0	6.5	adjR2	Defective	0.7259027252158845
0	6.5	devExp	Defective	0.7630682405063637
0	6.5	predictionMAE	PlasmaVL	1.8975266411549598
0	6.5	predictionMAEsd	PlasmaVL	0.8372125555595781
0	6.5	predictionMSE	PlasmaVL	8.082623090237487
0	6.5	predictionMSEsd	PlasmaVL	6.376828681606437
0	6.5	AIC	PlasmaVL	2323.1086473749265
0	6.5	adjR2	PlasmaVL	0.5997630932874491
0	6.5	devExp	PlasmaVL	0.6156361443025014
0	7	predictionMAE	Intact	2.1389006200250975
0	7	predictionMAEsd	Intact	1.66239100482019
0	7	predictionMSE	Intact	7.564089696333303
0	7	predictionMSEsd	Intact	11.192738422819538
0	7	AIC	Intact	1081.6568996884534
0	7	adjR2	Intact	0.9327507878480841
0	7	devExp	Intact	0.943019123333661
0	7	predictionMAE	Defective	1.7281401032664214
0	7	predictionMAEsd	Defective	1.046472391953249
0	7	predictionMSE	Defective	4.948181221540178
0	7	predictionMSEsd	Defective	6.11079546173025
0	7	AIC	Defective	1480.952721185117
0	7	adjR2	Defective	0.7200303217784152
0	7	devExp	Defective	0.7578268272859402
0	7	predictionMAE	PlasmaVL	1.940700473235359
0	7	predictionMAEsd	PlasmaVL	0.8113514432504244
0	7	predictionMSE	PlasmaVL	8.35020718694976
0	7	predictionMSEsd	PlasmaVL	6.223537434433854
0	7	AIC	PlasmaVL	2348.690683032082
0	7	adjR2	PlasmaVL	0.5772809682533288
0	7	devExp	PlasmaVL	0.5916752997656503
0	7.5	predictionMAE	Intact	2.1419686400298446
0	7.5	predictionMAEsd	Intact	1.6595454543336396
0	7.5	predictionMSE	Intact	7.569617829472051
0	7.5	predictionMSEsd	Intact	11.15982193888716
0	7.5	AIC	Intact	1081.1066827275095
0	7.5	adjR2	Intact	0.9328441067884575
0	7.5	devExp	Intact	0.9430988314060028
0	7.5	predictionMAE	Defective	1.734568925304189
0	7.5	predictionMAEsd	Defective	1.0292413343961277
0	7.5	predictionMSE	Defective	4.947595570080905
0	7.5	predictionMSEsd	Defective	5.958230348842609
0	7.5	AIC	Defective	1488.7714943274075
0	7.5	adjR2	Defective	0.7143518876575436
0	7.5	devExp	Defective	0.7527558901177801
0	7.5	predictionMAE	PlasmaVL	1.9860461191242351
0	7.5	predictionMAEsd	PlasmaVL	0.7929788150624302
0	7.5	predictionMSE	PlasmaVL	8.605556138332641
0	7.5	predictionMSEsd	PlasmaVL	6.118299039419067
0	7.5	AIC	PlasmaVL	2361.6320624628484
0	7.5	adjR2	PlasmaVL	0.5569754784372842
0	7.5	devExp	PlasmaVL	0.56996684314796775
0	8	predictionMAE	Intact	2.1438522119573324
0	8	predictionMAEsd	Intact	1.657554488142721
0	8	predictionMSE	Intact	7.573186344886447
0	8	predictionMSEsd	Intact	11.132382646299124
0	8	AIC	Intact	1080.0720951782666
0	8	adjR2	Intact	0.933018980439098
0	8	devExp	Intact	0.9432477899524532
0	8	predictionMAE	Defective	1.7386828487881745
0	8	predictionMAEsd	Defective	1.0163553018155536
0	8	predictionMSE	Defective	4.9471839285736205
0	8	predictionMSEsd	Defective	5.842263912995482
0	8	AIC	Defective	1495.192953363022
0	8	adjR2	Defective	0.709599215805423
0	8	devExp	Defective	0.7485055503791229
0	8	predictionMAE	PlasmaVL	2.025018693153086
0	8	predictionMAEsd	PlasmaVL	0.7768282788121613
0	8	predictionMSE	PlasmaVL	8.837536456616146
0	8	predictionMSEsd	PlasmaVL	6.0527350721677555
0	8	AIC	PlasmaVL	2379.1872214785662
0	8	adjR2	PlasmaVL	0.5391153157979162
0	8	devExp	PlasmaVL	0.5509488177689373
0	8.5	predictionMAE	Intact	2.14498950478625
0	8.5	predictionMAEsd	Intact	1.6555399399639605
0	8.5	predictionMSE	Intact	7.5727208340907675
0	8.5	predictionMSEsd	Intact	11.1080184978642
0	8.5	AIC	Intact	1075.6560638034894
0	8.5	adjR2	Intact	0.9337598718669239
0	8.5	devExp	Intact	0.9438780875016558
0	8.5	predictionMAE	Defective	1.7420634756500402
0	8.5	predictionMAEsd	Defective	1.0061472697205227
0	8.5	predictionMSE	Defective	4.95009033552329
0	8.5	predictionMSEsd	Defective	5.756255055701983
0	8.5	AIC	Defective	1501.3423342237304
0	8.5	adjR2	Defective	0.7049768482305215
0	8.5	devExp	Defective	0.7443727033953635
0	8.5	predictionMAE	PlasmaVL	2.05647896115214
0	8.5	predictionMAEsd	PlasmaVL	0.7632480090110064
0	8.5	predictionMSE	PlasmaVL	9.028669579263441
0	8.5	predictionMSEsd	PlasmaVL	6.014213371288086
0	8.5	AIC	PlasmaVL	2392.3410987218467
0	8.5	adjR2	PlasmaVL	0.5224462929269282
0	8.5	devExp	PlasmaVL	0.5324109735506433
0	9	predictionMAE	Intact	2.1459695512033927
0	9	predictionMAEsd	Intact	1.653957826320033
0	9	predictionMSE	Intact	7.571737666216916
0	9	predictionMSEsd	Intact	11.084465333518995
0	9	AIC	Intact	1070.6678193536434
0	9	adjR2	Intact	0.9345868952788958
0	9	devExp	Intact	0.9445815964577287
0	9	predictionMAE	Defective	1.7474845478561336
0	9	predictionMAEsd	Defective	0.9962134399582765
0	9	predictionMSE	Defective	4.961804765059878
0	9	predictionMSEsd	Defective	5.664961082742706
0	9	AIC	Defective	1508.7524674866918
0	9	adjR2	Defective	0.6993123440061326
0	9	devExp	Defective	0.7393089507265591
0	9	predictionMAE	PlasmaVL	2.086268354636668
0	9	predictionMAEsd	PlasmaVL	0.7483463015407844
0	9	predictionMSE	PlasmaVL	9.20208000860361
0	9	predictionMSEsd	PlasmaVL	5.988673802086275
0	9	AIC	PlasmaVL	2402.945040898576
0	9	adjR2	PlasmaVL	0.5075268698092723
0	9	devExp	PlasmaVL	0.5163199141112164
0	9.5	predictionMAE	Intact	2.147131370162184
0	9.5	predictionMAEsd	Intact	1.6526498128090512
0	9.5	predictionMSE	Intact	7.5725312487229655
0	9.5	predictionMSEsd	Intact	11.0644789692694
0	9.5	AIC	Intact	1064.588485666075
0	9.5	adjR2	Intact	0.935580909436603
0	9.5	devExp	Intact	0.9454271566530391
0	9.5	predictionMAE	Defective	1.7526302693849884
0	9.5	predictionMAEsd	Defective	0.9857078997125454
0	9.5	predictionMSE	Defective	4.970689004241105
0	9.5	predictionMSEsd	Defective	5.56945527897233
0	9.5	AIC	Defective	1516.0544540220876
0	9.5	adjR2	Defective	0.6936163057557772
0	9.5	devExp	Defective	0.7342028015011459
0	9.5	predictionMAE	PlasmaVL	2.115877629477027
0	9.5	predictionMAEsd	PlasmaVL	0.732132927426683
0	9.5	predictionMSE	PlasmaVL	9.366922985677613
0	9.5	predictionMSEsd	PlasmaVL	5.985706076417841
0	9.5	AIC	PlasmaVL	2414.850786350026
0	9.5	adjR2	PlasmaVL	0.4947075441209815
0	9.5	devExp	PlasmaVL	0.5037262958979776
0	10	predictionMAE	Intact	2.148009277759612
0	10	predictionMAEsd	Intact	1.651304218186393
0	10	predictionMSE	Intact	7.572786042628526
0	10	predictionMSEsd	Intact	11.043715333783368
0	10	AIC	Intact	1060.053773929846
0	10	adjR2	Intact	0.9363124686062958
0	10	devExp	Intact	0.9460493646919911
0	10	predictionMAE	Defective	1.7581034992625368
0	10	predictionMAEsd	Defective	0.9756252444029913
0	10	predictionMSE	Defective	4.979465067124688
0	10	predictionMSEsd	Defective	5.479444260410643
0	10	AIC	Defective	1522.9738885139116
0	10	adjR2	Defective	0.6881160474414877
0	10	devExp	Defective	0.7292637699742068
0	10	predictionMAE	PlasmaVL	2.1455977024604542
0	10	predictionMAEsd	PlasmaVL	0.7181288259825112
0	10	predictionMSE	PlasmaVL	9.539674789705433
0	10	predictionMSEsd	PlasmaVL	6.0039398053336015
0	10	AIC	PlasmaVL	2426.711537319473
0	10	adjR2	PlasmaVL	0.4820886030355659
0	10	devExp	PlasmaVL	0.49131573895490455
0	10.5	predictionMAE	Intact	2.1490685944265944
0	10.5	predictionMAEsd	Intact	1.6496692677960223
0	10.5	predictionMSE	Intact	7.573505962737268
0	10.5	predictionMSEsd	Intact	11.020319760044105
0	10.5	AIC	Intact	1057.312115603118
0	10.5	adjR2	Intact	0.9367507335755991
0	10.5	devExp	Intact	0.9464221325274473
0	10.5	predictionMAE	Defective	1.7643592572728537
0	10.5	predictionMAEsd	Defective	0.9658904029731942
0	10.5	predictionMSE	Defective	4.988899365690885
0	10.5	predictionMSEsd	Defective	5.395887191774584
0	10.5	AIC	Defective	1529.3860104640532
0	10.5	adjR2	Defective	0.6829284160841849
0	10.5	devExp	Defective	0.724599852134536
0	10.5	predictionMAE	PlasmaVL	2.175844530105343
0	10.5	predictionMAEsd	PlasmaVL	0.7061443089467707
0	10.5	predictionMSE	PlasmaVL	9.712707286848072
0	10.5	predictionMSEsd	PlasmaVL	6.037370973112353
0	10.5	AIC	PlasmaVL	2438.2595177487924
0	10.5	adjR2	PlasmaVL	0.4699648531628362
0	10.5	devExp	PlasmaVL	0.4794030507733951
0	11	predictionMAE	Intact	2.150273379177898
0	11	predictionMAEsd	Intact	1.6478226612291866
0	11	predictionMSE	Intact	7.57465531684405
0	11	predictionMSEsd	Intact	10.995060558418425
0	11	AIC	Intact	1056.1173534653503
0	11	adjR2	Intact	0.9369407941463439
0	11	devExp	Intact	0.9465838375242706
0	11	predictionMAE	Defective	1.769869487172296
0	11	predictionMAEsd	Defective	0.9571302780566766
0	11	predictionMSE	Defective	4.999661249387631
0	11	predictionMSEsd	Defective	5.316491276926451
0	11	AIC	Defective	1535.4501206973794
0	11	adjR2	Defective	0.6779420354783039
0	11	devExp	Defective	0.7201125429458293
0	11	predictionMAE	PlasmaVL	2.204174565100685
0	11	predictionMAEsd	PlasmaVL	0.6941455697302871
0	11	predictionMSE	PlasmaVL	9.886636834758583
0	11	predictionMSEsd	PlasmaVL	6.083968816855475
0	11	AIC	PlasmaVL	2448.399462959754
0	11	adjR2	PlasmaVL	0.45825575614592007
0	11	devExp	PlasmaVL	0.4678995946769517
0	11.5	predictionMAE	Intact	2.1520947517792592
0	11.5	predictionMAEsd	Intact	1.645365953146678
0	11.5	predictionMSE	Intact	7.576145651081031
0	11.5	predictionMSEsd	Intact	10.968695802921273
0	11.5	AIC	Intact	1055.9130596319299
0	11.5	adjR2	Intact	0.9369732437423404
0	11.5	devExp	Intact	0.9466115049015724
0	11.5	predictionMAE	Defective	1.774517429579761
0	11.5	predictionMAEsd	Defective	0.9492722759794665
0	11.5	predictionMSE	Defective	5.010975069417268
0	11.5	predictionMSEsd	Defective	5.240787480822822
0	11.5	AIC	Defective	1541.302714423524
0	11.5	adjR2	Defective	0.6730530640595647
0	11.5	devExp	Defective	0.7157081276732046
0	11.5	predictionMAE	PlasmaVL	2.230071815041709
0	11.5	predictionMAEsd	PlasmaVL	0.6831510593410226
0	11.5	predictionMSE	PlasmaVL	10.057024859553511
0	11.5	predictionMSEsd	PlasmaVL	6.142923974829521
0	11.5	AIC	PlasmaVL	2458.219312994746
0	11.5	adjR2	PlasmaVL	0.44711012959669183
0	11.5	devExp	PlasmaVL	0.4569460401052203
0	12	predictionMAE	Intact	2.1530798591511298
0	12	predictionMAEsd	Intact	1.6431148406937035
0	12	predictionMSE	Intact	7.5750901585152
0	12	predictionMSEsd	Intact	10.947616362087533
0	12	AIC	Intact	1053.9910574499413
0	12	adjR2	Intact	0.9372776053034275
0	12	devExp	Intact	0.946870392490415
0	12	predictionMAE	Defective	1.7792756846774096
0	12	predictionMAEsd	Defective	0.9420954765903398
0	12	predictionMSE	Defective	5.02193673316638
0	12	predictionMSEsd	Defective	5.173746883998766
0	12	AIC	Defective	1546.2142005792853
0	12	adjR2	Defective	0.6688957185850819
0	12	devExp	Defective	0.711964989532029
0	12	predictionMAE	PlasmaVL	2.255294374544913
0	12	predictionMAEsd	PlasmaVL	0.6761191951073895
0	12	predictionMSE	PlasmaVL	10.222448974898604
0	12	predictionMSEsd	PlasmaVL	6.2129793140608065
0	12	AIC	PlasmaVL	2467.657874694699
0	12	adjR2	PlasmaVL	0.4365332542608571
0	12	devExp	PlasmaVL	0.4465407257193323
0	12.5	predictionMAE	Intact	2.154003095341187
0	12.5	predictionMAEsd	Intact	1.6408313920978552
0	12.5	predictionMSE	Intact	7.57262182602772
0	12.5	predictionMSEsd	Intact	10.927002584029227
0	12.5	AIC	Intact	1050.197860865391
0	12.5	adjR2	Intact	0.9378739212783644
0	12.5	devExp	Intact	0.9473774513513091
0	12.5	predictionMAE	Defective	1.7846060625169229
0	12.5	predictionMAEsd	Defective	0.9347983659139464
0	12.5	predictionMSE	Defective	5.032881462681245
0	12.5	predictionMSEsd	Defective	5.115300523717619
0	12.5	AIC	Defective	1550.403639685093
0	12.5	adjR2	Defective	0.6653125015238341
0	12.5	devExp	Defective	0.7087432699777825
0	12.5	predictionMAE	PlasmaVL	2.2774149115817157
0	12.5	predictionMAEsd	PlasmaVL	0.6714112348626418
0	12.5	predictionMSE	PlasmaVL	10.361709005125306
0	12.5	predictionMSEsd	PlasmaVL	6.282526428669055
0	12.5	AIC	PlasmaVL	2475.278462917547
0	12.5	adjR2	PlasmaVL	0.4271488922795159
0	12.5	devExp	PlasmaVL	0.4372977090841354
0	13	predictionMAE	Intact	2.1549787760459864
0	13	predictionMAEsd	Intact	1.6386755006167049
0	13	predictionMSE	Intact	7.57093073020045
0	13	predictionMSEsd	Intact	10.906229830638457
0	13	AIC	Intact	1046.6713891918769
0	13	adjR2	Intact	0.9384232066592705
0	13	devExp	Intact	0.9478444819180931
0	13	predictionMAE	Defective	1.788993443493521
0	13	predictionMAEsd	Defective	0.9291101353132535
0	13	predictionMSE	Defective	5.041893902883655
0	13	predictionMSEsd	Defective	5.065939177890991
0	13	AIC	Defective	1554.3458602611568
0	13	adjR2	Defective	0.6619026949636146
0	13	devExp	Defective	0.7056727077206625
0	13	predictionMAE	PlasmaVL	2.2967595249661708
0	13	predictionMAEsd	PlasmaVL	0.667270336323008
0	13	predictionMSE	PlasmaVL	10.486820958850194
0	13	predictionMSEsd	PlasmaVL	6.354538804628482
0	13	AIC	PlasmaVL	2482.4672260519824
0	13	adjR2	PlasmaVL	0.4185117631183318
0	13	devExp	PlasmaVL	0.4288002554429972
0	13.5	predictionMAE	Intact	2.1563881727098324
0	13.5	predictionMAEsd	Intact	1.6364232385582034
0	13.5	predictionMSE	Intact	7.5709376503863846
0	13.5	predictionMSEsd	Intact	10.885148265894147
0	13.5	AIC	Intact	1043.5403217495048
0	13.5	adjR2	Intact	0.9389068351299432
0	13.5	devExp	Intact	0.9482556821952622
0	13.5	predictionMAE	Defective	1.793044082366833
0	13.5	predictionMAEsd	Defective	0.923839569922477
0	13.5	predictionMSE	Defective	5.052741145247969
0	13.5	predictionMSEsd	Defective	5.018799797694329
0	13.5	AIC	Defective	1558.563319261134
0	13.5	adjR2	Defective	0.6582172453916187
0	13.5	devExp	Defective	0.7023530604188347
0	13.5	predictionMAE	PlasmaVL	2.313771909454725
0	13.5	predictionMAEsd	PlasmaVL	0.6637571419079511
0	13.5	predictionMSE	PlasmaVL	10.602818211283703
0	13.5	predictionMSEsd	PlasmaVL	6.424858473792807
0	13.5	AIC	PlasmaVL	2489.1362323471576
0	13.5	adjR2	PlasmaVL	0.4104041712758524
0	13.5	devExp	PlasmaVL	0.42084408716147914
0	14	predictionMAE	Intact	2.157327019044895
0	14	predictionMAEsd	Intact	1.6347657833744702
0	14	predictionMSE	Intact	7.570840621064146
0	14	predictionMSEsd	Intact	10.867666521691483
0	14	AIC	Intact	1040.7742211736747
0	14	adjR2	Intact	0.9393309134927331
0	14	devExp	Intact	0.9486162266168715
0	14	predictionMAE	Defective	1.7969180724783713
0	14	predictionMAEsd	Defective	0.919493514139149
0	14	predictionMSE	Defective	5.065563400338719
0	14	predictionMSEsd	Defective	4.976250095358032
0	14	AIC	Defective	1562.6322586384779
0	14	adjR2	Defective	0.6546279351028683
0	14	devExp	Defective	0.6991248118994067
0	14	predictionMAE	PlasmaVL	2.3272308108049677
0	14	predictionMAEsd	PlasmaVL	0.6631069909476033
0	14	predictionMSE	PlasmaVL	10.717828024327462
0	14	predictionMSEsd	PlasmaVL	6.499308863973918
0	14	AIC	PlasmaVL	2495.559378805788
0	14	adjR2	PlasmaVL	0.4025040662874072
0	14	devExp	PlasmaVL	0.41309536949263775
0	14.5	predictionMAE	Intact	2.1584714721910543
0	14.5	predictionMAEsd	Intact	1.6331907665969603
0	14.5	predictionMSE	Intact	7.5719040658218155
0	14.5	predictionMSEsd	Intact	10.852732933023946
0	14.5	AIC	Intact	1038.6971299231973
0	14.5	adjR2	Intact	0.9396474393005714
0	14.5	devExp	Intact	0.9488853647795099
0	14.5	predictionMAE	Defective	1.8004441491723586
0	14.5	predictionMAEsd	Defective	0.9155156523374781
0	14.5	predictionMSE	Defective	5.078451943675593
0	14.5	predictionMSEsd	Defective	4.9353525896895585
0	14.5	AIC	Defective	1566.6342391664368
0	14.5	adjR2	Defective	0.6510602026957844
0	14.5	devExp	Defective	0.6959131690465898
0	14.5	predictionMAE	PlasmaVL	2.33959929939178
0	14.5	predictionMAEsd	PlasmaVL	0.6634017066906684
0	14.5	predictionMSE	PlasmaVL	10.833644912925571
0	14.5	predictionMSEsd	PlasmaVL	6.576071768311152
0	14.5	AIC	PlasmaVL	2501.7756754562806
0	14.5	adjR2	PlasmaVL	0.39474624339978936
0	14.5	devExp	PlasmaVL	0.4054728286357879
0	15	predictionMAE	Intact	2.1596249182825975
0	15	predictionMAEsd	Intact	1.6315143195583572
0	15	predictionMSE	Intact	7.573071860170175
0	15	predictionMSEsd	Intact	10.83626032594168
0	15	AIC	Intact	1037.629756580302
0	15	adjR2	Intact	0.9398094581628792
0	15	devExp	Intact	0.9490231553364754
0	15	predictionMAE	Defective	1.8045867371375626
0	15	predictionMAEsd	Defective	0.9111008487903846
0	15	predictionMSE	Defective	5.09208259785098
0	15	predictionMSEsd	Defective	4.8946564702185045
0	15	AIC	Defective	1570.5774665561173
0	15	adjR2	Defective	0.6475082285823597
0	15	devExp	Defective	0.6927131033417583
0	15	predictionMAE	PlasmaVL	2.35373407847189
0	15	predictionMAEsd	PlasmaVL	0.663919503541897
0	15	predictionMSE	PlasmaVL	10.95171614352908
0	15	predictionMSEsd	PlasmaVL	6.656497278883361
0	15	AIC	PlasmaVL	2507.785934918925
0	15	adjR2	PlasmaVL	0.38716116308496507
0	15	devExp	PlasmaVL	0.3980271903581871
0	15.5	predictionMAE	Intact	2.1606372462545935
0	15.5	predictionMAEsd	Intact	1.629752723063985
0	15.5	predictionMSE	Intact	7.573715999447895
0	15.5	predictionMSEsd	Intact	10.818845949883835
0	15.5	AIC	Intact	1037.3911070176778
0	15.5	adjR2	Intact	0.9398456151955471
0	15.5	devExp	Intact	0.9490539259946869
0	15.5	predictionMAE	Defective	1.808759747523824
0	15.5	predictionMAEsd	Defective	0.9065262412385635
0	15.5	predictionMSE	Defective	5.105371789596179
0	15.5	predictionMSEsd	Defective	4.854861763719993
0	15.5	AIC	Defective	1574.39573398917
0	15.5	adjR2	Defective	0.6440321092889737
0	15.5	devExp	Defective	0.6895767721691142
0	15.5	predictionMAE	PlasmaVL	2.37312496090083
0	15.5	predictionMAEsd	PlasmaVL	0.6630490152837809
0	15.5	predictionMSE	PlasmaVL	11.06622147222762
0	15.5	predictionMSEsd	PlasmaVL	6.733337858427256
0	15.5	AIC	PlasmaVL	2513.416240490312
0	15.5	adjR2	PlasmaVL	0.3799819805932817
0	15.5	devExp	PlasmaVL	0.390990683514149
0	16	predictionMAE	Intact	2.161435909297308
0	16	predictionMAEsd	Intact	1.6278192310438098
0	16	predictionMSE	Intact	7.573172617487068
0	16	predictionMSEsd	Intact	10.79887200124545
0	16	AIC	Intact	1037.7907760440864
0	16	adjR2	Intact	0.9397850087356655
0	16	devExp	Intact	0.9490023986554983
0	16	predictionMAE	Defective	1.813366492217484
0	16	predictionMAEsd	Defective	0.9011961119217583
0	16	predictionMSE	Defective	5.117274690709683
0	16	predictionMSEsd	Defective	4.815544977645677
0	16	AIC	Defective	1577.9486438743456
0	16	adjR2	Defective	0.6407649807610837
0	16	devExp	Defective	0.686624489838016
0	16	predictionMAE	PlasmaVL	2.3939035526142107
0	16	predictionMAEsd	PlasmaVL	0.662854824288345
0	16	predictionMSE	PlasmaVL	11.177160231785505
0	16	predictionMSEsd	PlasmaVL	6.805805623092331
0	16	AIC	PlasmaVL	2518.6779250332343
0	16	adjR2	PlasmaVL	0.3732034634660687
0	16	devExp	PlasmaVL	0.3843483476640102
0	16.5	predictionMAE	Intact	2.162402571256176
0	16.5	predictionMAEsd	Intact	1.626285617222594
0	16.5	predictionMSE	Intact	7.574943964386093
0	16.5	predictionMSEsd	Intact	10.781341492990023
0	16.5	AIC	Intact	1037.871488058695
0	16.5	adjR2	Intact	0.9397727754970214
0	16.5	devExp	Intact	0.9489920467814132
0	16.5	predictionMAE	Defective	1.8180486661919786
0	16.5	predictionMAEsd	Defective	0.8954449841982454
0	16.5	predictionMSE	Defective	5.128434175315686
0	16.5	predictionMSEsd	Defective	4.774658150161795
0	16.5	AIC	Defective	1581.199055970188
0	16.5	adjR2	Defective	0.6377519614584932
0	16.5	devExp	Defective	0.6839031604228498
0	16.5	predictionMAE	PlasmaVL	2.411690345672966
0	16.5	predictionMAEsd	PlasmaVL	0.6642946974880732
0	16.5	predictionMSE	PlasmaVL	11.274105012046727
0	16.5	predictionMSEsd	PlasmaVL	6.8746208624221925
0	16.5	AIC	PlasmaVL	2523.5585902441394
0	16.5	adjR2	PlasmaVL	0.36711262448312876
0	16.5	devExp	PlasmaVL	0.3783757066310646
0	17	predictionMAE	Intact	2.163388193791641
0	17	predictionMAEsd	Intact	1.6249833399214353
0	17	predictionMSE	Intact	7.577533250753256
0	17	predictionMSEsd	Intact	10.762612502931148
0	17	AIC	Intact	1038.0614692932058
0	17	adjR2	Intact	0.9397440024363704
0	17	devExp	Intact	0.9489676914856066
0	17	predictionMAE	Defective	1.824328583561262
0	17	predictionMAEsd	Defective	0.8895870052358431
0	17	predictionMSE	Defective	5.14139731337635
0	17	predictionMSEsd	Defective	4.737827928729957
0	17	AIC	Defective	1584.0798437393362
0	17	adjR2	Defective	0.6350685596722536
0	17	devExp	Defective	0.6814893408303412
0	17	predictionMAE	PlasmaVL	2.4282789716278956
0	17	predictionMAEsd	PlasmaVL	0.6663647047072755
0	17	predictionMSE	PlasmaVL	11.36215998895335
0	17	predictionMSEsd	PlasmaVL	6.944744748246866
0	17	AIC	PlasmaVL	2527.7868102038137
0	17	adjR2	PlasmaVL	0.36154429148514966
0	17	devExp	PlasmaVL	0.3729218861141946
0	17.5	predictionMAE	Intact	2.1640903279728514
0	17.5	predictionMAEsd	Intact	1.6239726999886486
0	17.5	predictionMSE	Intact	7.5797475111387165
0	17.5	predictionMSEsd	Intact	10.745669353987497
0	17.5	AIC	Intact	1038.5915689304966
0	17.5	adjR2	Intact	0.9396635266805469
0	17.5	devExp	Intact	0.9488993366861574
0	17.5	predictionMAE	Defective	1.8302038901482753
0	17.5	predictionMAEsd	Defective	0.8843088520353307
0	17.5	predictionMSE	Defective	5.153292897327204
0	17.5	predictionMSEsd	Defective	4.706202924766031
0	17.5	AIC	Defective	1586.7987559788946
0	17.5	adjR2	Defective	0.632515270917497
0	17.5	devExp	Defective	0.6791897909335711
0	17.5	predictionMAE	PlasmaVL	2.4428787009920834
0	17.5	predictionMAEsd	PlasmaVL	0.6689895879497064
0	17.5	predictionMSE	PlasmaVL	11.443749889113029
0	17.5	predictionMSEsd	PlasmaVL	7.010818749259478
0	17.5	AIC	PlasmaVL	2531.690095612633
0	17.5	adjR2	PlasmaVL	0.35637618464900567
0	17.5	devExp	PlasmaVL	0.3678725712678252
0	18	predictionMAE	Intact	2.1650612902239654
0	18	predictionMAEsd	Intact	1.6227051806350228
0	18	predictionMSE	Intact	7.58252455155213
0	18	predictionMSEsd	Intact	10.727747117884576
0	18	AIC	Intact	1039.805268307244
0	18	adjR2	Intact	0.9394788467348455
0	18	devExp	Intact	0.9487424010681967
0	18	predictionMAE	Defective	1.8365700525409472
0	18	predictionMAEsd	Defective	0.8793106491144084
0	18	predictionMSE	Defective	5.166052756774655
0	18	predictionMSEsd	Defective	4.675046974108014
0	18	AIC	Defective	1589.4901055629257
0	18	adjR2	Defective	0.6299706889890008
0	18	devExp	Defective	0.6768983433279642
0	18	predictionMAE	PlasmaVL	2.4565404350586957
0	18	predictionMAEsd	PlasmaVL	0.6707839642164256
0	18	predictionMSE	PlasmaVL	11.523458432639659
0	18	predictionMSEsd	PlasmaVL	7.073874911241887
0	18	AIC	PlasmaVL	2535.328718179106
0	18	adjR2	PlasmaVL	0.35130100000324915
0	18	devExp	PlasmaVL	0.36290399625479247
0	18.5	predictionMAE	Intact	2.1662154086771577
0	18.5	predictionMAEsd	Intact	1.6213020101964333
0	18.5	predictionMSE	Intact	7.585704276432506
0	18.5	predictionMSEsd	Intact	10.709631196015055
0	18.5	AIC	Intact	1041.4348912992564
0	18.5	adjR2	Intact	0.9392299839347422
0	18.5	devExp	Intact	0.9485309024538394
0	18.5	predictionMAE	Defective	1.8436902265819535
0	18.5	predictionMAEsd	Defective	0.8739865474128793
0	18.5	predictionMSE	Defective	5.179942739120388
0	18.5	predictionMSEsd	Defective	4.643389150057959
0	18.5	AIC	Defective	1592.2471814469986
0	18.5	adjR2	Defective	0.6273452455468738
0	18.5	devExp	Defective	0.6745324725625418
0	18.5	predictionMAE	PlasmaVL	2.4685756529583145
0	18.5	predictionMAEsd	PlasmaVL	0.6727595025351656
0	18.5	predictionMSE	PlasmaVL	11.603760122543992
0	18.5	predictionMSEsd	PlasmaVL	7.137603455104709
0	18.5	AIC	PlasmaVL	2539.044162436821
0	18.5	adjR2	PlasmaVL	0.34629329195133685
0	18.5	devExp	PlasmaVL	0.3580017454690325
0	19	predictionMAE	Intact	2.167235184552384
0	19	predictionMAEsd	Intact	1.6195489087601502
0	19	predictionMSE	Intact	7.587230139460215
0	19	predictionMSEsd	Intact	10.688733921726714
0	19	AIC	Intact	1043.5091684302943
0	19	adjR2	Intact	0.9389116891432846
0	19	devExp	Intact	0.9482603150653968
0	19	predictionMAE	Defective	1.8502639974519983
0	19	predictionMAEsd	Defective	0.8685134873091489
0	19	predictionMSE	Defective	5.192216802331038
0	19	predictionMSEsd	Defective	4.608687534329098
0	19	AIC	Defective	1594.8920359315061
0	19	adjR2	Defective	0.6248059588778883
0	19	devExp	Defective	0.6722394567018465
0	19	predictionMAE	PlasmaVL	2.4790002730932996
0	19	predictionMAEsd	PlasmaVL	0.6753090766292742
0	19	predictionMSE	PlasmaVL	11.68392945570137
0	19	predictionMSEsd	PlasmaVL	7.2032345614389754
0	19	AIC	PlasmaVL	2542.6621307624573
0	19	adjR2	PlasmaVL	0.3413887276385966
0	19	devExp	PlasmaVL	0.3532077068333214
0	19.5	predictionMAE	Intact	2.168298698882804
0	19.5	predictionMAEsd	Intact	1.6177773423616528
0	19.5	predictionMSE	Intact	7.588838868220317
0	19.5	predictionMSEsd	Intact	10.667492801201512
0	19.5	AIC	Intact	1045.8246077339602
0	19.5	adjR2	Intact	0.9385544262664395
0	19.5	devExp	Intact	0.9479566026817261
0	19.5	predictionMAE	Defective	1.8563765951252953
0	19.5	predictionMAEsd	Defective	0.8635563694248451
0	19.5	predictionMSE	Defective	5.205310062327891
0	19.5	predictionMSEsd	Defective	4.575373771160348
0	19.5	AIC	Defective	1597.5236457484095
0	19.5	adjR2	Defective	0.6222622566691456
0	19.5	devExp	Defective	0.6699411277115006
0	19.5	predictionMAE	PlasmaVL	2.4871950200727704
0	19.5	predictionMAEsd	PlasmaVL	0.6786456668256179
0	19.5	predictionMSE	PlasmaVL	11.763888801927603
0	19.5	predictionMSEsd	PlasmaVL	7.270579242538287
0	19.5	AIC	PlasmaVL	2546.3203997065766
0	19.5	adjR2	PlasmaVL	0.33660328631350167
0	19.5	devExp	PlasmaVL	0.3485350739848618
0	20	predictionMAE	Intact	2.169259245167696
0	20	predictionMAEsd	Intact	1.6158855176621436
0	20	predictionMSE	Intact	7.589805867021588
0	20	predictionMSEsd	Intact	10.644908868758382
0	20	AIC	Intact	1048.4363050319766
0	20	adjR2	Intact	0.938148925519461
0	20	devExp	Intact	0.9476118453870213
0	20	predictionMAE	Defective	1.8620106273827632
0	20	predictionMAEsd	Defective	0.8590663208416286
0	20	predictionMSE	Defective	5.219181583034827
0	20	predictionMSEsd	Defective	4.54366202229921
0	20	AIC	Defective	1600.0919576267822
0	20	adjR2	Defective	0.619763650285003
0	20	devExp	Defective	0.6676833654245492
0	20	predictionMAE	PlasmaVL	2.4944439589505105
0	20	predictionMAEsd	PlasmaVL	0.6822045138608368
0	20	predictionMSE	PlasmaVL	11.844630594420483
0	20	predictionMSEsd	PlasmaVL	7.340685047159575
0	20	AIC	PlasmaVL	2549.588779625541
0	20	adjR2	PlasmaVL	0.33190095316791635
0	20	devExp	PlasmaVL	0.343936380722597
0	20.5	predictionMAE	Intact	2.1703005449322244
0	20.5	predictionMAEsd	Intact	1.6141153347256694
0	20.5	predictionMSE	Intact	7.590881324130917
0	20.5	predictionMSEsd	Intact	10.624242498760577
0	20.5	AIC	Intact	1050.2469859078826
0	20.5	adjR2	Intact	0.9378662039984198
0	20.5	devExp	Intact	0.9473714503969285
0	20.5	predictionMAE	Defective	1.8667333947798945
0	20.5	predictionMAEsd	Defective	0.8550582408789025
0	20.5	predictionMSE	Defective	5.2324703859864865
0	20.5	predictionMSEsd	Defective	4.514639072120471
0	20.5	AIC	Defective	1602.460622806605
0	20.5	adjR2	Defective	0.6174452608384164
0	20.5	devExp	Defective	0.6655886892102322
0	20.5	predictionMAE	PlasmaVL	2.5014472824444174
0	20.5	predictionMAEsd	PlasmaVL	0.6834745776744261
0	20.5	predictionMSE	PlasmaVL	11.905889252909196
0	20.5	predictionMSEsd	PlasmaVL	7.390013842298033
0	20.5	AIC	PlasmaVL	2552.2785521244714
0	20.5	adjR2	PlasmaVL	0.3281852886933816
0	20.5	devExp	PlasmaVL	0.3403250424141172
0	21	predictionMAE	Intact	2.1711521746706293
0	21	predictionMAEsd	Intact	1.6128642502035653
0	21	predictionMSE	Intact	7.592149330539991
0	21	predictionMSEsd	Intact	10.608210187227268
0	21	AIC	Intact	1051.5452964512842
0	21	adjR2	Intact	0.9376626740908753
0	21	devExp	Intact	0.9471983723187806
0	21	predictionMAE	Defective	1.8704658705375086
0	21	predictionMAEsd	Defective	0.8521790973334589
0	21	predictionMSE	Defective	5.245353757415441
0	21	predictionMSEsd	Defective	4.491317564309177
0	21	AIC	Defective	1604.590764789394
0	21	adjR2	Defective	0.6153512104607753
0	21	devExp	Defective	0.6636998700231123
0	21	predictionMAE	PlasmaVL	2.5080608097149506
0	21	predictionMAEsd	PlasmaVL	0.6855182921608763
0	21	predictionMSE	PlasmaVL	11.95979810923178
0	21	predictionMSEsd	PlasmaVL	7.437455298046036
0	21	AIC	PlasmaVL	2554.6899303006558
0	21	adjR2	PlasmaVL	0.32484568197767427
0	21	devExp	PlasmaVL	0.33709122342538606
0	21.5	predictionMAE	Intact	2.1720849987950746
0	21.5	predictionMAEsd	Intact	1.6117193186586831
0	21.5	predictionMSE	Intact	7.593369892999708
0	21.5	predictionMSEsd	Intact	10.593516143405953
0	21.5	AIC	Intact	1052.2376541401575
0	21.5	adjR2	Intact	0.9375538574975275
0	21.5	devExp	Intact	0.9471058356515646
0	21.5	predictionMAE	Defective	1.8738093165895657
0	21.5	predictionMAEsd	Defective	0.8491580690883127
0	21.5	predictionMSE	Defective	5.255553159054868
0	21.5	predictionMSEsd	Defective	4.465622018945724
0	21.5	AIC	Defective	1606.4545593991193
0	21.5	adjR2	Defective	0.6135089352518541
0	21.5	devExp	Defective	0.6620368353252458
0	21.5	predictionMAE	PlasmaVL	2.514330722821218
0	21.5	predictionMAEsd	PlasmaVL	0.6881680554412823
0	21.5	predictionMSE	PlasmaVL	12.008597483074688
0	21.5	predictionMSEsd	PlasmaVL	7.482232992449689
0	21.5	AIC	PlasmaVL	2556.887225555645
0	21.5	adjR2	PlasmaVL	0.3217834563167694
0	21.5	devExp	PlasmaVL	0.3341227191895681
0	22	predictionMAE	Intact	2.173098558935081
0	22	predictionMAEsd	Intact	1.6104338360073942
0	22	predictionMSE	Intact	7.594639396935324
0	22	predictionMSEsd	Intact	10.577156576655002
0	22	AIC	Intact	1053.2937257682108
0	22	adjR2	Intact	0.9373875304616625
0	22	devExp	Intact	0.9469644068991839
0	22	predictionMAE	Defective	1.8768911931638743
0	22	predictionMAEsd	Defective	0.8463084913389687
0	22	predictionMSE	Defective	5.2658578567812
0	22	predictionMSEsd	Defective	4.440838110690008
0	22	AIC	Defective	1608.261719200829
0	22	adjR2	Defective	0.611714217114414
0	22	devExp	Defective	0.6604162890005407
0	22	predictionMAE	PlasmaVL	2.520079013060875
0	22	predictionMAEsd	PlasmaVL	0.6907558893043275
0	22	predictionMSE	PlasmaVL	12.058219984988884
0	22	predictionMSEsd	PlasmaVL	7.527534985978864
0	22	AIC	PlasmaVL	2559.051451682888
0	22	adjR2	PlasmaVL	0.3187471494829609
0	22	devExp	PlasmaVL	0.33117075563617204
0	22.5	predictionMAE	Intact	2.174134807338085
0	22.5	predictionMAEsd	Intact	1.6092634761807276
0	22.5	predictionMSE	Intact	7.596593807333346
0	22.5	predictionMSEsd	Intact	10.560948909098347
0	22.5	AIC	Intact	1054.6739234154097
0	22.5	adjR2	Intact	0.9371694994139527
0	22.5	devExp	Intact	0.9467790218481874
0	22.5	predictionMAE	Defective	1.879682352014747
0	22.5	predictionMAEsd	Defective	0.8436684592273873
0	22.5	predictionMSE	Defective	5.275891759343505
0	22.5	predictionMSEsd	Defective	4.416279677921413
0	22.5	AIC	Defective	1610.0508064113858
0	22.5	adjR2	Defective	0.6099278167524986
0	22.5	devExp	Defective	0.6588013981420614
0	22.5	predictionMAE	PlasmaVL	2.525578127928966
0	22.5	predictionMAEsd	PlasmaVL	0.692875333831471
0	22.5	predictionMSE	PlasmaVL	12.107645066662808
0	22.5	predictionMSEsd	PlasmaVL	7.573794256321564
0	22.5	AIC	PlasmaVL	2561.179246927571
0	22.5	adjR2	PlasmaVL	0.31574189576145084
0	22.5	devExp	PlasmaVL	0.3282496842099633
0	23	predictionMAE	Intact	2.175150172506555
0	23	predictionMAEsd	Intact	1.6080402442402144
0	23	predictionMSE	Intact	7.598459836831294
0	23	predictionMSEsd	Intact	10.544128201188746
0	23	AIC	Intact	1056.3694297155412
0	23	adjR2	Intact	0.9369006172018259
0	23	devExp	Intact	0.9465503883076144
0	23	predictionMAE	Defective	1.8827119710348608
0	23	predictionMAEsd	Defective	0.8410305740750997
0	23	predictionMSE	Defective	5.286359430080166
0	23	predictionMSEsd	Defective	4.391789066157222
0	23	AIC	Defective	1611.841644787291
0	23	adjR2	Defective	0.6081309781887904
0	23	devExp	Defective	0.6571760814234722
0	23	predictionMAE	PlasmaVL	2.530861000515137
0	23	predictionMAEsd	PlasmaVL	0.6952747109327231
0	23	predictionMSE	PlasmaVL	12.158677094430766
0	23	predictionMSEsd	PlasmaVL	7.622822361033562
0	23	AIC	PlasmaVL	2563.303679488658
0	23	adjR2	PlasmaVL	0.3127299870113027
0	23	devExp	PlasmaVL	0.3253231021929098
0	23.5	predictionMAE	Intact	2.175929986146519
0	23.5	predictionMAEsd	Intact	1.60681599881096
0	23.5	predictionMSE	Intact	7.5999109096387345
0	23.5	predictionMSEsd	Intact	10.527337144471264
0	23.5	AIC	Intact	1058.0070137399766
0	23.5	adjR2	Intact	0.9366398253933808
0	23.5	devExp	Intact	0.9463286285612386
0	23.5	predictionMAE	Defective	1.885440330438633
0	23.5	predictionMAEsd	Defective	0.8387430944859373
0	23.5	predictionMSE	Defective	5.296928151952689
0	23.5	predictionMSEsd	Defective	4.369332561800237
0	23.5	AIC	Defective	1613.5899002652463
0	23.5	adjR2	Defective	0.6063686911566202
0	23.5	devExp	Defective	0.6555807988492948
0	23.5	predictionMAE	PlasmaVL	2.5359498709380675
0	23.5	predictionMAEsd	PlasmaVL	0.6974619615485278
0	23.5	predictionMSE	PlasmaVL	12.21155930323621
0	23.5	predictionMSEsd	PlasmaVL	7.674161726931519
0	23.5	AIC	PlasmaVL	2565.4253245708533
0	23.5	adjR2	PlasmaVL	0.30971286939777576
0	23.5	devExp	PlasmaVL	0.3223927799858892
0	24	predictionMAE	Intact	2.1764704020173657
0	24	predictionMAEsd	Intact	1.6054728154115046
0	24	predictionMSE	Intact	7.6003412478803
0	24	predictionMSEsd	Intact	10.509518899697209
0	24	AIC	Intact	1059.7353327551657
0	24	adjR2	Intact	0.9363633871691405
0	24	devExp	Intact	0.9460935203730064
0	24	predictionMAE	Defective	1.8879287511263991
0	24	predictionMAEsd	Defective	0.8361538493505553
0	24	predictionMSE	Defective	5.307287660800215
0	24	predictionMSEsd	Defective	4.3471792980026285
0	24	AIC	Defective	1615.3595752619165
0	24	adjR2	Defective	0.6045742349558239
0	24	devExp	Defective	0.6539527875598059
0	24	predictionMAE	PlasmaVL	2.540467414010789
0	24	predictionMAEsd	PlasmaVL	0.6995145927215491
0	24	predictionMSE	PlasmaVL	12.2652645370207
0	24	predictionMSEsd	PlasmaVL	7.726037613282089
0	24	AIC	PlasmaVL	2567.7714598774114
0	24	adjR2	PlasmaVL	0.30673128076866374
0	24	devExp	PlasmaVL	0.319494663559708
0	24.5	predictionMAE	Intact	2.1768834797358307
0	24.5	predictionMAEsd	Intact	1.6049294169906787
0	24.5	predictionMSE	Intact	7.602075425846693
0	24.5	predictionMSEsd	Intact	10.50174330007869
0	24.5	AIC	Intact	1060.8123419000203
0	24.5	adjR2	Intact	0.9361905214328017
0	24.5	devExp	Intact	0.9459465106396797
0	24.5	predictionMAE	Defective	1.889339440169074
0	24.5	predictionMAEsd	Defective	0.8350050055272077
0	24.5	predictionMSE	Defective	5.314431274199878
0	24.5	predictionMSEsd	Defective	4.3372000133630815
0	24.5	AIC	Defective	1616.6285277836596
0	24.5	adjR2	Defective	0.6032832828464179
0	24.5	devExp	Defective	0.6527843191488174
0	24.5	predictionMAE	PlasmaVL	2.543597174444776
0	24.5	predictionMAEsd	PlasmaVL	0.6981913753542938
0	24.5	predictionMSE	PlasmaVL	12.301946243190578
0	24.5	predictionMSEsd	PlasmaVL	7.759359014757978
0	24.5	AIC	PlasmaVL	2569.369266107814
0	24.5	adjR2	PlasmaVL	0.3044366781715512
0	24.5	devExp	PlasmaVL	0.31725209111541613
0	25	predictionMAE	Intact	2.177433065329306
0	25	predictionMAEsd	Intact	1.6044117049355813
0	25	predictionMSE	Intact	7.604481685447252
0	25	predictionMSEsd	Intact	10.493792454191027
0	25	AIC	Intact	1061.9647365771561
0	25	adjR2	Intact	0.9360050378599305
0	25	devExp	Intact	0.9457887658667404
0	25	predictionMAE	Defective	1.8904823621930351
0	25	predictionMAEsd	Defective	0.8342225802715666
0	25	predictionMSE	Defective	5.321902703242537
0	25	predictionMSEsd	Defective	4.327837240316699
0	25	AIC	Defective	1617.8888522088796
0	25	adjR2	Defective	0.6019964666443893
0	25	devExp	Defective	0.6516188294853061
0	25	predictionMAE	PlasmaVL	2.5460845087908637
0	25	predictionMAEsd	PlasmaVL	0.6964524892329161
0	25	predictionMSE	PlasmaVL	12.330846644580037
0	25	predictionMSEsd	PlasmaVL	7.786245074672315
0	25	AIC	PlasmaVL	2570.4433061635705
0	25	adjR2	PlasmaVL	0.30247285707763905
0	25	devExp	PlasmaVL	0.3153378302724452
0	25.5	predictionMAE	Intact	2.178004338034995
0	25.5	predictionMAEsd	Intact	1.6039315691735874
0	25.5	predictionMSE	Intact	7.606789769708061
0	25.5	predictionMSEsd	Intact	10.48671924027641
0	25.5	AIC	Intact	1062.8517297947806
0	25.5	adjR2	Intact	0.935861895352663
0	25.5	devExp	Intact	0.9456670161708843
0	25.5	predictionMAE	Defective	1.8912632077864984
0	25.5	predictionMAEsd	Defective	0.8332995026049185
0	25.5	predictionMSE	Defective	5.3272822739358725
0	25.5	predictionMSEsd	Defective	4.316893315789887
0	25.5	AIC	Defective	1619.0470432625548
0	25.5	adjR2	Defective	0.6008078368965344
0	25.5	devExp	Defective	0.6505392702653192
0	25.5	predictionMAE	PlasmaVL	2.547654479166339
0	25.5	predictionMAEsd	PlasmaVL	0.6956535214893399
0	25.5	predictionMSE	PlasmaVL	12.349344099939565
0	25.5	predictionMSEsd	PlasmaVL	7.803902063395701
0	25.5	AIC	PlasmaVL	2571.4472651348383
0	25.5	adjR2	PlasmaVL	0.30101197653279976
0	25.5	devExp	PlasmaVL	0.31393482846004245
0	26	predictionMAE	Intact	2.178694446156146
0	26	predictionMAEsd	Intact	1.6033856805411644
0	26	predictionMSE	Intact	7.609300264386101
0	26	predictionMSEsd	Intact	10.47969133386272
0	26	AIC	Intact	1063.903588202861
0	26	adjR2	Intact	0.935691730714144
0	26	devExp	Intact	0.945522276878472
0	26	predictionMAE	Defective	1.8922787921423863
0	26	predictionMAEsd	Defective	0.8325331375354847
0	26	predictionMSE	Defective	5.332943415977286
0	26	predictionMSEsd	Defective	4.306465661237131
0	26	AIC	Defective	1620.144620704351
0	26	adjR2	Defective	0.5996793399431228
0	26	devExp	Defective	0.6495153370037894
0	26	predictionMAE	PlasmaVL	2.548797035091629
0	26	predictionMAEsd	PlasmaVL	0.6947506635480852
0	26	predictionMSE	PlasmaVL	12.363462251661872
0	26	predictionMSEsd	PlasmaVL	7.816499455614994
0	26	AIC	PlasmaVL	2572.333615414806
0	26	adjR2	PlasmaVL	0.29971680087227215
0	26	devExp	PlasmaVL	0.31269526533452835
0	26.5	predictionMAE	Intact	2.1793346696426728
0	26.5	predictionMAEsd	Intact	1.60289134258568
0	26.5	predictionMSE	Intact	7.6116104798708655
0	26.5	predictionMSEsd	Intact	10.471549130906306
0	26.5	AIC	Intact	1064.9017465490724
0	26.5	adjR2	Intact	0.9355298428084302
0	26.5	devExp	Intact	0.9453845866236903
0	26.5	predictionMAE	Defective	1.8935441810464015
0	26.5	predictionMAEsd	Defective	0.8317379872216383
0	26.5	predictionMSE	Defective	5.339486286403087
0	26.5	predictionMSEsd	Defective	4.296528763200243
0	26.5	AIC	Defective	1621.1708228261025
0	26.5	adjR2	Defective	0.5986247744286628
0	26.5	devExp	Defective	0.6485622351411394
0	26.5	predictionMAE	PlasmaVL	2.549798237531567
0	26.5	predictionMAEsd	PlasmaVL	0.6939558161005485
0	26.5	predictionMSE	PlasmaVL	12.373637009343398
0	26.5	predictionMSEsd	PlasmaVL	7.825351350704768
0	26.5	AIC	PlasmaVL	2573.475777138911
0	26.5	adjR2	PlasmaVL	0.29861545710584836
0	26.5	devExp	PlasmaVL	0.31165057354591397
0	27	predictionMAE	Intact	2.1796794987726935
0	27	predictionMAEsd	Intact	1.6025142979306222
0	27	predictionMSE	Intact	7.612857173388633
0	27	predictionMSEsd	Intact	10.462264399465141
0	27	AIC	Intact	1065.7447893157275
0	27	adjR2	Intact	0.9353927842253814
0	27	devExp	Intact	0.9452679992935865
0	27	predictionMAE	Defective	1.8945473151764698
0	27	predictionMAEsd	Defective	0.8310737687185241
0	27	predictionMSE	Defective	5.344570200218491
0	27	predictionMSEsd	Defective	4.287494878430688
0	27	AIC	Defective	1622.1138042209834
0	27	adjR2	Defective	0.597653220952125
0	27	devExp	Defective	0.6476836039437726
0	27	predictionMAE	PlasmaVL	2.5508727108532856
0	27	predictionMAEsd	PlasmaVL	0.6929948486208246
0	27	predictionMSE	PlasmaVL	12.383158779318682
0	27	predictionMSEsd	PlasmaVL	7.833641208262212
0	27	AIC	PlasmaVL	2574.2175343261156
0	27	adjR2	PlasmaVL	0.2975734007691361
0	27	devExp	PlasmaVL	0.3106599338294572
0	27.5	predictionMAE	Intact	2.179840819658
0	27.5	predictionMAEsd	Intact	1.6021850094209047
0	27.5	predictionMSE	Intact	7.613829764255951
0	27.5	predictionMSEsd	Intact	10.45376369044683
0	27.5	AIC	Intact	1066.362778127283
0	27.5	adjR2	Intact	0.9352921284283767
0	27.5	devExp	Intact	0.9451823802237367
0	27.5	predictionMAE	Defective	1.895576288185843
0	27.5	predictionMAEsd	Defective	0.8306378679687794
0	27.5	predictionMSE	Defective	5.348876370031542
0	27.5	predictionMSEsd	Defective	4.280374159418657
0	27.5	AIC	Defective	1622.982154550954
0	27.5	adjR2	Defective	0.596756867528798
0	27.5	devExp	Defective	0.6468729040961771
0	27.5	predictionMAE	PlasmaVL	2.551740663345327
0	27.5	predictionMAEsd	PlasmaVL	0.6921764147815046
0	27.5	predictionMSE	PlasmaVL	12.393402700522444
0	27.5	predictionMSEsd	PlasmaVL	7.842712077355407
0	27.5	AIC	PlasmaVL	2574.526851991815
0	27.5	adjR2	PlasmaVL	0.296531062428824
0	27.5	devExp	PlasmaVL	0.30967074656267535
0	28	predictionMAE	Intact	2.180015351607922
0	28	predictionMAEsd	Intact	1.6017459237047655
0	28	predictionMSE	Intact	7.6144143992265265
0	28	predictionMSEsd	Intact	10.445219210908787
0	28	AIC	Intact	1067.0037145065714
0	28	adjR2	Intact	0.9351875669012648
0	28	devExp	Intact	0.9450934351430202
0	28	predictionMAE	Defective	1.8967445418087636
0	28	predictionMAEsd	Defective	0.8303350422951146
0	28	predictionMSE	Defective	5.352832893406417
0	28	predictionMSEsd	Defective	4.274505861524179
0	28	AIC	Defective	1623.8226258572188
0	28	adjR2	Defective	0.5958876952826695
0	28	devExp	Defective	0.6460865434834433
0	28	predictionMAE	PlasmaVL	2.5523317585844594
0	28	predictionMAEsd	PlasmaVL	0.6914638175473485
0	28	predictionMSE	PlasmaVL	12.402398509493597
0	28	predictionMSEsd	PlasmaVL	7.851504502636461
0	28	AIC	PlasmaVL	2575.674885785768
0	28	adjR2	PlasmaVL	0.2955313153813698
0	28	devExp	PlasmaVL	0.30872699265621106
0	28.5	predictionMAE	Intact	2.1802646869575875
0	28.5	predictionMAEsd	Intact	1.6014662511570754
0	28.5	predictionMSE	Intact	7.615159483480682
0	28.5	predictionMSEsd	Intact	10.437903443374639
0	28.5	AIC	Intact	1067.4545411344495
0	28.5	adjR2	Intact	0.9351139271349933
0	28.5	devExp	Intact	0.9450308106790831
0	28.5	predictionMAE	Defective	1.897747958732508
0	28.5	predictionMAEsd	Defective	0.8301833747063422
0	28.5	predictionMSE	Defective	5.357543952090061
0	28.5	predictionMSEsd	Defective	4.269788805179644
0	28.5	AIC	Defective	1624.6223414764597
0	28.5	adjR2	Defective	0.5950612349820457
0	28.5	devExp	Defective	0.6453412217884842
0	28.5	predictionMAE	PlasmaVL	2.5527586487132368
0	28.5	predictionMAEsd	PlasmaVL	0.6912560864432877
0	28.5	predictionMSE	PlasmaVL	12.410750118206014
0	28.5	predictionMSEsd	PlasmaVL	7.861234232618513
0	28.5	AIC	PlasmaVL	2575.884870622132
0	28.5	adjR2	PlasmaVL	0.2945647361875038
0	28.5	devExp	PlasmaVL	0.30781870807452894
0	29	predictionMAE	Intact	2.1804736862561205
0	29	predictionMAEsd	Intact	1.6013026292259924
0	29	predictionMSE	Intact	7.61601655187512
0	29	predictionMSEsd	Intact	10.431188476654077
0	29	AIC	Intact	1067.8544279037087
0	29	adjR2	Intact	0.9350485440903893
0	29	devExp	Intact	0.9449752186808387
0	29	predictionMAE	Defective	1.89878677816592
0	29	predictionMAEsd	Defective	0.8301446340486225
0	29	predictionMSE	Defective	5.36302417459067
0	29	predictionMSEsd	Defective	4.265832172527067
0	29	AIC	Defective	1625.4082101979327
0	29	adjR2	Defective	0.594248635001044
0	29	devExp	Defective	0.6446097578954877
0	29	predictionMAE	PlasmaVL	2.5533240051905812
0	29	predictionMAEsd	PlasmaVL	0.6911654603447408
0	29	predictionMSE	PlasmaVL	12.419483009180869
0	29	predictionMSEsd	PlasmaVL	7.870731049479246
0	29	AIC	PlasmaVL	2576.5487911895225
0	29	adjR2	PlasmaVL	0.2935987214969036
0	29	devExp	PlasmaVL	0.30690198744346864
0	29.5	predictionMAE	Intact	2.1805218164288442
0	29.5	predictionMAEsd	Intact	1.6012716868023806
0	29.5	predictionMSE	Intact	7.6168805304984595
0	29.5	predictionMSEsd	Intact	10.424982688578586
0	29.5	AIC	Intact	1068.2410974673742
0	29.5	adjR2	Intact	0.9349852595909358
0	29.5	devExp	Intact	0.9449214121743068
0	29.5	predictionMAE	Defective	1.900057113143136
0	29.5	predictionMAEsd	Defective	0.8302057716977446
0	29.5	predictionMSE	Defective	5.36929682298365
0	29.5	predictionMSEsd	Defective	4.262643566127938
0	29.5	AIC	Defective	1626.1899781748343
0	29.5	adjR2	Defective	0.5934393317777092
0	29.5	devExp	Defective	0.643882222980366
0	29.5	predictionMAE	PlasmaVL	2.5538348344743147
0	29.5	predictionMAEsd	PlasmaVL	0.6902744061158614
0	29.5	predictionMSE	PlasmaVL	12.425236499051438
0	29.5	predictionMSEsd	PlasmaVL	7.875965627623005
0	29.5	AIC	PlasmaVL	2577.1758079264805
0	29.5	adjR2	PlasmaVL	0.292683503847881
0	29.5	devExp	PlasmaVL	0.3060300811187836
0	30	predictionMAE	Intact	2.180570464924553
0	30	predictionMAEsd	Intact	1.601239361748035
0	30	predictionMSE	Intact	7.617853943396546
0	30	predictionMSEsd	Intact	10.418367360902907
0	30	AIC	Intact	1068.762033185361
0	30	adjR2	Intact	0.9348999036948574
0	30	devExp	Intact	0.9448488357777465
0	30	predictionMAE	Defective	1.901403416485612
0	30	predictionMAEsd	Defective	0.8303486511515599
0	30	predictionMSE	Defective	5.376317320285165
0	30	predictionMSEsd	Defective	4.259733993102747
0	30	AIC	Defective	1626.984280615641
0	30	adjR2	Defective	0.5926152770629558
0	30	devExp	Defective	0.6431412168120667
0	30	predictionMAE	PlasmaVL	2.554277995506972
0	30	predictionMAEsd	PlasmaVL	0.6890620409494903
0	30	predictionMSE	PlasmaVL	12.430597071261449
0	30	predictionMSEsd	PlasmaVL	7.881192142339908
0	30	AIC	PlasmaVL	2577.8136335080267
0	30	adjR2	PlasmaVL	0.29174310750566956
0	30	devExp	PlasmaVL	0.3051256692281632
0	30.5	predictionMAE	Intact	2.1810838031457562
0	30.5	predictionMAEsd	Intact	1.6005651594945944
0	30.5	predictionMSE	Intact	7.618948166835312
0	30.5	predictionMSEsd	Intact	10.411317560168737
0	30.5	AIC	Intact	1069.4114659935349
0	30.5	adjR2	Intact	0.934793336906496
0	30.5	devExp	Intact	0.9447582207956455
0	30.5	predictionMAE	Defective	1.9028051747136108
0	30.5	predictionMAEsd	Defective	0.8305727070286186
0	30.5	predictionMSE	Defective	5.384041426750394
0	30.5	predictionMSEsd	Defective	4.257155983401262
0	30.5	AIC	Defective	1627.7898900166247
0	30.5	adjR2	Defective	0.5917776745051644
0	30.5	devExp	Defective	0.6423878270022908
0	30.5	predictionMAE	PlasmaVL	2.5547075333274445
0	30.5	predictionMAEsd	PlasmaVL	0.6877913373297563
0	30.5	predictionMSE	PlasmaVL	12.436946215574485
0	30.5	predictionMSEsd	PlasmaVL	7.88762058196142
0	30.5	AIC	PlasmaVL	2578.4764476029945
0	30.5	adjR2	PlasmaVL	0.2907646391871639
0	30.5	devExp	PlasmaVL	0.304183088484996
0	31	predictionMAE	Intact	2.1816910751688248
0	31	predictionMAEsd	Intact	1.5997568787885437
0	31	predictionMSE	Intact	7.6201751334296315
0	31	predictionMSEsd	Intact	10.40381033727812
0	31	AIC	Intact	1070.183558200331
0	31	adjR2	Intact	0.934666415816722
0	31	devExp	Intact	0.944650295104305
0	31	predictionMAE	Defective	1.9043264912987992
0	31	predictionMAEsd	Defective	0.8308597845940758
0	31	predictionMSE	Defective	5.392622109024899
0	31	predictionMSEsd	Defective	4.25504317641328
0	31	AIC	Defective	1628.6056198357937
0	31	adjR2	Defective	0.590927694070104
0	31	devExp	Defective	0.6416231111624274
0	31	predictionMAE	PlasmaVL	2.5551320568583993
0	31	predictionMAEsd	PlasmaVL	0.6864561145736702
0	31	predictionMSE	PlasmaVL	12.444460290714893
0	31	predictionMSEsd	PlasmaVL	7.895514361869139
0	31	AIC	PlasmaVL	2579.1630998180926
0	31	adjR2	PlasmaVL	0.2897496423099354
0	31	devExp	PlasmaVL	0.3032038780941891
0	31.5	predictionMAE	Intact	2.182325404361128
0	31.5	predictionMAEsd	Intact	1.5989050209259545
0	31.5	predictionMSE	Intact	7.621549240561489
0	31.5	predictionMSEsd	Intact	10.395823473011172
0	31.5	AIC	Intact	1071.0724354106287
0	31.5	adjR2	Intact	0.9345199908315611
0	31.5	devExp	Intact	0.9445257812372643
0	31.5	predictionMAE	Defective	1.9059525367093961
0	31.5	predictionMAEsd	Defective	0.8312198526345692
0	31.5	predictionMSE	Defective	5.4021250999928965
0	31.5	predictionMSEsd	Defective	4.253536563277572
0	31.5	AIC	Defective	1629.4303256495245
0	31.5	adjR2	Defective	0.5900664707874264
0	31.5	devExp	Defective	0.6408480957642054
0	31.5	predictionMAE	PlasmaVL	2.555984207699892
0	31.5	predictionMAEsd	PlasmaVL	0.6856886836290922
0	31.5	predictionMSE	PlasmaVL	12.45334680306266
0	31.5	predictionMSEsd	PlasmaVL	7.90519504350993
0	31.5	AIC	PlasmaVL	2579.8724462398604
0	31.5	adjR2	PlasmaVL	0.28869965426629374
0	31.5	devExp	PlasmaVL	0.30218957162194215
0	32	predictionMAE	Intact	2.1827231882655997
0	32	predictionMAEsd	Intact	1.597766685906209
0	32	predictionMSE	Intact	7.620946564792678
0	32	predictionMSEsd	Intact	10.385335554099866
0	32	AIC	Intact	1071.9483328622762
0	32	adjR2	Intact	0.9343753481394432
0	32	devExp	Intact	0.944402731626147
0	32	predictionMAE	Defective	1.907263920402251
0	32	predictionMAEsd	Defective	0.8310688472838434
0	32	predictionMSE	Defective	5.408733309716087
0	32	predictionMSEsd	Defective	4.245968234783465
0	32	AIC	Defective	1630.172403587574
0	32	adjR2	Defective	0.5892880538906218
0	32	devExp	Defective	0.640145146670494
0	32	predictionMAE	PlasmaVL	2.5572517979761256
0	32	predictionMAEsd	PlasmaVL	0.6857919963910375
0	32	predictionMSE	PlasmaVL	12.461131391839324
0	32	predictionMSEsd	PlasmaVL	7.913761726343247
0	32	AIC	PlasmaVL	2581.1665276327203
0	32	adjR2	PlasmaVL	0.28768001294133694
0	32	devExp	PlasmaVL	0.3012067979855672
0	32.5	predictionMAE	Intact	2.183084068873603
0	32.5	predictionMAEsd	Intact	1.5965251965649283
0	32.5	predictionMSE	Intact	7.620002189082579
0	32.5	predictionMSEsd	Intact	10.37384445691501
0	32.5	AIC	Intact	1072.9068561568301
0	32.5	adjR2	Intact	0.9342166921467352
0	32.5	devExp	Intact	0.9442677543797701
0	32.5	predictionMAE	Defective	1.9085711116004431
0	32.5	predictionMAEsd	Defective	0.8309238752035123
0	32.5	predictionMSE	Defective	5.415476137721117
0	32.5	predictionMSEsd	Defective	4.237374992874448
0	32.5	AIC	Defective	1630.9078426425633
0	32.5	adjR2	Defective	0.5885147727374929
0	32.5	devExp	Defective	0.6394463181297692
0	32.5	predictionMAE	PlasmaVL	2.558563313442236
0	32.5	predictionMAEsd	PlasmaVL	0.6860661757869763
0	32.5	predictionMSE	PlasmaVL	12.469964905561008
0	32.5	predictionMSEsd	PlasmaVL	7.9238295661402125
0	32.5	AIC	PlasmaVL	2581.8828071428447
0	32.5	adjR2	PlasmaVL	0.28663951235476426
0	32.5	devExp	PlasmaVL	0.3002032595025973
0	33	predictionMAE	Intact	2.183462928424987
0	33	predictionMAEsd	Intact	1.5952013665348745
0	33	predictionMSE	Intact	7.619070926191921
0	33	predictionMSEsd	Intact	10.36165660658244
0	33	AIC	Intact	1073.9632447669305
0	33	adjR2	Intact	0.9340413968392679
0	33	devExp	Intact	0.9441186237718514
0	33	predictionMAE	Defective	1.9099260050693438
0	33	predictionMAEsd	Defective	0.8309151324728741
0	33	predictionMSE	Defective	5.423092606801368
0	33	predictionMSEsd	Defective	4.229035633502182
0	33	AIC	Defective	1631.6509205442087
0	33	adjR2	Defective	0.5877319707591704
0	33	devExp	Defective	0.6387388084544076
0	33	predictionMAE	PlasmaVL	2.559984287551258
0	33	predictionMAEsd	PlasmaVL	0.6865642465154956
0	33	predictionMSE	PlasmaVL	12.480621525394591
0	33	predictionMSEsd	PlasmaVL	7.936429823517719
0	33	AIC	PlasmaVL	2581.9872901461877
0	33	adjR2	PlasmaVL	0.2855689483728472
0	33	devExp	PlasmaVL	0.29916954531967865
0	33.5	predictionMAE	Intact	2.1838548721779345
0	33.5	predictionMAEsd	Intact	1.5937988325339196
0	33.5	predictionMSE	Intact	7.618039137445146
0	33.5	predictionMSEsd	Intact	10.348858680725435
0	33.5	AIC	Intact	1075.046704603803
0	33.5	adjR2	Intact	0.9338611236091716
0	33.5	devExp	Intact	0.9439652544314657
0	33.5	predictionMAE	Defective	1.9113025324483996
0	33.5	predictionMAEsd	Defective	0.8311039670770508
0	33.5	predictionMSE	Defective	5.431529039663455
0	33.5	predictionMSEsd	Defective	4.221684675097192
0	33.5	AIC	Defective	1632.39244667086
0	33.5	adjR2	Defective	0.5869491920002973
0	33.5	devExp	Defective	0.638030978100146
0	33.5	predictionMAE	PlasmaVL	2.561752722709199
0	33.5	predictionMAEsd	PlasmaVL	0.6874003888256237
0	33.5	predictionMSE	PlasmaVL	12.49022474253158
0	33.5	predictionMSEsd	PlasmaVL	7.947628075107264
0	33.5	AIC	PlasmaVL	2582.6530734141015
0	33.5	adjR2	PlasmaVL	0.28458233823284884
0	33.5	devExp	PlasmaVL	0.2982232268020366
0	34	predictionMAE	Intact	2.184265390690992
0	34	predictionMAEsd	Intact	1.59230527719178
0	34	predictionMSE	Intact	7.61699061129298
0	34	predictionMSEsd	Intact	10.335316600781464
0	34	AIC	Intact	1076.1921209267907
0	34	adjR2	Intact	0.9336700071930564
0	34	devExp	Intact	0.9438026591440857
0	34	predictionMAE	Defective	1.9127031328176698
0	34	predictionMAEsd	Defective	0.8314532515182608
0	34	predictionMSE	Defective	5.4408592341412625
0	34	predictionMSEsd	Defective	4.2149055875351635
0	34	AIC	Defective	1633.136884949421
0	34	adjR2	Defective	0.5861618033902685
0	34	devExp	Defective	0.6373188129898423
0	34	predictionMAE	PlasmaVL	2.563839793393686
0	34	predictionMAEsd	PlasmaVL	0.6885626514510059
0	34	predictionMSE	PlasmaVL	12.502409629019482
0	34	predictionMSEsd	PlasmaVL	7.962269356705002
0	34	AIC	PlasmaVL	2583.335872639701
0	34	adjR2	PlasmaVL	0.2835688199226394
0	34	devExp	PlasmaVL	0.2972499744745378
0	34.5	predictionMAE	Intact	2.1851555760584067
0	34.5	predictionMAEsd	Intact	1.5911822708079437
0	34.5	predictionMSE	Intact	7.618584887008175
0	34.5	predictionMSEsd	Intact	10.329781958953006
0	34.5	AIC	Intact	1077.286454429266
0	34.5	adjR2	Intact	0.9334869532014995
0	34.5	devExp	Intact	0.943646996577297
0	34.5	predictionMAE	Defective	1.9150486382484835
0	34.5	predictionMAEsd	Defective	0.8333909545369613
0	34.5	predictionMSE	Defective	5.454879338408539
0	34.5	predictionMSEsd	Defective	4.222428599405333
0	34.5	AIC	Defective	1633.8800770496505
0	34.5	adjR2	Defective	0.5853777758934433
0	34.5	devExp	Defective	0.6366143419825188
0	34.5	predictionMAE	PlasmaVL	2.5662109468738072
0	34.5	predictionMAEsd	PlasmaVL	0.6902558477485784
0	34.5	predictionMSE	PlasmaVL	12.518231623841858
0	34.5	predictionMSEsd	PlasmaVL	7.981546157537108
0	34.5	AIC	PlasmaVL	2584.7081762420557
0	34.5	adjR2	PlasmaVL	0.28252494527631644
0	34.5	devExp	PlasmaVL	0.29624251908025867
0	35	predictionMAE	Intact	2.186093542688989
0	35	predictionMAEsd	Intact	1.5899961445009523
0	35	predictionMSE	Intact	7.620399649521268
0	35	predictionMSEsd	Intact	10.323753382303334
0	35	AIC	Intact	1078.4619200212892
0	35	adjR2	Intact	0.933289762640773
0	35	devExp	Intact	0.9434793070596652
0	35	predictionMAE	Defective	1.9178026552351923
0	35	predictionMAEsd	Defective	0.8356965026261661
0	35	predictionMSE	Defective	5.470627017965206
0	35	predictionMSEsd	Defective	4.231993223562224
0	35	AIC	Defective	1634.6283462821689
0	35	adjR2	Defective	0.5845867972829719
0	35	devExp	Defective	0.6359034431793232
0	35	predictionMAE	PlasmaVL	2.568875395915136
0	35	predictionMAEsd	PlasmaVL	0.6930690611888642
0	35	predictionMSE	PlasmaVL	12.537511890686634
0	35	predictionMSEsd	PlasmaVL	8.004439872903047
0	35	AIC	PlasmaVL	2584.7036257322907
0	35	adjR2	PlasmaVL	0.2815316413433787
0	35	devExp	PlasmaVL	0.29528847516182904
0	35.5	predictionMAE	Intact	2.1871312414307047
0	35.5	predictionMAEsd	Intact	1.5887244278218762
0	35.5	predictionMSE	Intact	7.622459228677201
0	35.5	predictionMSEsd	Intact	10.317767494648606
0	35.5	AIC	Intact	1079.6815496656718
0	35.5	adjR2	Intact	0.933084543617452
0	35.5	devExp	Intact	0.9433047858013159
0	35.5	predictionMAE	Defective	1.9205259597055382
0	35.5	predictionMAEsd	Defective	0.838355776827013
0	35.5	predictionMSE	Defective	5.4880657988252235
0	35.5	predictionMSEsd	Defective	4.244152775483083
0	35.5	AIC	Defective	1635.3606353981256
0	35.5	adjR2	Defective	0.583811740413842
0	35.5	devExp	Defective	0.6352075339487476
0	35.5	predictionMAE	PlasmaVL	2.5717467833986696
0	35.5	predictionMAEsd	PlasmaVL	0.6971093242234391
0	35.5	predictionMSE	PlasmaVL	12.564799295849792
0	35.5	predictionMSEsd	PlasmaVL	8.035236728348965
0	35.5	AIC	PlasmaVL	2586.0582095608793
0	35.5	adjR2	PlasmaVL	0.2805266656068599
0	35.5	devExp	PlasmaVL	0.2943224516056296
0	36	predictionMAE	Intact	2.18827960893541
0	36	predictionMAEsd	Intact	1.5873515446411821
0	36	predictionMSE	Intact	7.624717457491654
0	36	predictionMSEsd	Intact	10.31202757426863
0	36	AIC	Intact	1080.9293974837751
0	36	adjR2	Intact	0.9328739216386129
0	36	devExp	Intact	0.9431256657985058
0	36	predictionMAE	Defective	1.923138156912705
0	36	predictionMAEsd	Defective	0.8414280327224608
0	36	predictionMSE	Defective	5.507270277878317
0	36	predictionMSEsd	Defective	4.25963768727465
0	36	AIC	Defective	1636.070048785493
0	36	adjR2	Defective	0.5830602050122782
0	36	devExp	Defective	0.6345337219586303
0	36	predictionMAE	PlasmaVL	2.5741013496162513
0	36	predictionMAEsd	PlasmaVL	0.7028503962147833
0	36	predictionMSE	PlasmaVL	12.603689792353832
0	36	predictionMSEsd	PlasmaVL	8.07474775132933
0	36	AIC	PlasmaVL	2586.068009867034
0	36	adjR2	PlasmaVL	0.27950154811563643
0	36	devExp	PlasmaVL	0.29334071174182813
0	36.5	predictionMAE	Intact	2.1889906668960752
0	36.5	predictionMAEsd	Intact	1.5859915036252803
0	36.5	predictionMSE	Intact	7.624330621120423
0	36.5	predictionMSEsd	Intact	10.307218458764137
0	36.5	AIC	Intact	1081.9713393569607
0	36.5	adjR2	Intact	0.9326975428589666
0	36.5	devExp	Intact	0.9429756659734824
0	36.5	predictionMAE	Defective	1.9248236384094255
0	36.5	predictionMAEsd	Defective	0.8442990711338285
0	36.5	predictionMSE	Defective	5.519354302404699
0	36.5	predictionMSEsd	Defective	4.272247957989749
0	36.5	AIC	Defective	1636.7259127348136
0	36.5	adjR2	Defective	0.5823634567858816
0	36.5	devExp	Defective	0.6339083540200278
0	36.5	predictionMAE	PlasmaVL	2.5756047019324835
0	36.5	predictionMAEsd	PlasmaVL	0.7088495990915985
0	36.5	predictionMSE	PlasmaVL	12.635709743767343
0	36.5	predictionMSEsd	PlasmaVL	8.118611338539145
0	36.5	AIC	PlasmaVL	2586.6918114550867
0	36.5	adjR2	PlasmaVL	0.27856983638855626
0	36.5	devExp	PlasmaVL	0.2924472773985486
0	37	predictionMAE	Intact	2.18972554618769
0	37	predictionMAEsd	Intact	1.5845406605078194
0	37	predictionMSE	Intact	7.623958805160076
0	37	predictionMSEsd	Intact	10.301892812192206
0	37	AIC	Intact	1083.0814737764745
0	37	adjR2	Intact	0.9325091086265274
0	37	devExp	Intact	0.9428154086221237
0	37	predictionMAE	Defective	1.9265137641814163
0	37	predictionMAEsd	Defective	0.8475669391846133
0	37	predictionMSE	Defective	5.532626734571391
0	37	predictionMSEsd	Defective	4.287199854815639
0	37	AIC	Defective	1637.386315964696
0	37	adjR2	Defective	0.5816606422386184
0	37	devExp	Defective	0.633277391982466
0	37	predictionMAE	PlasmaVL	2.5758230713675174
0	37	predictionMAEsd	PlasmaVL	0.711540022986389
0	37	predictionMSE	PlasmaVL	12.682227704317018
0	37	predictionMSEsd	PlasmaVL	8.143473000385283
0	37	AIC	PlasmaVL	2587.3291022495023
0	37	adjR2	PlasmaVL	0.27761795328750394
0	37	devExp	PlasmaVL	0.29153482698923217
0	37.5	predictionMAE	Intact	2.1901950009627718
0	37.5	predictionMAEsd	Intact	1.584206927524763
0	37.5	predictionMSE	Intact	7.62540420710409
0	37.5	predictionMSEsd	Intact	10.29969688504872
0	37.5	AIC	Intact	1084.0448748400195
0	37.5	adjR2	Intact	0.932345174408814
0	37.5	devExp	Intact	0.9426760173792776
0	37.5	predictionMAE	Defective	1.9268860644764807
0	37.5	predictionMAEsd	Defective	0.8487349154247814
0	37.5	predictionMSE	Defective	5.538384018218008
0	37.5	predictionMSEsd	Defective	4.29320238076104
0	37.5	AIC	Defective	1638.011844771177
0	37.5	adjR2	Defective	0.5809897339758041
0	37.5	devExp	Defective	0.632669936672311
0	37.5	predictionMAE	PlasmaVL	2.5772620232602272
0	37.5	predictionMAEsd	PlasmaVL	0.7124730529817387
0	37.5	predictionMSE	PlasmaVL	12.699962328313546
0	37.5	predictionMSEsd	PlasmaVL	8.16561641127866
0	37.5	AIC	PlasmaVL	2588.5333013700883
0	37.5	adjR2	PlasmaVL	0.27682723807924636
0	37.5	devExp	PlasmaVL	0.29076270723460346
0	38	predictionMAE	Intact	2.1905453252558735
0	38	predictionMAEsd	Intact	1.584270974353975
0	38	predictionMSE	Intact	7.6275894057261535
0	38	predictionMSEsd	Intact	10.298967053791317
0	38	AIC	Intact	1085.0296755585875
0	38	adjR2	Intact	0.9321771909044412
0	38	devExp	Intact	0.942533187281953
0	38	predictionMAE	Defective	1.9266074471806958
0	38	predictionMAEsd	Defective	0.849275441246729
0	38	predictionMSE	Defective	5.540925323196163
0	38	predictionMSEsd	Defective	4.295944465298612
0	38	AIC	Defective	1638.634344099836
0	38	adjR2	Defective	0.5803189842245072
0	38	devExp	Defective	0.6320601271139086
0	38	predictionMAE	PlasmaVL	2.578038152872989
0	38	predictionMAEsd	PlasmaVL	0.7120218716358843
0	38	predictionMSE	PlasmaVL	12.719049375292435
0	38	predictionMSEsd	PlasmaVL	8.178065460452133
0	38	AIC	PlasmaVL	2588.386600367332
0	38	adjR2	PlasmaVL	0.27602326865318283
0	38	devExp	PlasmaVL	0.2899736499817702
0	38.5	predictionMAE	Intact	2.1909423015270475
0	38.5	predictionMAEsd	Intact	1.5842645022637583
0	38.5	predictionMSE	Intact	7.629873963441984
0	38.5	predictionMSEsd	Intact	10.297974199205397
0	38.5	AIC	Intact	1086.0731101559268
0	38.5	adjR2	Intact	0.9319987470050473
0	38.5	devExp	Intact	0.9423814558360515
0	38.5	predictionMAE	Defective	1.9263144806964978
0	38.5	predictionMAEsd	Defective	0.8497223796940867
0	38.5	predictionMSE	Defective	5.543391578722919
0	38.5	predictionMSEsd	Defective	4.298809526954324
0	38.5	AIC	Defective	1639.260663157683
0	38.5	adjR2	Defective	0.5796430882967651
0	38.5	devExp	Defective	0.631445615722523
0	38.5	predictionMAE	PlasmaVL	2.57660966235529
0	38.5	predictionMAEsd	PlasmaVL	0.7084011472586735
0	38.5	predictionMSE	PlasmaVL	12.73721832168115
0	38.5	predictionMSEsd	PlasmaVL	8.167521841652773
0	38.5	AIC	PlasmaVL	2588.929290468634
0	38.5	adjR2	PlasmaVL	0.27520334326770823
0	38.5	devExp	PlasmaVL	0.2891686370470001
0	39	predictionMAE	Intact	2.1913878933338906
0	39	predictionMAEsd	Intact	1.5841629465126355
0	39	predictionMSE	Intact	7.632207443282475
0	39	predictionMSEsd	Intact	10.296648528834062
0	39	AIC	Intact	1087.172474242163
0	39	adjR2	Intact	0.931810226742471
0	39	devExp	Intact	0.9422211492806141
0	39	predictionMAE	Defective	1.9265516302425412
0	39	predictionMAEsd	Defective	0.8502158257339684
0	39	predictionMSE	Defective	5.546250927194294
0	39	predictionMSEsd	Defective	4.302735370180196
0	39	AIC	Defective	1639.8903569700792
0	39	adjR2	Defective	0.5789625088448727
0	39	devExp	Defective	0.6308268240778913
0	39	predictionMAE	PlasmaVL	2.572418163434827
0	39	predictionMAEsd	PlasmaVL	0.6984775604135838
0	39	predictionMSE	PlasmaVL	12.760159545836919
0	39	predictionMSEsd	PlasmaVL	8.108722959714255
0	39	AIC	PlasmaVL	2589.481576268494
0	39	adjR2	PlasmaVL	0.27436797320743733
0	39	devExp	PlasmaVL	0.28834817540847
0	39.5	predictionMAE	Intact	2.1921502316103583
0	39.5	predictionMAEsd	Intact	1.5837886839641264
0	39.5	predictionMSE	Intact	7.635113031026696
0	39.5	predictionMSEsd	Intact	10.293843835577546
0	39.5	AIC	Intact	1088.3192538504748
0	39.5	adjR2	Intact	0.9316130182093465
0	39.5	devExp	Intact	0.9420534511507505
0	39.5	predictionMAE	Defective	1.9268825457710004
0	39.5	predictionMAEsd	Defective	0.8508060314784184
0	39.5	predictionMSE	Defective	5.550362189016935
0	39.5	predictionMSEsd	Defective	4.306751285867903
0	39.5	AIC	Defective	1640.5210506122955
0	39.5	adjR2	Defective	0.5782798810185912
0	39.5	devExp	Defective	0.6302061586952875
0	39.5	predictionMAE	PlasmaVL	2.57267435023976
0	39.5	predictionMAEsd	PlasmaVL	0.6968096442205408
0	39.5	predictionMSE	PlasmaVL	12.774522440940595
0	39.5	predictionMSEsd	PlasmaVL	8.112814445831802
0	39.5	AIC	PlasmaVL	2589.909743035741
0	39.5	adjR2	PlasmaVL	0.2737187392949354
0	39.5	devExp	PlasmaVL	0.287708451117877
0	40	predictionMAE	Intact	2.1931231545153445
0	40	predictionMAEsd	Intact	1.5832228671653599
0	40	predictionMSE	Intact	7.637904710554824
0	40	predictionMSEsd	Intact	10.29068401344881
0	40	AIC	Intact	1089.4905775308846
0	40	adjR2	Intact	0.9314109953007425
0	40	devExp	Intact	0.9418816498774815
0	40	predictionMAE	Defective	1.927264053435752
0	40	predictionMAEsd	Defective	0.8514173621471679
0	40	predictionMSE	Defective	5.555198353105577
0	40	predictionMSEsd	Defective	4.311751917645759
0	40	AIC	Defective	1641.1615571575685
0	40	adjR2	Defective	0.5775855707938335
0	40	devExp	Defective	0.6295748630507784
0	40	predictionMAE	PlasmaVL	2.573315689302559
0	40	predictionMAEsd	PlasmaVL	0.6954662613732119
0	40	predictionMSE	PlasmaVL	12.792293138394319
0	40	predictionMSEsd	PlasmaVL	8.120611209434063
0	40	AIC	PlasmaVL	2590.345597925565
0	40	adjR2	PlasmaVL	0.27305724438716816
0	40	devExp	PlasmaVL	0.28705642450978486
0	40.5	predictionMAE	Intact	2.194042793136431
0	40.5	predictionMAEsd	Intact	1.5826053109812561
0	40.5	predictionMSE	Intact	7.640279925410848
0	40.5	predictionMSEsd	Intact	10.287337468240537
0	40.5	AIC	Intact	1090.6448535081813
0	40.5	adjR2	Intact	0.9312113221542544
0	40.5	devExp	Intact	0.94171183464438
0	40.5	predictionMAE	Defective	1.9278899389146211
0	40.5	predictionMAEsd	Defective	0.8517545129489885
0	40.5	predictionMSE	Defective	5.560643891599622
0	40.5	predictionMSEsd	Defective	4.31737393760198
0	40.5	AIC	Defective	1641.821871968464
0	40.5	adjR2	Defective	0.5768686836902363
0	40.5	devExp	Defective	0.6289230477601698
0	40.5	predictionMAE	PlasmaVL	2.57472327085485
0	40.5	predictionMAEsd	PlasmaVL	0.6949033624036223
0	40.5	predictionMSE	PlasmaVL	12.814053112824748
0	40.5	predictionMSEsd	PlasmaVL	8.135131305481366
0	40.5	AIC	PlasmaVL	2590.7889739293278
0	40.5	adjR2	PlasmaVL	0.27238398969515787
0	40.5	devExp	PlasmaVL	0.28639284946287596
0	41	predictionMAE	Intact	2.194699194001427
0	41	predictionMAEsd	Intact	1.5820317347697124
0	41	predictionMSE	Intact	7.642197749980182
0	41	predictionMSEsd	Intact	10.284729978337728
0	41	AIC	Intact	1091.6690120143112
0	41	adjR2	Intact	0.9310336769737919
0	41	devExp	Intact	0.9415607623942147
0	41	predictionMAE	Defective	1.9281548577075018
0	41	predictionMAEsd	Defective	0.8523928796149883
0	41	predictionMSE	Defective	5.56662809180033
0	41	predictionMSEsd	Defective	4.324861858472533
0	41	AIC	Defective	1642.4443607244903
0	41	adjR2	Defective	0.5761925644846675
0	41	devExp	Defective	0.6283096632687857
0	41	predictionMAE	PlasmaVL	2.575941433694165
0	41	predictionMAEsd	PlasmaVL	0.6946513962489533
0	41	predictionMSE	PlasmaVL	12.836941188362644
0	41	predictionMSEsd	PlasmaVL	8.15100214796546
0	41	AIC	PlasmaVL	2591.8728600141308
0	41	adjR2	PlasmaVL	0.2717699871910576
0	41	devExp	PlasmaVL	0.2857891865442683
0	41.5	predictionMAE	Intact	2.195235851212161
0	41.5	predictionMAEsd	Intact	1.581408274338195
0	41.5	predictionMSE	Intact	7.643670666939919
0	41.5	predictionMSEsd	Intact	10.28344765404084
0	41.5	AIC	Intact	1092.5398491595583
0	41.5	adjR2	Intact	0.9308822720481204
0	41.5	devExp	Intact	0.9414320157621019
0	41.5	predictionMAE	Defective	1.9278539982278384
0	41.5	predictionMAEsd	Defective	0.8541344619113254
0	41.5	predictionMSE	Defective	5.5728236955441215
0	41.5	predictionMSEsd	Defective	4.338606842278284
0	41.5	AIC	Defective	1642.993687795355
0	41.5	adjR2	Defective	0.5755953647005276
0	41.5	devExp	Defective	0.6277685600115541
0	41.5	predictionMAE	PlasmaVL	2.5769898261264683
0	41.5	predictionMAEsd	PlasmaVL	0.6945381091992702
0	41.5	predictionMSE	PlasmaVL	12.863537178650777
0	41.5	predictionMSEsd	PlasmaVL	8.168424562066013
0	41.5	AIC	PlasmaVL	2591.570150104817
0	41.5	adjR2	PlasmaVL	0.27119801271549404
0	41.5	devExp	PlasmaVL	0.2852279036924456
0	42	predictionMAE	Intact	2.1959255683125933
0	42	predictionMAEsd	Intact	1.580612694129782
0	42	predictionMSE	Intact	7.644820612483148
0	42	predictionMSEsd	Intact	10.282061691543365
0	42	AIC	Intact	1093.4250921036505
0	42	adjR2	Intact	0.9307280199826677
0	42	devExp	Intact	0.9413008443420556
0	42	predictionMAE	Defective	1.9274356666550883
0	42	predictionMAEsd	Defective	0.8565005757472686
0	42	predictionMSE	Defective	5.580022620939338
0	42	predictionMSEsd	Defective	4.3557936036019695
0	42	AIC	Defective	1643.5269844974155
0	42	adjR2	Defective	0.5750147094007168
0	42	devExp	Defective	0.6272422757643875
0	42	predictionMAE	PlasmaVL	2.578337994964569
0	42	predictionMAEsd	PlasmaVL	0.6961351918157211
0	42	predictionMSE	PlasmaVL	12.896715272775786
0	42	predictionMSEsd	PlasmaVL	8.199161291014354
0	42	AIC	PlasmaVL	2591.9535816584585
0	42	adjR2	PlasmaVL	0.27061539292982884
0	42	devExp	PlasmaVL	0.28465595425154855
0	42.5	predictionMAE	Intact	2.1964812067973094
0	42.5	predictionMAEsd	Intact	1.579657859760051
0	42.5	predictionMSE	Intact	7.644892280561377
0	42.5	predictionMSEsd	Intact	10.278623734387834
0	42.5	AIC	Intact	1094.2459907129746
0	42.5	adjR2	Intact	0.9305846594642698
0	42.5	devExp	Intact	0.9411789146757014
0	42.5	predictionMAE	Defective	1.927120303551081
0	42.5	predictionMAEsd	Defective	0.8576739063550042
0	42.5	predictionMSE	Defective	5.585698276761508
0	42.5	predictionMSEsd	Defective	4.361839300874952
0	42.5	AIC	Defective	1644.0184642156328
0	42.5	adjR2	Defective	0.5744778070758259
0	42.5	devExp	Defective	0.6267539155579457
0	42.5	predictionMAE	PlasmaVL	2.580685071780882
0	42.5	predictionMAEsd	PlasmaVL	0.6979895935883192
0	42.5	predictionMSE	PlasmaVL	12.941247967383624
0	42.5	predictionMSEsd	PlasmaVL	8.221832655824482
0	42.5	AIC	PlasmaVL	2592.2592891369245
0	42.5	adjR2	PlasmaVL	0.27015162570563667
0	42.5	devExp	PlasmaVL	0.2842036684274737
0	43	predictionMAE	Intact	2.1969153270967268
0	43	predictionMAEsd	Intact	1.5786166341403414
0	43	predictionMSE	Intact	7.644171828855113
0	43	predictionMSEsd	Intact	10.27444397842374
0	43	AIC	Intact	1095.0604392613254
0	43	adjR2	Intact	0.9304421255968575
0	43	devExp	Intact	0.9410576774490726
0	43	predictionMAE	Defective	1.928129997811064
0	43	predictionMAEsd	Defective	0.8579846080859864
0	43	predictionMSE	Defective	5.591269042238275
0	43	predictionMSEsd	Defective	4.363422985370898
0	43	AIC	Defective	1644.4979674332735
0	43	adjR2	Defective	0.5739525713137099
0	43	devExp	Defective	0.6262751975917661
0	43	predictionMAE	PlasmaVL	2.5836866072238767
0	43	predictionMAEsd	PlasmaVL	0.7020757686112571
0	43	predictionMSE	PlasmaVL	13.019689369647553
0	43	predictionMSEsd	PlasmaVL	8.28347020303353
0	43	AIC	PlasmaVL	2592.5710218359545
0	43	adjR2	PlasmaVL	0.26967838123146937
0	43	devExp	PlasmaVL	0.283741882918295
0	43.5	predictionMAE	Intact	2.1978221971460496
0	43.5	predictionMAEsd	Intact	1.5778458808955755
0	43.5	predictionMSE	Intact	7.645843253518946
0	43.5	predictionMSEsd	Intact	10.271214846407723
0	43.5	AIC	Intact	1095.8313505434935
0	43.5	adjR2	Intact	0.9303069567615333
0	43.5	devExp	Intact	0.9409427250764507
0	43.5	predictionMAE	Defective	1.9296187683023707
0	43.5	predictionMAEsd	Defective	0.8578958114921765
0	43.5	predictionMSE	Defective	5.597874633962491
0	43.5	predictionMSEsd	Defective	4.364203619876163
0	43.5	AIC	Defective	1644.9752367105443
0	43.5	adjR2	Defective	0.5734291799805595
0	43.5	devExp	Defective	0.6257979753835338
0	43.5	predictionMAE	PlasmaVL	2.587510436305834
0	43.5	predictionMAEsd	PlasmaVL	0.7111085665005721
0	43.5	predictionMSE	PlasmaVL	13.161925287310636
0	43.5	predictionMSEsd	PlasmaVL	8.483282744926344
0	43.5	AIC	PlasmaVL	2593.5665042516493
0	43.5	adjR2	PlasmaVL	0.2691958508144
0	43.5	devExp	PlasmaVL	0.2832707879554907
0	44	predictionMAE	Intact	2.198689719940749
0	44	predictionMAEsd	Intact	1.5771291476620612
0	44	predictionMSE	Intact	7.647066953887648
0	44	predictionMSEsd	Intact	10.266986142253407
0	44	AIC	Intact	1096.6050117511143
0	44	adjR2	Intact	0.9301710381080986
0	44	devExp	Intact	0.9408271287351683
0	44	predictionMAE	Defective	1.9312038378544067
0	44	predictionMAEsd	Defective	0.857246144663613
0	44	predictionMSE	Defective	5.60423467084385
0	44	predictionMSEsd	Defective	4.360406976489968
0	44	AIC	Defective	1645.4454193330566
0	44	adjR2	Defective	0.5729132116550222
0	44	devExp	Defective	0.6253275807222282
0	44	predictionMAE	PlasmaVL	2.588000691611277
0	44	predictionMAEsd	PlasmaVL	0.7249126953462962
0	44	predictionMSE	PlasmaVL	13.268833248583354
0	44	predictionMSEsd	PlasmaVL	8.772118508808814
0	44	AIC	PlasmaVL	2593.212014270935
0	44	adjR2	PlasmaVL	0.26870422616776135
0	44	devExp	PlasmaVL	0.282790574203272
0	44.5	predictionMAE	Intact	2.1997722535132476
0	44.5	predictionMAEsd	Intact	1.5762882523633146
0	44.5	predictionMSE	Intact	7.649895943838915
0	44.5	predictionMSEsd	Intact	10.262186099067133
0	44.5	AIC	Intact	1097.0212013898638
0	44.5	adjR2	Intact	0.9300978245670362
0	44.5	devExp	Intact	0.9407648835514714
0	44.5	predictionMAE	Defective	1.9322874541863957
0	44.5	predictionMAEsd	Defective	0.8561535853514666
0	44.5	predictionMSE	Defective	5.6088901549196475
0	44.5	predictionMSEsd	Defective	4.35810244930283
0	44.5	AIC	Defective	1645.8407089293482
0	44.5	adjR2	Defective	0.5724801997452172
0	44.5	devExp	Defective	0.6249341845173418
0	44.5	predictionMAE	PlasmaVL	2.6100233353205815
0	44.5	predictionMAEsd	PlasmaVL	0.7870542547981476
0	44.5	predictionMSE	PlasmaVL	14.330279044332976
0	44.5	predictionMSEsd	PlasmaVL	13.675230953201869
0	44.5	AIC	PlasmaVL	2593.3921290972175
0	44.5	adjR2	PlasmaVL	0.26842905678706586
0	44.5	devExp	PlasmaVL	0.28252406213302284
0	45	predictionMAE	Intact	2.200934878889162
0	45	predictionMAEsd	Intact	1.5754585415825322
0	45	predictionMSE	Intact	7.653143394834083
0	45	predictionMSEsd	Intact	10.256990918914548
0	45	AIC	Intact	1097.4675941582896
0	45	adjR2	Intact	0.9300192101095561
0	45	devExp	Intact	0.9406980424282912
0	45	predictionMAE	Defective	1.9331576178901693
0	45	predictionMAEsd	Defective	0.8540933115018737
0	45	predictionMSE	Defective	5.6116765631739
0	45	predictionMSEsd	Defective	4.3513625050672164
0	45	AIC	Defective	1646.238522707598
0	45	adjR2	Defective	0.5720440292092097
0	45	devExp	Defective	0.6245379359986086
0	45	predictionMAE	PlasmaVL	2.563553380992711
0	45	predictionMAEsd	PlasmaVL	0.7104642810031088
0	45	predictionMSE	PlasmaVL	12.925874591806622
0	45	predictionMSEsd	PlasmaVL	8.4989775375165
0	45	AIC	PlasmaVL	2593.551250898674
0	45	adjR2	PlasmaVL	0.268185626810849
0	45	devExp	PlasmaVL	0.2822844187726437
0	45.5	predictionMAE	Intact	2.2020640677028416
0	45.5	predictionMAEsd	Intact	1.5745521569148864
0	45.5	predictionMSE	Intact	7.656623799801126
0	45.5	predictionMSEsd	Intact	10.253187947638704
0	45.5	AIC	Intact	1097.802151858817
0	45.5	adjR2	Intact	0.9299602105317807
0	45.5	devExp	Intact	0.9406478467533972
0	45.5	predictionMAE	Defective	1.934764175598504
0	45.5	predictionMAEsd	Defective	0.85277505394441655
0	45.5	predictionMSE	Defective	5.619285708583888
0	45.5	predictionMSEsd	Defective	4.3464099962235085
0	45.5	AIC	Defective	1646.4571459711178
0	45.5	adjR2	Defective	0.5718037773655162
0	45.5	devExp	Defective	0.6243188874400165
0	45.5	predictionMAE	PlasmaVL	2.5637242887411045
0	45.5	predictionMAEsd	PlasmaVL	0.7104435880013108
0	45.5	predictionMSE	PlasmaVL	12.927513999496835
0	45.5	predictionMSEsd	PlasmaVL	8.498271698687429
0	45.5	AIC	PlasmaVL	2593.6313446603403
0	45.5	adjR2	PlasmaVL	0.2680638447850088
0	45.5	devExp	PlasmaVL	0.28216376700490264
0	46	predictionMAE	Intact	2.203674027605094
0	46	predictionMAEsd	Intact	1.5737427955819914
0	46	predictionMSE	Intact	7.663996943769112
0	46	predictionMSEsd	Intact	10.249634066201121
0	46	AIC	Intact	1098.1537367548965
0	46	adjR2	Intact	0.9298981474303731
0	46	devExp	Intact	0.9405950331692354
0	46	predictionMAE	Defective	1.9367429055185958
0	46	predictionMAEsd	Defective	0.8520403971905572
0	46	predictionMSE	Defective	5.6351974627750465
0	46	predictionMSEsd	Defective	4.3455688560999874
0	46	AIC	Defective	1646.6603452339011
0	46	adjR2	Defective	0.5715799172527882
0	46	devExp	Defective	0.6241142536109113
0	46	predictionMAE	PlasmaVL	2.5638951964895025
0	46	predictionMAEsd	PlasmaVL	0.7104256491361567
0	46	predictionMSE	PlasmaVL	12.929188633793991
0	46	predictionMSEsd	PlasmaVL	8.49757251173577
0	46	AIC	PlasmaVL	2593.713028366789
0	46	adjR2	PlasmaVL	0.2679396149596759
0	46	devExp	PlasmaVL	0.2820406747931344
0	46.5	predictionMAE	Intact	2.209096749286859
0	46.5	predictionMAEsd	Intact	1.5718871352674881
0	46.5	predictionMSE	Intact	7.69928523783063
0	46.5	predictionMSEsd	Intact	10.236323353450866
0	46.5	AIC	Intact	1098.4063343519458
0	46.5	adjR2	Intact	0.9298535267595102
0	46.5	devExp	Intact	0.9405570665009332
0	46.5	predictionMAE	Defective	1.9394488652179107
0	46.5	predictionMAEsd	Defective	0.8520202002653903
0	46.5	predictionMSE	Defective	5.66173880108022
0	46.5	predictionMSEsd	Defective	4.354202986817549
0	46.5	AIC	Defective	1646.8469472619051
0	46.5	adjR2	Defective	0.5713743975626389
0	46.5	devExp	Defective	0.6239263967384603
0	46.5	predictionMAE	PlasmaVL	2.5640661042378943
0	46.5	predictionMAEsd	PlasmaVL	0.7104104646162722
0	46.5	predictionMSE	PlasmaVL	12.930898494698011
0	46.5	predictionMSEsd	PlasmaVL	8.496881373795475
0	46.5	AIC	PlasmaVL	2594.4753517896033
0	46.5	adjR2	PlasmaVL	0.2678129482781102
0	46.5	devExp	PlasmaVL	0.2819151530378119
0	47	predictionMAE	Intact	2.231934944976951
0	47	predictionMAEsd	Intact	1.5722387786475294
0	47	predictionMSE	Intact	8.045465466164725
0	47	predictionMSEsd	Intact	10.403138347889424
0	47	AIC	Intact	1098.6760254670085
0	47	adjR2	Intact	0.9298058552817984
0	47	devExp	Intact	0.9405165037676106
0	47	predictionMAE	Defective	1.943951614081139
0	47	predictionMAEsd	Defective	0.8528368347646621
0	47	predictionMSE	Defective	5.719180587995662
0	47	predictionMSEsd	Defective	4.3964507630403125
0	47	AIC	Defective	1647.0358804788361
0	47	adjR2	Defective	0.57116623271520806
0	47	devExp	Defective	0.623736141717786
0	47	predictionMAE	PlasmaVL	2.564237011986291
0	47	predictionMAEsd	PlasmaVL	0.710398034618289
0	47	predictionMSE	PlasmaVL	12.932643582208959
0	47	predictionMSEsd	PlasmaVL	8.496199711791947
0	47	AIC	PlasmaVL	2594.5609729867297
0	47	adjR2	PlasmaVL	0.26768385570913045
0	47	devExp	PlasmaVL	0.28178721262048817
0	47.5	predictionMAE	Intact	2.3202522182920857
0	47.5	predictionMAEsd	Intact	1.7314345350668536
0	47.5	predictionMSE	Intact	13.094740087468816
0	47.5	predictionMSEsd	Intact	42.06894815560241
0	47.5	AIC	Intact	1098.943095785291
0	47.5	adjR2	Intact	0.9297586203025466
0	47.5	devExp	Intact	0.9404763187655975
0	47.5	predictionMAE	Defective	2.013250642707129
0	47.5	predictionMAEsd	Defective	1.0051672783369785
0	47.5	predictionMSE	Defective	8.62906553493274
0	47.5	predictionMSEsd	Defective	23.46890396112372
0	47.5	AIC	Defective	1647.2264888574032
0	47.5	adjR2	Defective	0.5709558153550709
0	47.5	devExp	Defective	0.6235435619637282
0	47.5	predictionMAE	PlasmaVL	2.5644079197346836
0	47.5	predictionMAEsd	PlasmaVL	0.7103883592867849
0	47.5	predictionMSE	PlasmaVL	12.934423896326793
0	47.5	predictionMSEsd	PlasmaVL	8.49552898243893
0	47.5	AIC	PlasmaVL	2593.9675387322736
0	47.5	adjR2	PlasmaVL	0.26755234823672147
0	47.5	devExp	PlasmaVL	0.2816568643899334
0	48	predictionMAE	Intact	2.4492058305452464
0	48	predictionMAEsd	Intact	2.2723321657734705
0	48	predictionMSE	Intact	30.363647873763767
0	48	predictionMSEsd	Intact	173.69197675587478
[truncated: 117,092 more rows]
