# Supplementary material for: Rapid biphasic decay of intact and defective HIV DNA reservoir during acute treated HIV disease
Source: Nat Commun. 2024 Nov 18;15:9966. doi: 10.1038/s41467-024-54116-1 (PMC11574060; doi:10.1038/s41467-024-54116-1)
Supplement: Supplementary file 3 — Supplementary Data 1 [file 41467_2024_54116_MOESM3_ESM.zip › Barbehenn 2024 - Supplementary Code and Data/loocv_tuning_triphasic_IntactIncr.csv]

tau1	tau2	metric	assay	value
0	0.5	predictionMAE	Intact	2.164199445705639
0	0.5	predictionMAEsd	Intact	1.7740012368502276
0	0.5	predictionMSE	Intact	8.012935764537053
0	0.5	predictionMSEsd	Intact	12.515944553365907
0	0.5	AIC	Intact	970.2277065623257
0	0.5	adjR2	Intact	0.9038671978361758
0	0.5	devExp	Intact	0.9195262520645808
0	0.5	predictionMAE	Defective	1.8008767187196884
0	0.5	predictionMAEsd	Defective	1.2039132057526891
0	0.5	predictionMSE	Defective	5.590512138327983
0	0.5	predictionMSEsd	Defective	7.6941660394731555
0	0.5	AIC	Defective	1276.2374038185487
0	0.5	adjR2	Defective	0.6735594779004515
0	0.5	devExp	Defective	0.7191564421765394
0	0.5	predictionMAE	PlasmaVL	1.8219485862553269
0	0.5	predictionMAEsd	PlasmaVL	1.2101456431514297
0	0.5	predictionMSE	PlasmaVL	8.024482526242178
0	0.5	predictionMSEsd	PlasmaVL	11.710599870571071
0	0.5	AIC	PlasmaVL	1763.0782121029195
0	0.5	adjR2	PlasmaVL	0.7003922234852588
0	0.5	devExp	PlasmaVL	0.7287769674735197
0	1	predictionMAE	Intact	2.1630542489352007
0	1	predictionMAEsd	Intact	1.775148285839019
0	1	predictionMSE	Intact	7.999260655317464
0	1	predictionMSEsd	Intact	12.507267304728158
0	1	AIC	Intact	954.6276942968831
0	1	adjR2	Intact	0.908355575969158
0	1	devExp	Intact	0.9233153412450691
0	1	predictionMAE	Defective	1.7989795347026907
0	1	predictionMAEsd	Defective	1.224002461461104
0	1	predictionMSE	Defective	5.591699078654961
0	1	predictionMSEsd	Defective	7.9076918841442305
0	1	AIC	Defective	1255.5341048171872
0	1	adjR2	Defective	0.6940075855035064
0	1	devExp	Defective	0.7374765255650577
0	1	predictionMAE	PlasmaVL	1.8303016694319152
0	1	predictionMAEsd	PlasmaVL	1.1711540060731318
0	1	predictionMSE	PlasmaVL	7.624844403077586
0	1	predictionMSEsd	PlasmaVL	9.480304021560329
0	1	AIC	PlasmaVL	1701.4186341387056
0	1	adjR2	PlasmaVL	0.7471997616707278
0	1	devExp	PlasmaVL	0.7725152713608218
0	1.5	predictionMAE	Intact	2.1616936359194012
0	1.5	predictionMAEsd	Intact	1.7686955524096224
0	1.5	predictionMSE	Intact	7.970477407816462
0	1.5	predictionMSEsd	Intact	12.413264760685596
0	1.5	AIC	Intact	948.8536336135976
0	1.5	adjR2	Intact	0.909961484237507
0	1.5	devExp	Intact	0.924668538276135
0	1.5	predictionMAE	Defective	1.7962227130518578
0	1.5	predictionMAEsd	Defective	1.2248782398243625
0	1.5	predictionMSE	Defective	5.584851750071815
0	1.5	predictionMSEsd	Defective	7.9017840923120675
0	1.5	AIC	Defective	1246.6227707377716
0	1.5	adjR2	Defective	0.7023609663564103
0	1.5	devExp	Defective	0.7448925279309508
0	1.5	predictionMAE	PlasmaVL	1.904959294820217
0	1.5	predictionMAEsd	PlasmaVL	1.2173238348153095
0	1.5	predictionMSE	PlasmaVL	7.882507811658013
0	1.5	predictionMSEsd	PlasmaVL	9.06828746705632
0	1.5	AIC	PlasmaVL	1672.3988726345272
0	1.5	adjR2	PlasmaVL	0.7672188932592234
0	1.5	devExp	PlasmaVL	0.7915450098837803
0	2	predictionMAE	Intact	2.158830724072419
0	2	predictionMAEsd	Intact	1.7672879420048269
0	2	predictionMSE	Intact	7.9516371158940515
0	2	predictionMSEsd	Intact	12.384166716650943
0	2	AIC	Intact	938.9573659310654
0	2	adjR2	Intact	0.9126471728534242
0	2	devExp	Intact	0.9269291840336152
0	2	predictionMAE	Defective	1.7912221750247361
0	2	predictionMAEsd	Defective	1.227524452849403
0	2	predictionMSE	Defective	5.564706169255668
0	2	predictionMSEsd	Defective	7.9038101584691915
0	2	AIC	Defective	1237.2371943999685
0	2	adjR2	Defective	0.7109198605679146
0	2	devExp	Defective	0.7524757886822766
0	2	predictionMAE	PlasmaVL	1.9732067749977371
0	2	predictionMAEsd	PlasmaVL	1.2518454977836315
0	2	predictionMSE	PlasmaVL	8.261548096300446
0	2	predictionMSEsd	PlasmaVL	9.354905183949255
0	2	AIC	PlasmaVL	1650.1944537193594
0	2	adjR2	PlasmaVL	0.7820687087933808
0	2	devExp	PlasmaVL	0.8061877285587524
0	2.5	predictionMAE	Intact	2.1562536988223764
0	2.5	predictionMAEsd	Intact	1.7722371740272787
0	2.5	predictionMSE	Intact	7.952924816772397
0	2.5	predictionMSEsd	Intact	12.437117741438183
0	2.5	AIC	Intact	900.5529960059662
0	2.5	adjR2	Intact	0.9223287976413997
0	2.5	devExp	Intact	0.9350703782984788
0	2.5	predictionMAE	Defective	1.7907787502116617
0	2.5	predictionMAEsd	Defective	1.2457590740851363
0	2.5	predictionMSE	Defective	5.589856447191753
0	2.5	predictionMSEsd	Defective	8.1219692879762
0	2.5	AIC	Defective	1212.0822968898613
0	2.5	adjR2	Defective	0.7327383090934876
0	2.5	devExp	Defective	0.771817141837381
0	2.5	predictionMAE	PlasmaVL	1.9252232479748004
0	2.5	predictionMAEsd	PlasmaVL	1.34822110263999
0	2.5	predictionMSE	PlasmaVL	8.302359496467997
0	2.5	predictionMSEsd	PlasmaVL	9.94208344056257
0	2.5	AIC	PlasmaVL	1615.7180507165865
0	2.5	adjR2	PlasmaVL	0.8019991351544173
0	2.5	devExp	PlasmaVL	0.8263223765619631
0	3	predictionMAE	Intact	2.1540279701343183
0	3	predictionMAEsd	Intact	1.7761012143229091
0	3	predictionMSE	Intact	7.954827216189113
0	3	predictionMSEsd	Intact	12.451948413154314
0	3	AIC	Intact	866.0697654184225
0	3	adjR2	Intact	0.9301012373602254
0	3	devExp	Intact	0.9415984494379405
0	3	predictionMAE	Defective	1.7920903141846436
0	3	predictionMAEsd	Defective	1.2413548925524804
0	3	predictionMSE	Defective	5.580227824474988
0	3	predictionMSEsd	Defective	8.051111501887206
0	3	AIC	Defective	1199.2113740927282
0	3	adjR2	Defective	0.7432387536900855
0	3	devExp	Defective	0.7811073402633012
0	3	predictionMAE	PlasmaVL	1.9519500838693886
0	3	predictionMAEsd	PlasmaVL	1.283515963018795
0	3	predictionMSE	PlasmaVL	8.445569526052488
0	3	predictionMSEsd	PlasmaVL	9.688176350599578
0	3	AIC	PlasmaVL	1639.7535094089903
0	3	adjR2	PlasmaVL	0.7883178043865513
0	3	devExp	PlasmaVL	0.8134756187743971
0	3.5	predictionMAE	Intact	2.1527925661063825
0	3.5	predictionMAEsd	Intact	1.776425446399813
0	3.5	predictionMSE	Intact	7.950610590456986
0	3.5	predictionMSEsd	Intact	12.428579417020208
0	3.5	AIC	Intact	839.9697797453637
0	3.5	adjR2	Intact	0.9354611214622938
0	3.5	devExp	Intact	0.9460960934610136
0	3.5	predictionMAE	Defective	1.7932836959240706
0	3.5	predictionMAEsd	Defective	1.2344155792824394
0	3.5	predictionMSE	Defective	5.581467212077621
0	3.5	predictionMSEsd	Defective	7.920159819988893
0	3.5	AIC	Defective	1195.8394110839508
0	3.5	adjR2	Defective	0.7459198956141455
0	3.5	devExp	Defective	0.7834993007307106
0	3.5	predictionMAE	PlasmaVL	1.8942431800081025
0	3.5	predictionMAEsd	PlasmaVL	1.2250358390625133
0	3.5	predictionMSE	PlasmaVL	8.325245030749462
0	3.5	predictionMSEsd	PlasmaVL	9.346871697830402
0	3.5	AIC	PlasmaVL	1683.4014064238172
0	3.5	adjR2	PlasmaVL	0.7617833072391696
0	3.5	devExp	PlasmaVL	0.7868282416435876
0	4	predictionMAE	Intact	2.1507339943313997
0	4	predictionMAEsd	Intact	1.7762622233267673
0	4	predictionMSE	Intact	7.9428936246053254
0	4	predictionMSEsd	Intact	12.392151167302316
0	4	AIC	Intact	815.6249883890937
0	4	adjR2	Intact	0.9400885479970943
0	4	devExp	Intact	0.9499765137115646
0	4	predictionMAE	Defective	1.7979579277581463
0	4	predictionMAEsd	Defective	1.225230543122134
0	4	predictionMSE	Defective	5.592255780442928
0	4	predictionMSEsd	Defective	7.79871965406998
0	4	AIC	Defective	1193.6076617091553
0	4	adjR2	Defective	0.7476861534513688
0	4	devExp	Defective	0.785087466947175
0	4	predictionMAE	PlasmaVL	1.874574070013954
0	4	predictionMAEsd	PlasmaVL	1.1916395520448975
0	4	predictionMSE	PlasmaVL	8.303416647860855
0	4	predictionMSEsd	PlasmaVL	9.057780128572613
0	4	AIC	PlasmaVL	1715.6655748328974
0	4	adjR2	PlasmaVL	0.7379961343803265
0	4	devExp	PlasmaVL	0.7632142237139226
0	4.5	predictionMAE	Intact	2.146944075357727
0	4.5	predictionMAEsd	Intact	1.7761826762148871
0	4.5	predictionMSE	Intact	7.926019575511187
0	4.5	predictionMSEsd	Intact	12.383922024896284
0	4.5	AIC	Intact	784.668702155561
0	4.5	adjR2	Intact	0.9454950863400161
0	4.5	devExp	Intact	0.9545064373575468
0	4.5	predictionMAE	Defective	1.8046082436681443
0	4.5	predictionMAEsd	Defective	1.213292740203163
0	4.5	predictionMSE	Defective	5.582812411013287
0	4.5	predictionMSEsd	Defective	7.648548553444354
0	4.5	AIC	Defective	1193.3818036816813
0	4.5	adjR2	Defective	0.747868577341381
0	4.5	devExp	Defective	0.7852680352061466
0	4.5	predictionMAE	PlasmaVL	1.8900940430534021
0	4.5	predictionMAEsd	PlasmaVL	1.1562082349290872
0	4.5	predictionMSE	PlasmaVL	8.370687824513618
0	4.5	predictionMSEsd	PlasmaVL	8.794849347668043
0	4.5	AIC	PlasmaVL	1743.225931954716
0	4.5	adjR2	PlasmaVL	0.7157383081752222
0	4.5	devExp	PlasmaVL	0.7407686920884987
0	5	predictionMAE	Intact	2.1459172977226055
0	5	predictionMAEsd	Intact	1.7746898479308406
0	5	predictionMSE	Intact	7.915997784702242
0	5	predictionMSEsd	Intact	12.36863683730952
0	5	AIC	Intact	758.9179329933166
0	5	adjR2	Intact	0.9496180399746746
0	5	devExp	Intact	0.9579587727094501
0	5	predictionMAE	Defective	1.8074128826355922
0	5	predictionMAEsd	Defective	1.1979089170265
0	5	predictionMSE	Defective	5.55811021560052
0	5	predictionMSEsd	Defective	7.453789777795837
0	5	AIC	Defective	1195.8572887208081
0	5	adjR2	Defective	0.7459183728439471
0	5	devExp	Defective	0.783567692646227
0	5	predictionMAE	PlasmaVL	1.9258611655065199
0	5	predictionMAEsd	PlasmaVL	1.0977568522956902
0	5	predictionMSE	PlasmaVL	8.413064240987882
0	5	predictionMSEsd	PlasmaVL	8.354012539181793
0	5	AIC	PlasmaVL	1772.8318654920095
0	5	adjR2	PlasmaVL	0.6894403880349541
0	5	devExp	PlasmaVL	0.7135009939956906
0	5.5	predictionMAE	Intact	2.1454921556703104
0	5.5	predictionMAEsd	Intact	1.7724050134196878
0	5.5	predictionMSE	Intact	7.906229914255321
0	5.5	predictionMSEsd	Intact	12.345408126197162
0	5.5	AIC	Intact	738.6914247240951
0	5.5	adjR2	Intact	0.9526362035684317
0	5.5	devExp	Intact	0.9604848829898783
0	5.5	predictionMAE	Defective	1.8118882116425414
0	5.5	predictionMAEsd	Defective	1.1832145322922152
0	5.5	predictionMSE	Defective	5.545372622179964
0	5.5	predictionMSEsd	Defective	7.2694188873630505
0	5.5	AIC	Defective	1201.3040603951847
0	5.5	adjR2	Defective	0.7415798847903005
0	5.5	devExp	Defective	0.7797702326385308
0	5.5	predictionMAE	PlasmaVL	1.9679732241050045
0	5.5	predictionMAEsd	PlasmaVL	1.0408018252203897
0	5.5	predictionMSE	PlasmaVL	8.604761205592073
0	5.5	predictionMSEsd	PlasmaVL	7.960660273283172
0	5.5	AIC	PlasmaVL	1801.0915599397717
0	5.5	adjR2	PlasmaVL	0.6623807071884036
0	5.5	devExp	PlasmaVL	0.6853141796669822
0	6	predictionMAE	Intact	2.1454372092675014
0	6	predictionMAEsd	Intact	1.7690254156390186
0	6	predictionMSE	Intact	7.895423188630001
0	6	predictionMSEsd	Intact	12.313021679003725
0	6	AIC	Intact	725.2412088169702
0	6	adjR2	Intact	0.9545422146668521
0	6	devExp	Intact	0.9620795860783407
0	6	predictionMAE	Defective	1.8164475943902918
0	6	predictionMAEsd	Defective	1.1663470550149009
0	6	predictionMSE	Defective	5.533679324943525
0	6	predictionMSEsd	Defective	7.079601778060119
0	6	AIC	Defective	1208.8248356758381
0	6	adjR2	Defective	0.7354653904757916
0	6	devExp	Defective	0.7743994851226063
0	6	predictionMAE	PlasmaVL	2.023491639445533
0	6	predictionMAEsd	PlasmaVL	0.9863123198553457
0	6	predictionMSE	PlasmaVL	8.842478082367517
0	6	predictionMSEsd	PlasmaVL	7.611277596393748
0	6	AIC	PlasmaVL	1826.4897974342637
0	6	adjR2	PlasmaVL	0.6362473818994819
0	6	devExp	PlasmaVL	0.6579723447895116
0	6.5	predictionMAE	Intact	2.14669181182624
0	6.5	predictionMAEsd	Intact	1.7660990268583565
0	6.5	predictionMSE	Intact	7.8926500113846325
0	6.5	predictionMSEsd	Intact	12.28187148328986
0	6.5	AIC	Intact	717.1306776103378
0	6.5	adjR2	Intact	0.9556542569289136
0	6.5	devExp	Intact	0.9630099121801552
0	6.5	predictionMAE	Defective	1.8204866150618586
0	6.5	predictionMAEsd	Defective	1.1479482124742828
0	6.5	predictionMSE	Defective	5.519257850909532
0	6.5	predictionMSEsd	Defective	6.891329290154559
0	6.5	AIC	Defective	1216.5847786020458
0	6.5	adjR2	Defective	0.7289976536917709
0	6.5	devExp	Defective	0.7687019558204955
0	6.5	predictionMAE	PlasmaVL	2.0791203637240323
0	6.5	predictionMAEsd	PlasmaVL	0.9332596698839769
0	6.5	predictionMSE	PlasmaVL	9.084192473585412
0	6.5	predictionMSEsd	PlasmaVL	7.298515310366782
0	6.5	AIC	PlasmaVL	1848.9438335512268
0	6.5	adjR2	PlasmaVL	0.6115075886627473
0	6.5	devExp	PlasmaVL	0.6318970798317212
0	7	predictionMAE	Intact	2.148205818209105
0	7	predictionMAEsd	Intact	1.7631596095044666
0	7	predictionMSE	Intact	7.891177512911476
0	7	predictionMSEsd	Intact	12.248009814697133
0	7	AIC	Intact	713.7069327502116
0	7	adjR2	Intact	0.9561154833268382
0	7	devExp	Intact	0.9633957797459749
0	7	predictionMAE	Defective	1.8270551709266247
0	7	predictionMAEsd	Defective	1.1269554340789438
0	7	predictionMSE	Defective	5.50868450220576
0	7	predictionMSEsd	Defective	6.7069893435701955
0	7	AIC	Defective	1224.3528921872826
0	7	adjR2	Defective	0.7223630387545467
0	7	devExp	Defective	0.7628498500123507
0	7	predictionMAE	PlasmaVL	2.121420412259525
0	7	predictionMAEsd	PlasmaVL	0.8903311026712595
0	7	predictionMSE	PlasmaVL	9.34874899137387
0	7	predictionMSEsd	PlasmaVL	7.033253225010586
0	7	AIC	PlasmaVL	1868.573132155093
0	7	adjR2	PlasmaVL	0.5885326665928301
0	7	devExp	PlasmaVL	0.6075243033950336
0	7.5	predictionMAE	Intact	2.149559013726683
0	7.5	predictionMAEsd	Intact	1.7607788932649668
0	7.5	predictionMSE	Intact	7.89072054527515
0	7.5	predictionMSEsd	Intact	12.218820275703546
0	7.5	AIC	Intact	711.7825199562277
0	7.5	adjR2	Intact	0.9563726217437496
0	7.5	devExp	Intact	0.9636109184760665
0	7.5	predictionMAE	Defective	1.833069725543869
0	7.5	predictionMAEsd	Defective	1.1088560879128657
0	7.5	predictionMSE	Defective	5.502210218589337
0	7.5	predictionMSEsd	Defective	6.544113433118157
0	7.5	AIC	Defective	1231.575189165343
0	7.5	adjR2	Defective	0.7160516985582609
0	7.5	devExp	Defective	0.7572754095498966
0	7.5	predictionMAE	PlasmaVL	2.156942288140705
0	7.5	predictionMAEsd	PlasmaVL	0.8621403088006695
0	7.5	predictionMSE	PlasmaVL	9.60107221849397
0	7.5	predictionMSEsd	PlasmaVL	6.834232931845184
0	7.5	AIC	PlasmaVL	1885.241829664601
0	7.5	adjR2	PlasmaVL	0.5679062825911447
0	7.5	devExp	PlasmaVL	0.5854482511212946
0	8	predictionMAE	Intact	2.149988820921894
0	8	predictionMAEsd	Intact	1.7597323529970597
0	8	predictionMSE	Intact	7.891039083316219
0	8	predictionMSEsd	Intact	12.198218234613034
0	8	AIC	Intact	708.8006760934284
0	8	adjR2	Intact	0.9567680535045142
0	8	devExp	Intact	0.9639416799483527
0	8	predictionMAE	Defective	1.8372499388593249
0	8	predictionMAEsd	Defective	1.0967002613252932
0	8	predictionMSE	Defective	5.498616317266698
0	8	predictionMSEsd	Defective	6.429946737300667
0	8	AIC	Defective	1237.2821027305274
0	8	adjR2	Defective	0.7109695388538059
0	8	devExp	Defective	0.7527799291043913
0	8	predictionMAE	PlasmaVL	2.1939320491457917
0	8	predictionMAEsd	PlasmaVL	0.8403739759580585
0	8	predictionMSE	PlasmaVL	9.832365820453765
0	8	predictionMSEsd	PlasmaVL	6.700036802356466
0	8	AIC	PlasmaVL	1899.168115214813
0	8	adjR2	PlasmaVL	0.5500796130482078
0	8	devExp	PlasmaVL	0.5664985768153562
0	8.5	predictionMAE	Intact	2.14982860560672
0	8.5	predictionMAEsd	Intact	1.758720261818183
0	8.5	predictionMSE	Intact	7.887875039288818
0	8.5	predictionMSEsd	Intact	12.184510333059851
0	8.5	AIC	Intact	700.5952949693532
0	8.5	adjR2	Intact	0.9578377355276055
0	8.5	devExp	Intact	0.9648362258403058
0	8.5	predictionMAE	Defective	1.8407465808125205
0	8.5	predictionMAEsd	Defective	1.087576935616406
0	8.5	predictionMSE	Defective	5.497475113687269
0	8.5	predictionMSEsd	Defective	6.359368051737009
0	8.5	AIC	Defective	1242.3780370069019
0	8.5	adjR2	Defective	0.7063244692264838
0	8.5	devExp	Defective	0.7486704815562594
0	8.5	predictionMAE	PlasmaVL	2.2222300735824736
0	8.5	predictionMAEsd	PlasmaVL	0.824838813607389
0	8.5	predictionMSE	PlasmaVL	10.016599953375964
0	8.5	predictionMSEsd	PlasmaVL	6.609380332128061
0	8.5	AIC	PlasmaVL	1911.4653335738903
0	8.5	adjR2	PlasmaVL	0.5333367074044313
0	8.5	devExp	PlasmaVL	0.548126379707556
0	9	predictionMAE	Intact	2.1498741436349227
0	9	predictionMAEsd	Intact	1.757148820273607
0	9	predictionMSE	Intact	7.883448508382192
0	9	predictionMSEsd	Intact	12.165861334134576
0	9	AIC	Intact	692.9173332385459
0	9	adjR2	Intact	0.9588146327743855
0	9	devExp	Intact	0.9656530607754846
0	9	predictionMAE	Defective	1.844640024702104
0	9	predictionMAEsd	Defective	1.0767292871644887
0	9	predictionMSE	Defective	5.500967115701075
0	9	predictionMSEsd	Defective	6.271623337126425
0	9	AIC	Defective	1248.7302917129014
0	9	adjR2	Defective	0.700443626134703
0	9	devExp	Defective	0.7434584066713334
0	9	predictionMAE	PlasmaVL	2.2503166518152806
0	9	predictionMAEsd	PlasmaVL	0.804445455513275
0	9	predictionMSE	PlasmaVL	10.180451563471212
0	9	predictionMSEsd	PlasmaVL	6.5268167683861815
0	9	AIC	PlasmaVL	1922.239826396278
0	9	adjR2	PlasmaVL	0.5170717324976412
0	9	devExp	PlasmaVL	0.5297877163767225
0	9.5	predictionMAE	Intact	2.1500750283248964
0	9.5	predictionMAEsd	Intact	1.7563365389158148
0	9.5	predictionMSE	Intact	7.881303901282877
0	9.5	predictionMSEsd	Intact	12.149997068073473
0	9.5	AIC	Intact	684.6808618210272
0	9.5	adjR2	Intact	0.9598374304737944
0	9.5	devExp	Intact	0.9665082077186763
0	9.5	predictionMAE	Defective	1.8478758775373467
0	9.5	predictionMAEsd	Defective	1.0651910840847116
0	9.5	predictionMSE	Defective	5.504893099688488
0	9.5	predictionMSEsd	Defective	6.175130172960927
0	9.5	AIC	Defective	1255.2573834014515
0	9.5	adjR2	Defective	0.6942785274271647
0	9.5	devExp	Defective	0.7379769800313026
0	9.5	predictionMAE	PlasmaVL	2.2772170964296965
0	9.5	predictionMAEsd	PlasmaVL	0.7828477583451353
0	9.5	predictionMSE	PlasmaVL	10.333454483112655
0	9.5	predictionMSEsd	PlasmaVL	6.476570883375974
0	9.5	AIC	PlasmaVL	1929.3648651434241
0	9.5	adjR2	PlasmaVL	0.5019531508821751
0	9.5	devExp	PlasmaVL	0.5129005235484657
0	10	predictionMAE	Intact	2.149765218274529
0	10	predictionMAEsd	Intact	1.7556327573798272
0	10	predictionMSE	Intact	7.877798772575953
0	10	predictionMSEsd	Intact	12.132126581983117
0	10	AIC	Intact	679.069424717109
0	10	adjR2	Intact	0.9605196224018724
0	10	devExp	Intact	0.9670784888481725
0	10	predictionMAE	Defective	1.8498471632636586
0	10	predictionMAEsd	Defective	1.0543022279019045
0	10	predictionMSE	Defective	5.507198598892825
0	10	predictionMSEsd	Defective	6.080111854130621
0	10	AIC	Defective	1261.5235200504487
0	10	adjR2	Defective	0.6882314189789822
0	10	devExp	Defective	0.7325902274910706
0	10	predictionMAE	PlasmaVL	2.300872132561417
0	10	predictionMAEsd	PlasmaVL	0.7654083767060234
0	10	predictionMSE	PlasmaVL	10.503879994327997
0	10	predictionMSEsd	PlasmaVL	6.475084605426125
0	10	AIC	PlasmaVL	1936.7545877258083
0	10	adjR2	PlasmaVL	0.4876742246090925
0	10	devExp	PlasmaVL	0.49737575446260895
0	10.5	predictionMAE	Intact	2.1496643979291497
0	10.5	predictionMAEsd	Intact	1.7547030686797207
0	10.5	predictionMSE	Intact	7.874844734013349
0	10.5	predictionMSEsd	Intact	12.1104966104478
0	10.5	AIC	Intact	675.8743558351354
0	10.5	adjR2	Intact	0.9609028500343133
0	10.5	devExp	Intact	0.9673988334120946
0	10.5	predictionMAE	Defective	1.852768292425109
0	10.5	predictionMAEsd	Defective	1.0449277625675824
0	10.5	predictionMSE	Defective	5.508869744732026
0	10.5	predictionMSEsd	Defective	5.989275049592299
0	10.5	AIC	Defective	1267.294557799481
0	10.5	adjR2	Defective	0.6825546755788704
0	10.5	devExp	Defective	0.7275254156481147
0	10.5	predictionMAE	PlasmaVL	2.3224996941866043
0	10.5	predictionMAEsd	PlasmaVL	0.7505202309432228
0	10.5	predictionMSE	PlasmaVL	10.690147800187281
0	10.5	predictionMSEsd	PlasmaVL	6.506176699908448
0	10.5	AIC	PlasmaVL	1945.6137750065557
0	10.5	adjR2	PlasmaVL	0.47530664657985267
0	10.5	devExp	PlasmaVL	0.4851638906694386
0	11	predictionMAE	Intact	2.14994735714541
0	11	predictionMAEsd	Intact	1.7532769629977167
0	11	predictionMSE	Intact	7.8721314284621355
0	11	predictionMSEsd	Intact	12.0849553080304
0	11	AIC	Intact	674.9365566814881
0	11	adjR2	Intact	0.961014612129069
0	11	devExp	Intact	0.9674922557271233
0	11	predictionMAE	Defective	1.8564556856256642
0	11	predictionMAEsd	Defective	1.0354700003672968
0	11	predictionMSE	Defective	5.510604542028846
0	11	predictionMSEsd	Defective	5.897714658614836
0	11	AIC	Defective	1272.7784630370093
0	11	adjR2	Defective	0.6770630159653185
0	11	devExp	Defective	0.7226189709141806
0	11	predictionMAE	PlasmaVL	2.3509894165046514
0	11	predictionMAEsd	PlasmaVL	0.7383341671738203
0	11	predictionMSE	PlasmaVL	10.888342858225585
0	11	predictionMSEsd	PlasmaVL	6.5591462509584195
0	11	AIC	PlasmaVL	1953.9936299211552
0	11	adjR2	PlasmaVL	0.46340557794926784
0	11	devExp	PlasmaVL	0.4734363139655127
0	11.5	predictionMAE	Intact	2.152367062631617
0	11.5	predictionMAEsd	Intact	1.7502531831199855
0	11.5	predictionMSE	Intact	7.873465992497698
0	11.5	predictionMSEsd	Intact	12.055883557855633
0	11.5	AIC	Intact	675.7106938930309
0	11.5	adjR2	Intact	0.9609223704192441
0	11.5	devExp	Intact	0.9674151849544821
0	11.5	predictionMAE	Defective	1.8584956047060557
0	11.5	predictionMAEsd	Defective	1.027738331574133
0	11.5	predictionMSE	Defective	5.509449880510232
0	11.5	predictionMSEsd	Defective	5.810653380693625
0	11.5	AIC	Defective	1278.1113692979516
0	11.5	adjR2	Defective	0.6716328651153141
0	11.5	devExp	Defective	0.7177622764099213
0	11.5	predictionMAE	PlasmaVL	2.3784592611450805
0	11.5	predictionMAEsd	PlasmaVL	0.7250303438873547
0	11.5	predictionMSE	PlasmaVL	11.081572188397375
0	11.5	predictionMSEsd	PlasmaVL	6.62713741958054
0	11.5	AIC	PlasmaVL	1961.7434132196572
0	11.5	adjR2	PlasmaVL	0.45221961456782267
0	11.5	devExp	PlasmaVL	0.4624448529777382
0	12	predictionMAE	Intact	2.1550480808920245
0	12	predictionMAEsd	Intact	1.7468770186472944
0	12	predictionMSE	Intact	7.87495329874804
0	12	predictionMSEsd	Intact	12.025462451844058
0	12	AIC	Intact	677.6855453675947
0	12	adjR2	Intact	0.9606860529673376
0	12	devExp	Intact	0.9672176742490671
0	12	predictionMAE	Defective	1.8609228968838274
0	12	predictionMAEsd	Defective	1.0204718244438324
0	12	predictionMSE	Defective	5.512522747163131
0	12	predictionMSEsd	Defective	5.726137868761641
0	12	AIC	Defective	1283.1454484340425
0	12	adjR2	Defective	0.6664255607514284
0	12	devExp	Defective	0.7131041581318457
0	12	predictionMAE	PlasmaVL	2.4045290798852834
0	12	predictionMAEsd	PlasmaVL	0.7121171268275542
0	12	predictionMSE	PlasmaVL	11.270025892146334
0	12	predictionMSEsd	PlasmaVL	6.7140015512800915
0	12	AIC	PlasmaVL	1968.8886518654376
0	12	adjR2	PlasmaVL	0.4416585445285611
0	12	devExp	PlasmaVL	0.45204591867718547
0	12.5	predictionMAE	Intact	2.1573165311273645
0	12.5	predictionMAEsd	Intact	1.7444957368316025
0	12.5	predictionMSE	Intact	7.876320858750669
0	12.5	predictionMSEsd	Intact	12.005321788922052
0	12.5	AIC	Intact	675.8133272250002
0	12.5	adjR2	Intact	0.96091013649989
0	12.5	devExp	Intact	0.967405012781593
0	12.5	predictionMAE	Defective	1.862558988884635
0	12.5	predictionMAEsd	Defective	1.0145570797605714
0	12.5	predictionMSE	Defective	5.518432729287259
0	12.5	predictionMSEsd	Defective	5.664308724979454
0	12.5	AIC	Defective	1287.1211443086306
0	12.5	adjR2	Defective	0.6622589149678628
0	12.5	devExp	Defective	0.7093811068805985
0	12.5	predictionMAE	PlasmaVL	2.4265317073310166
0	12.5	predictionMAEsd	PlasmaVL	0.7002118109357698
0	12.5	predictionMSE	PlasmaVL	11.395034270718932
0	12.5	predictionMSEsd	PlasmaVL	6.774649789545374
0	12.5	AIC	PlasmaVL	1974.8914726459047
0	12.5	adjR2	PlasmaVL	0.43262804641743113
0	12.5	devExp	PlasmaVL	0.4431523496820681
0	13	predictionMAE	Intact	2.159317805263801
0	13	predictionMAEsd	Intact	1.742196922311315
0	13	predictionMSE	Intact	7.876975783429407
0	13	predictionMSEsd	Intact	11.986643713981366
0	13	AIC	Intact	674.4042215026412
0	13	adjR2	Intact	0.9610779353726673
0	13	devExp	Intact	0.9675452774321169
0	13	predictionMAE	Defective	1.8657673178833551
0	13	predictionMAEsd	Defective	1.0099281063415324
0	13	predictionMSE	Defective	5.524216922481806
0	13	predictionMSEsd	Defective	5.620199787222745
0	13	AIC	Defective	1290.8309479567251
0	13	adjR2	Defective	0.658319835815615
0	13	devExp	Defective	0.7058554576566889
0	13	predictionMAE	PlasmaVL	2.4438168897256305
0	13	predictionMAEsd	PlasmaVL	0.6911808377957234
0	13	predictionMSE	PlasmaVL	11.5066962582139
0	13	predictionMSEsd	PlasmaVL	6.8454211996506755
0	13	AIC	PlasmaVL	1980.395202800018
0	13	adjR2	PlasmaVL	0.4242146150831124
0	13	devExp	PlasmaVL	0.43486195189049054
0	13.5	predictionMAE	Intact	2.161211825118585
0	13.5	predictionMAEsd	Intact	1.7396246933150372
0	13.5	predictionMSE	Intact	7.876779098718056
0	13.5	predictionMSEsd	Intact	11.966934153318752
0	13.5	AIC	Intact	674.2989424412809
0	13.5	adjR2	Intact	0.9610904240910116
0	13.5	devExp	Intact	0.9675556996408389
0	13.5	predictionMAE	Defective	1.8693909282793841
0	13.5	predictionMAEsd	Defective	1.005999288013194
0	13.5	predictionMSE	Defective	5.533827098138794
0	13.5	predictionMSEsd	Defective	5.581436276176603
0	13.5	AIC	Defective	1294.8123481021096
0	13.5	adjR2	Defective	0.6540435914144926
0	13.5	devExp	Defective	0.7020259560942231
0	13.5	predictionMAE	PlasmaVL	2.4588951508600982
0	13.5	predictionMAEsd	PlasmaVL	0.6838886154827362
0	13.5	predictionMSE	PlasmaVL	11.603267628505387
0	13.5	predictionMSEsd	PlasmaVL	6.913580746705294
0	13.5	AIC	PlasmaVL	1985.5410392635417
0	13.5	adjR2	PlasmaVL	0.41625976472143966
0	13.5	devExp	PlasmaVL	0.4270403380523474
0	14	predictionMAE	Intact	2.163114768974427
0	14	predictionMAEsd	Intact	1.7373448304139965
0	14	predictionMSE	Intact	7.8777934132561125
0	14	predictionMSEsd	Intact	11.948549443314405
0	14	AIC	Intact	675.1585814626528
0	14	adjR2	Intact	0.9609881622549905
0	14	devExp	Intact	0.9674702203231124
0	14	predictionMAE	Defective	1.8731527896357665
0	14	predictionMAEsd	Defective	1.0024353490126408
0	14	predictionMSE	Defective	5.545931994071678
0	14	predictionMSEsd	Defective	5.54126053186597
0	14	AIC	Defective	1298.8044726609655
0	14	adjR2	Defective	0.6497015137093894
0	14	devExp	Defective	0.6981394006496598
0	14	predictionMAE	PlasmaVL	2.47377383269117
0	14	predictionMAEsd	PlasmaVL	0.6800833552224397
0	14	predictionMSE	PlasmaVL	11.711688164463942
0	14	predictionMSEsd	PlasmaVL	6.993782614318623
0	14	AIC	PlasmaVL	1990.5903583693832
0	14	adjR2	PlasmaVL	0.40835083920390536
0	14	devExp	PlasmaVL	0.4192661839861684
0	14.5	predictionMAE	Intact	2.165393326743729
0	14.5	predictionMAEsd	Intact	1.7352940659355827
0	14.5	predictionMSE	Intact	7.881504909383657
0	14.5	predictionMSEsd	Intact	11.930797003582585
0	14.5	AIC	Intact	677.0809438935639
0	14.5	adjR2	Intact	0.9607585368141006
0	14.5	devExp	Intact	0.9672783083413418
0	14.5	predictionMAE	Defective	1.8765216633234776
0	14.5	predictionMAEsd	Defective	0.9985972190078851
0	14.5	predictionMSE	Defective	5.5570239584590535
0	14.5	predictionMSEsd	Defective	5.498869926100468
0	14.5	AIC	Defective	1302.7889932168891
0	14.5	adjR2	Defective	0.645309617918196
0	14.5	devExp	Defective	0.6942010268811455
0	14.5	predictionMAE	PlasmaVL	2.4882406139920468
0	14.5	predictionMAEsd	PlasmaVL	0.6784063852580928
0	14.5	predictionMSE	PlasmaVL	11.835354676485315
0	14.5	predictionMSEsd	PlasmaVL	7.083951762958393
0	14.5	AIC	PlasmaVL	1995.5370497782628
0	14.5	adjR2	PlasmaVL	0.40046885626094064
0	14.5	devExp	PlasmaVL	0.4114968560105832
0	15	predictionMAE	Intact	2.167727181347393
0	15	predictionMAEsd	Intact	1.733047314035701
0	15	predictionMSE	Intact	7.885169508492164
0	15	predictionMSEsd	Intact	11.90941075195517
0	15	AIC	Intact	680.0834606351899
0	15	adjR2	Intact	0.9603971715062227
0	15	devExp	Intact	0.9669762666663116
0	15	predictionMAE	Defective	1.8795347082690685
0	15	predictionMAEsd	Defective	0.994988918788732
0	15	predictionMSE	Defective	5.569128328094074
0	15	predictionMSEsd	Defective	5.4518310810599635
0	15	AIC	Defective	1306.7291296671056
0	15	adjR2	Defective	0.6409123012544211
0	15	devExp	Defective	0.6902535872287651
0	15	predictionMAE	PlasmaVL	2.4993498043126365
0	15	predictionMAEsd	PlasmaVL	0.6800461983817077
0	15	predictionMSE	PlasmaVL	11.9747041616436
0	15	predictionMSEsd	PlasmaVL	7.189731107739825
0	15	AIC	PlasmaVL	2000.3609558281162
0	15	adjR2	PlasmaVL	0.3926872055157721
0	15	devExp	PlasmaVL	0.40383003695599945
0	15.5	predictionMAE	Intact	2.169805464392255
0	15.5	predictionMAEsd	Intact	1.7306811453568178
0	15.5	predictionMSE	Intact	7.8877550750612775
0	15.5	predictionMSEsd	Intact	11.885492448396437
0	15.5	AIC	Intact	683.9354779812721
0	15.5	adjR2	Intact	0.9599286685125088
0	15.5	devExp	Intact	0.9665846318964272
0	15.5	predictionMAE	Defective	1.8827496355821192
0	15.5	predictionMAEsd	Defective	0.9916510170161303
0	15.5	predictionMSE	Defective	5.580410802599607
0	15.5	predictionMSEsd	Defective	5.40171095338909
0	15.5	AIC	Defective	1310.5491833857423
0	15.5	adjR2	Defective	0.6365937992784341
0	15.5	devExp	Defective	0.6863696511003797
0	15.5	predictionMAE	PlasmaVL	2.5074147701057683
0	15.5	predictionMAEsd	PlasmaVL	0.685720966445337
0	15.5	predictionMSE	PlasmaVL	12.12253754396376
0	15.5	predictionMSEsd	PlasmaVL	7.301060815148375
0	15.5	AIC	PlasmaVL	2004.9254977812027
0	15.5	adjR2	PlasmaVL	0.3852354303157314
0	15.5	devExp	PlasmaVL	0.3964910680394487
0	16	predictionMAE	Intact	2.171510662640193
0	16	predictionMAEsd	Intact	1.7277986777371706
0	16	predictionMSE	Intact	7.887256064062512
0	16	predictionMSEsd	Intact	11.855602253274414
0	16	AIC	Intact	688.3426683258995
0	16	adjR2	Intact	0.9593858133825153
0	16	devExp	Intact	0.9661307868087078
0	16	predictionMAE	Defective	1.8859375919400043
0	16	predictionMAEsd	Defective	0.988192368932133
0	16	predictionMSE	Defective	5.589997490595736
0	16	predictionMSEsd	Defective	5.3497051464884935
0	16	AIC	Defective	1314.054457375414
0	16	adjR2	Defective	0.6325847363940207
0	16	devExp	Defective	0.6827543278405092
0	16	predictionMAE	PlasmaVL	2.5194198220355055
0	16	predictionMAEsd	PlasmaVL	0.6891568090501748
0	16	predictionMSE	PlasmaVL	12.270499258405156
0	16	predictionMSEsd	PlasmaVL	7.409184115453699
0	16	AIC	PlasmaVL	2009.1531772568967
0	16	adjR2	PlasmaVL	0.37825274684425325
0	16	devExp	PlasmaVL	0.3896142385594842
0	16.5	predictionMAE	Intact	2.1736160900669095
0	16.5	predictionMAEsd	Intact	1.725604699807725
0	16.5	predictionMSE	Intact	7.890924965430726
0	16.5	predictionMSEsd	Intact	11.83442283315271
0	16.5	AIC	Intact	692.24501881348306
0	16.5	adjR2	Intact	0.9588990222608824
0	16.5	devExp	Intact	0.9657238252145196
0	16.5	predictionMAE	Defective	1.8891455101465675
0	16.5	predictionMAEsd	Defective	0.9845230889009206
0	16.5	predictionMSE	Defective	5.5980380350874075
0	16.5	predictionMSEsd	Defective	5.3048846351703
0	16.5	AIC	Defective	1316.9985502280194
0	16.5	adjR2	Defective	0.62918573723294835
0	16.5	devExp	Defective	0.6796872123951296
0	16.5	predictionMAE	PlasmaVL	2.5349107753997298
0	16.5	predictionMAEsd	PlasmaVL	0.6898482997883114
0	16.5	predictionMSE	PlasmaVL	12.378413360263451
0	16.5	predictionMSEsd	PlasmaVL	7.491050136306744
0	16.5	AIC	PlasmaVL	2012.8436970110845
0	16.5	adjR2	PlasmaVL	0.3720772449367017
0	16.5	devExp	PlasmaVL	0.3835211968519695
0	17	predictionMAE	Intact	2.17551144207815
0	17	predictionMAEsd	Intact	1.723645821649655
0	17	predictionMSE	Intact	7.89439499615577
0	17	predictionMSEsd	Intact	11.814172938211884
0	17	AIC	Intact	695.8141520287779
0	17	adjR2	Intact	0.9584486905066874
0	17	devExp	Intact	0.9653473355048382
0	17	predictionMAE	Defective	1.8929694362175773
0	17	predictionMAEsd	Defective	0.9814187560947191
0	17	predictionMSE	Defective	5.606731465671104
0	17	predictionMSEsd	Defective	5.268560377159191
0	17	AIC	Defective	1319.5423968407188
0	17	adjR2	Defective	0.6262253067742999
0	17	devExp	Defective	0.6770225122388601
0	17	predictionMAE	PlasmaVL	2.5497551864194015
0	17	predictionMAEsd	PlasmaVL	0.6910401193585048
0	17	predictionMSE	PlasmaVL	12.467102150258366
0	17	predictionMSEsd	PlasmaVL	7.571226617703617
0	17	AIC	PlasmaVL	2016.1531911145628
0	17	adjR2	PlasmaVL	0.36648699987818734
0	17	devExp	PlasmaVL	0.3780051471517908
0	17.5	predictionMAE	Intact	2.1763823765432058
0	17.5	predictionMAEsd	Intact	1.7224487562812925
0	17.5	predictionMSE	Intact	7.895869621451668
0	17.5	predictionMSEsd	Intact	11.799598637847767
0	17.5	AIC	Intact	699.3037434564984
0	17.5	adjR2	Intact	0.9580035871022858
0	17.5	devExp	Intact	0.9649751493593027
0	17.5	predictionMAE	Defective	1.8951665112408025
0	17.5	predictionMAEsd	Defective	0.9799599016760278
0	17.5	predictionMSE	Defective	5.614776584139472
0	17.5	predictionMSEsd	Defective	5.248973932518446
0	17.5	AIC	Defective	1321.85139158389
0	17.5	adjR2	Defective	0.6235145455018044
0	17.5	devExp	Defective	0.6745783145361611
0	17.5	predictionMAE	PlasmaVL	2.562567162290658
0	17.5	predictionMAEsd	PlasmaVL	0.6923101957459386
0	17.5	predictionMSE	PlasmaVL	12.538484427758828
0	17.5	predictionMSEsd	PlasmaVL	7.636454626267101
0	17.5	AIC	PlasmaVL	2019.1700016543218
0	17.5	adjR2	PlasmaVL	0.3613614485507476
0	17.5	devExp	PlasmaVL	0.3729571314928259
0	18	predictionMAE	Intact	2.1776504304584683
0	18	predictionMAEsd	Intact	1.720797841401983
0	18	predictionMSE	Intact	7.898080994257382
0	18	predictionMSEsd	Intact	11.781282058469023
0	18	AIC	Intact	703.597311490424
0	18	adjR2	Intact	0.9574493771540004
0	18	devExp	Intact	0.9645116992909081
0	18	predictionMAE	Defective	1.8982858158042162
0	18	predictionMAEsd	Defective	0.9788097285005315
0	18	predictionMSE	Defective	5.625509838148161
0	18	predictionMSEsd	Defective	5.229131099321366
0	18	AIC	Defective	1324.1582875292709
0	18	adjR2	Defective	0.6207879472406789
0	18	devExp	Defective	0.6721222242169763
0	18	predictionMAE	PlasmaVL	2.576083942060264
0	18	predictionMAEsd	PlasmaVL	0.6928058182369581
0	18	predictionMSE	PlasmaVL	12.607723304208134
0	18	predictionMSEsd	PlasmaVL	7.695774608985424
0	18	AIC	PlasmaVL	2022.0831252233381
0	18	adjR2	PlasmaVL	0.356362483332056
0	18	devExp	PlasmaVL	0.36802655775501447
0	18.5	predictionMAE	Intact	2.178708575178669
0	18.5	predictionMAEsd	Intact	1.7189738177882068
0	18.5	predictionMSE	Intact	7.899288759754443
0	18.5	predictionMSEsd	Intact	11.759067389856506
0	18.5	AIC	Intact	708.3560426327231
0	18.5	adjR2	Intact	0.9568265563655509
0	18.5	devExp	Intact	0.9639908267191459
0	18.5	predictionMAE	Defective	1.9021000863917972
0	18.5	predictionMAEsd	Defective	0.9776034737573774
0	18.5	predictionMSE	Defective	5.639392568486018
0	18.5	predictionMSEsd	Defective	5.203327574009598
0	18.5	AIC	Defective	1326.5793910025836
0	18.5	adjR2	Defective	0.6179060765276362
0	18.5	devExp	Defective	0.6695247324399805
0	18.5	predictionMAE	PlasmaVL	2.5887472493075037
0	18.5	predictionMAEsd	PlasmaVL	0.6945689254299108
0	18.5	predictionMSE	PlasmaVL	12.691256265569422
0	18.5	predictionMSEsd	PlasmaVL	7.7651135043209605
0	18.5	AIC	PlasmaVL	2024.9882686902033
0	18.5	adjR2	PlasmaVL	0.3513700261636191
0	18.5	devExp	PlasmaVL	0.36311459498651827
0	19	predictionMAE	Intact	2.179354804346438
0	19	predictionMAEsd	Intact	1.7163721074381666
0	19	predictionMSE	Intact	7.896643779685876
0	19	predictionMSEsd	Intact	11.72781515208787
0	19	AIC	Intact	713.570502135028
0	19	adjR2	Intact	0.9561335786240178
0	19	devExp	Intact	0.9634111992853093
0	19	predictionMAE	Defective	1.9059138856525044
0	19	predictionMAEsd	Defective	0.9751044546036658
0	19	predictionMSE	Defective	5.64954509899243
0	19	predictionMSEsd	Defective	5.163652362041481
0	19	AIC	Defective	1328.8717502246081
0	19	adjR2	Defective	0.6151539113687245
0	19	devExp	Defective	0.6670375594854266
0	19	predictionMAE	PlasmaVL	2.601461436003135
0	19	predictionMAEsd	PlasmaVL	0.6972776276164181
0	19	predictionMSE	PlasmaVL	12.79361878172682
0	19	predictionMSEsd	PlasmaVL	7.855108891512487
0	19	AIC	PlasmaVL	2027.8634686161126
0	19	adjR2	PlasmaVL	0.34636075238289843
0	19	devExp	PlasmaVL	0.3581752761875981
0	19.5	predictionMAE	Intact	2.1800902691219077
0	19.5	predictionMAEsd	Intact	1.7136048291004953
0	19.5	predictionMSE	Intact	7.894053296898083
0	19.5	predictionMSEsd	Intact	11.692359886798865
0	19.5	AIC	Intact	718.7893861138856
0	19.5	adjR2	Intact	0.9554288657518766
0	19.5	devExp	Intact	0.962821717927098
0	19.5	predictionMAE	Defective	1.9105756174326725
0	19.5	predictionMAEsd	Defective	0.9719899396722317
0	19.5	predictionMSE	Defective	5.660992829352903
0	19.5	predictionMSEsd	Defective	5.11978060566144
0	19.5	AIC	Defective	1331.1525856042904
0	19.5	adjR2	Defective	0.6123974825296963
0	19.5	devExp	Defective	0.6645451344542018
0	19.5	predictionMAE	PlasmaVL	2.6152054228821116
0	19.5	predictionMAEsd	PlasmaVL	0.7018547234146242
0	19.5	predictionMSE	PlasmaVL	12.916056021600884
0	19.5	predictionMSEsd	PlasmaVL	7.966958452407525
0	19.5	AIC	PlasmaVL	2030.6819612331326
0	19.5	adjR2	PlasmaVL	0.3414143081064578
0	19.5	devExp	PlasmaVL	0.3532986496440684
0	20	predictionMAE	Intact	2.1807300279356157
0	20	predictionMAEsd	Intact	1.7099884329656139
0	20	predictionMSE	Intact	7.888268044381212
0	20	predictionMSEsd	Intact	11.649874347227703
0	20	AIC	Intact	724.1635884248545
0	20	adjR2	Intact	0.9546913195212803
0	20	devExp	Intact	0.9622047045775746
0	20	predictionMAE	Defective	1.91562381785735
0	20	predictionMAEsd	Defective	0.9685937236647482
0	20	predictionMSE	Defective	5.672727741573641
0	20	predictionMSEsd	Defective	5.072569489950647
0	20	AIC	Defective	1333.3648461147995
0	20	adjR2	Defective	0.6097070423994841
0	20	devExp	Defective	0.6621114136269711
0	20	predictionMAE	PlasmaVL	2.629876020011499
0	20	predictionMAEsd	PlasmaVL	0.7079702706056606
0	20	predictionMSE	PlasmaVL	13.05344507922325
0	20	predictionMSEsd	PlasmaVL	8.098356810222416
0	20	AIC	PlasmaVL	2033.3981225646344
0	20	adjR2	PlasmaVL	0.33659860934533636
0	20	devExp	PlasmaVL	0.34854106254532874
0	20.5	predictionMAE	Intact	2.1815684359302234
0	20.5	predictionMAEsd	Intact	1.7070844354597905
0	20.5	predictionMSE	Intact	7.884291940997748
0	20.5	predictionMSEsd	Intact	11.618544710705857
0	20.5	AIC	Intact	728.0810377443715
0	20.5	adjR2	Intact	0.9541460008125993
0	20.5	devExp	Intact	0.9617484648854264
0	20.5	predictionMAE	Defective	1.9201507013539063
0	20.5	predictionMAEsd	Defective	0.9663574744914791
0	20.5	predictionMSE	Defective	5.686340366521173
0	20.5	predictionMSEsd	Defective	5.041637618709546
0	20.5	AIC	Defective	1335.2329612567933
0	20.5	adjR2	Defective	0.6074228057379686
0	20.5	devExp	Defective	0.6600473381078197
0	20.5	predictionMAE	PlasmaVL	2.637879884938915
0	20.5	predictionMAEsd	PlasmaVL	0.708465411341729
0	20.5	predictionMSE	PlasmaVL	13.114644975089215
0	20.5	predictionMSEsd	PlasmaVL	8.151496875435567
0	20.5	AIC	PlasmaVL	2035.3757655543948
0	20.5	adjR2	PlasmaVL	0.3331046611504892
0	20.5	devExp	PlasmaVL	0.3451134387358364
0	21	predictionMAE	Intact	2.1821035691713093
0	21	predictionMAEsd	Intact	1.705777721379716
0	21	predictionMSE	Intact	7.883651910604586
0	21	predictionMSEsd	Intact	11.60267534572886
0	21	AIC	Intact	730.894632624908
0	21	adjR2	Intact	0.9537502739556031
0	21	devExp	Intact	0.9614173402699518
0	21	predictionMAE	Defective	1.923819251112201
0	21	predictionMAEsd	Defective	0.9654338020066787
0	21	predictionMSE	Defective	5.701152060229334
0	21	predictionMSEsd	Defective	5.021814091745705
0	21	AIC	Defective	1336.9010909520407
0	21	adjR2	Defective	0.6053705469285773
0	21	devExp	Defective	0.6581932062975683
0	21	predictionMAE	PlasmaVL	2.643340002757299
0	21	predictionMAEsd	PlasmaVL	0.7080669199460471
0	21	predictionMSE	PlasmaVL	13.154823663892769
0	21	predictionMSEsd	PlasmaVL	8.193851258425598
0	21	AIC	PlasmaVL	2037.1331468477113
0	21	adjR2	PlasmaVL	0.33001099562698033
0	21	devExp	PlasmaVL	0.34209770362701997
0	21.5	predictionMAE	Intact	2.182270861673902
0	21.5	predictionMAEsd	Intact	1.7053605887567096
0	21.5	predictionMSE	Intact	7.883549774585757
0	21.5	predictionMSEsd	Intact	11.594807063491514
0	21.5	AIC	Intact	732.597893261231
0	21.5	adjR2	Intact	0.9535090386745398
0	21.5	devExp	Intact	0.961215459698627
0	21.5	predictionMAE	Defective	1.9265113779321754
0	21.5	predictionMAEsd	Defective	0.9639101223821436
0	21.5	predictionMSE	Defective	5.708384949994807
0	21.5	predictionMSEsd	Defective	5.004517840397567
0	21.5	AIC	Defective	1338.2298134769765
0	21.5	adjR2	Defective	0.6037196258933026
0	21.5	devExp	Defective	0.6566939915786879
0	21.5	predictionMAE	PlasmaVL	2.6488600554681043
0	21.5	predictionMAEsd	PlasmaVL	0.7082046302695517
0	21.5	predictionMSE	PlasmaVL	13.173990176750367
0	21.5	predictionMSEsd	PlasmaVL	8.215792895445485
0	21.5	AIC	PlasmaVL	2038.691813920701
0	21.5	adjR2	PlasmaVL	0.32721637043753327
0	21.5	devExp	PlasmaVL	0.33934569781203794
0	22	predictionMAE	Intact	2.182593918288166
0	22	predictionMAEsd	Intact	1.7044562479693097
0	22	predictionMSE	Intact	7.8819165245726985
0	22	predictionMSEsd	Intact	11.581469209239673
0	22	AIC	Intact	734.6508779923424
0	22	adjR2	Intact	0.9532166030514337
0	22	devExp	Intact	0.9609707324509371
0	22	predictionMAE	Defective	1.9292152451698303
0	22	predictionMAEsd	Defective	0.9619443656065276
0	22	predictionMSE	Defective	5.715063820670795
0	22	predictionMSEsd	Defective	4.986689486706252
0	22	AIC	Defective	1339.4991263439833
0	22	adjR2	Defective	0.6021352626385715
0	22	devExp	Defective	0.6552542862810993
0	22	predictionMAE	PlasmaVL	2.6560426118686564
0	22	predictionMAEsd	PlasmaVL	0.7084411606613216
0	22	predictionMSE	PlasmaVL	13.198246962862118
0	22	predictionMSEsd	PlasmaVL	8.236850348645904
0	22	AIC	PlasmaVL	2040.233877596312
0	22	adjR2	PlasmaVL	0.3244302649956663
0	22	devExp	PlasmaVL	0.3365951416326402
0	22.5	predictionMAE	Intact	2.1828775868916925
0	22.5	predictionMAEsd	Intact	1.7034510413216706
0	22.5	predictionMSE	Intact	7.878957343310149
0	22.5	predictionMSEsd	Intact	11.56271991519497
0	22.5	AIC	Intact	737.1003813548876
0	22.5	adjR2	Intact	0.9528652785687343
0	22.5	devExp	Intact	0.9606767163413168
0	22.5	predictionMAE	Defective	1.9323637978914043
0	22.5	predictionMAEsd	Defective	0.959869358307204
0	22.5	predictionMSE	Defective	5.721626297196509
0	22.5	predictionMSEsd	Defective	4.965009435646082
0	22.5	AIC	Defective	1340.7598255637515
0	22.5	adjR2	Defective	0.6005539865391035
0	22.5	devExp	Defective	0.6538154646878485
0	22.5	predictionMAE	PlasmaVL	2.666005607012087
0	22.5	predictionMAEsd	PlasmaVL	0.7091514441672614
0	22.5	predictionMSE	PlasmaVL	13.238979447439588
0	22.5	predictionMSEsd	PlasmaVL	8.268406863873622
0	22.5	AIC	PlasmaVL	2041.7866703517418
0	22.5	adjR2	PlasmaVL	0.3216181622162193
0	22.5	devExp	PlasmaVL	0.3338223570563324
0	23	predictionMAE	Intact	2.1830376079250606
0	23	predictionMAEsd	Intact	1.7017315998766127
0	23	predictionMSE	Intact	7.873388855473778
0	23	predictionMSEsd	Intact	11.532064938070697
0	23	AIC	Intact	739.9072003233637
0	23	adjR2	Intact	0.9524594599430283
0	23	devExp	Intact	0.960337084905213
0	23	predictionMAE	Defective	1.9361636939186193
0	23	predictionMAEsd	Defective	0.9567265124492208
0	23	predictionMSE	Defective	5.728000824533026
0	23	predictionMSEsd	Defective	4.930206982417602
0	23	AIC	Defective	1342.0398927678732
0	23	adjR2	Defective	0.5989417731184319
0	23	devExp	Defective	0.6523475982573799
0	23	predictionMAE	PlasmaVL	2.680328336401121
0	23	predictionMAEsd	PlasmaVL	0.7131026560207652
0	23	predictionMSE	PlasmaVL	13.316488845733701
0	23	predictionMSEsd	PlasmaVL	8.329994111075475
0	23	AIC	PlasmaVL	2043.3271088006352
0	23	adjR2	PlasmaVL	0.3188241831474419
0	23	devExp	PlasmaVL	0.33107259802374894
0	23.5	predictionMAE	Intact	2.1828306378749924
0	23.5	predictionMAEsd	Intact	1.6994935511369518
0	23.5	predictionMSE	Intact	7.866559185722511
0	23.5	predictionMSEsd	Intact	11.489845417163655
0	23.5	AIC	Intact	742.3650945865246
0	23.5	adjR2	Intact	0.952101215358944
0	23.5	devExp	Intact	0.9600372548741927
0	23.5	predictionMAE	Defective	1.9394749669228972
0	23.5	predictionMAEsd	Defective	0.9524865977388828
0	23.5	predictionMSE	Defective	5.72810130399569
0	23.5	predictionMSEsd	Defective	4.878729522569868
0	23.5	AIC	Defective	1343.2617755303354
0	23.5	adjR2	Defective	0.5973979235716658
0	23.5	devExp	Defective	0.6509406758907509
0	23.5	predictionMAE	PlasmaVL	2.700483328116165
0	23.5	predictionMAEsd	PlasmaVL	0.7269146540570893
0	23.5	predictionMSE	PlasmaVL	13.509744949036316
0	23.5	predictionMSEsd	PlasmaVL	8.494388176142705
0	23.5	AIC	PlasmaVL	2044.8604636204427
0	23.5	adjR2	PlasmaVL	0.3160370790211201
0	23.5	devExp	PlasmaVL	0.3283333757993105
0	24	predictionMAE	Intact	2.1817722725949595
0	24	predictionMAEsd	Intact	1.6952388811907804
0	24	predictionMSE	Intact	7.852571295423993
0	24	predictionMSEsd	Intact	11.425524102409428
0	24	AIC	Intact	744.707698163958
0	24	adjR2	Intact	0.9517572399153222
0	24	devExp	Intact	0.9597493285405168
0	24	predictionMAE	Defective	1.9427691692676343
0	24	predictionMAEsd	Defective	0.9447498318228552
0	24	predictionMSE	Defective	5.728259475196525
0	24	predictionMSEsd	Defective	4.79926334562384
0	24	AIC	Defective	1344.470948186442
0	24	adjR2	Defective	0.5958622308078918
0	24	devExp	Defective	0.6495363247396367
0	24	predictionMAE	PlasmaVL	2.7176530995874484
0	24	predictionMAEsd	PlasmaVL	0.7477649591462485
0	24	predictionMSE	PlasmaVL	13.765475573485125
0	24	predictionMSEsd	PlasmaVL	8.74320704177743
0	24	AIC	PlasmaVL	2046.3517980266756
0	24	adjR2	PlasmaVL	0.31330374938312644
0	24	devExp	PlasmaVL	0.3256386959087629
0	24.5	predictionMAE	Intact	2.1835710160718187
0	24.5	predictionMAEsd	Intact	1.694895854289511
0	24.5	predictionMSE	Intact	7.867518967579641
0	24.5	predictionMSEsd	Intact	11.426830657946846
0	24.5	AIC	Intact	745.7918909017724
0	24.5	adjR2	Intact	0.9515972162207339
0	24.5	devExp	Intact	0.9596153908194958
0	24.5	predictionMAE	Defective	1.9570880046251102
0	24.5	predictionMAEsd	Defective	0.9556638294656908
0	24.5	predictionMSE	Defective	5.847431930382819
0	24.5	predictionMSEsd	Defective	4.951324780009062
0	24.5	AIC	Defective	1344.9795534199945
0	24.5	adjR2	Defective	0.5952120398082901
0	24.5	devExp	Defective	0.6489434713379839
0	24.5	predictionMAE	PlasmaVL	2.7358971363861815
0	24.5	predictionMAEsd	PlasmaVL	0.7574342033430396
0	24.5	predictionMSE	PlasmaVL	13.973013539551236
0	24.5	predictionMSEsd	PlasmaVL	8.961980116661886
0	24.5	AIC	PlasmaVL	2047.1699788734393
0	24.5	adjR2	PlasmaVL	0.3117675881109413
0	24.5	devExp	PlasmaVL	0.32410161186041014
0	25	predictionMAE	Intact	2.194538311235129
0	25	predictionMAEsd	Intact	1.689016286623116
0	25	predictionMSE	Intact	7.985325987010517
0	25	predictionMSEsd	Intact	11.391797850963183
0	25	AIC	Intact	746.9859380742557
0	25	adjR2	Intact	0.9514203678243801
0	25	devExp	Intact	0.959467371474079
0	25	predictionMAE	Defective	1.9614468864825245
0	25	predictionMAEsd	Defective	0.9617695531354542
0	25	predictionMSE	Defective	5.9202095105356936
0	25	predictionMSEsd	Defective	5.082314229271269
0	25	AIC	Defective	1345.472065263142
0	25	adjR2	Defective	0.5945801995540341
0	25	devExp	Defective	0.6483651639010698
0	25	predictionMAE	PlasmaVL	2.7760005888651484
0	25	predictionMAEsd	PlasmaVL	0.8484975306531469
0	25	predictionMSE	PlasmaVL	15.24594308771166
0	25	predictionMSEsd	PlasmaVL	13.856429885242958
0	25	AIC	PlasmaVL	2047.7240317506112
0	25	adjR2	PlasmaVL	0.31072782624102036
0	25	devExp	PlasmaVL	0.3230628565936468
0	25.5	predictionMAE	Intact	2.5849951188736577
0	25.5	predictionMAEsd	Intact	3.3058119228867477
0	25.5	predictionMSE	Intact	80.77833962022774
0	25.5	predictionMSEsd	Intact	535.2015505137564
0	25.5	AIC	Intact	747.3703591076456
0	25.5	adjR2	Intact	0.9513632839376605
0	25.5	devExp	Intact	0.9594195764440011
0	25.5	predictionMAE	Defective	2.151617667604042
0	25.5	predictionMAEsd	Defective	1.8867555028118637
0	25.5	predictionMSE	Defective	25.290037042922098
0	25.5	predictionMSEsd	Defective	144.18249280347302
0	25.5	AIC	Defective	1345.710276544428
0	25.5	adjR2	Defective	0.5942686386334707
0	25.5	devExp	Defective	0.6480741482932257
0	25.5	predictionMAE	PlasmaVL	2.770793520308401
0	25.5	predictionMAEsd	PlasmaVL	0.8170963701882105
0	25.5	predictionMSE	PlasmaVL	14.855645120164787
0	25.5	predictionMSEsd	PlasmaVL	11.674645979586536
0	25.5	AIC	PlasmaVL	2048.0131999785463
0	25.5	adjR2	PlasmaVL	0.3101848538704628
0	25.5	devExp	PlasmaVL	0.32252052380694113
0	26	predictionMAE	Intact	2.1784558595713164
0	26	predictionMAEsd	Intact	1.6960103599137444
0	26	predictionMSE	Intact	7.8486347853755385
0	26	predictionMSEsd	Intact	11.431061818638678
0	26	AIC	Intact	747.6271934378224
0	26	adjR2	Intact	0.9513251012397513
0	26	devExp	Intact	0.9593875949978556
0	26	predictionMAE	Defective	1.9278210817360542
0	26	predictionMAEsd	Defective	0.9346173448143152
0	26	predictionMSE	Defective	5.680792763334588
0	26	predictionMSEsd	Defective	4.745169044992484
0	26	AIC	Defective	1345.8015916707805
0	26	adjR2	Defective	0.5941464632181117
0	26	devExp	Defective	0.647956600184622
0	26	predictionMAE	PlasmaVL	2.730828685652357
0	26	predictionMAEsd	PlasmaVL	0.7457634359018557
0	26	predictionMSE	PlasmaVL	13.866783545327653
0	26	predictionMSEsd	PlasmaVL	9.000491795049404
0	26	AIC	PlasmaVL	2048.185728907621
0	26	adjR2	PlasmaVL	0.3098501597939457
0	26	devExp	PlasmaVL	0.3221788336373487
0.5	1	predictionMAE	Intact	2.3042691721342865
0.5	1	predictionMAEsd	Intact	1.94155641381672
0.5	1	predictionMSE	Intact	11.207402512022915
0.5	1	predictionMSEsd	Intact	25.705461495691686
0.5	1	AIC	Intact	948.2954106291095
0.5	1	adjR2	Intact	0.9105770860764422
0.5	1	devExp	Intact	0.925708746685288
0.5	1	predictionMAE	Defective	1.8996475881723638
0.5	1	predictionMAEsd	Defective	1.516916351388282
0.5	1	predictionMSE	Defective	7.280510834460478
0.5	1	predictionMSEsd	Defective	16.57318820814974
0.5	1	AIC	Defective	1247.1870911178219
0.5	1	adjR2	Defective	0.7056706995332389
0.5	1	devExp	Defective	0.7494683099582123
0.5	1	predictionMAE	PlasmaVL	1.8201655467929791
0.5	1	predictionMAEsd	PlasmaVL	1.3740294534224826
0.5	1	predictionMSE	PlasmaVL	7.6807830145365115
0.5	1	predictionMSEsd	PlasmaVL	11.436385032613607
0.5	1	AIC	PlasmaVL	1663.1705369768279
0.5	1	adjR2	PlasmaVL	0.7721238900695143
0.5	1	devExp	PlasmaVL	0.794595590847499
0.5	1.5	predictionMAE	Intact	2.193651249960521
0.5	1.5	predictionMAEsd	Intact	1.7605360716958336
0.5	1.5	predictionMSE	Intact	8.172323899026456
0.5	1.5	predictionMSEsd	Intact	12.36354725618285
0.5	1.5	AIC	Intact	949.8115570159938
0.5	1.5	adjR2	Intact	0.9101551833621827
0.5	1.5	devExp	Intact	0.9253550480782221
0.5	1.5	predictionMAE	Defective	1.8304064379351541
0.5	1.5	predictionMAEsd	Defective	1.2806450798579307
0.5	1.5	predictionMSE	Defective	5.860831892297583
0.5	1.5	predictionMSEsd	Defective	8.804228722601032
0.5	1.5	AIC	Defective	1249.5589498524134
0.5	1.5	adjR2	Defective	0.7032749644944404
0.5	1.5	devExp	Defective	0.7471722182665744
0.5	1.5	predictionMAE	PlasmaVL	1.7851655339763852
0.5	1.5	predictionMAEsd	PlasmaVL	1.4324902845278646
0.5	1.5	predictionMSE	PlasmaVL	7.639025473291494
0.5	1.5	predictionMSEsd	PlasmaVL	12.842221095337477
0.5	1.5	AIC	PlasmaVL	1656.7178596966392
0.5	1.5	adjR2	PlasmaVL	0.7757866493865047
0.5	1.5	devExp	PlasmaVL	0.7976432393556541
0.5	2	predictionMAE	Intact	2.1741500270909517
0.5	2	predictionMAEsd	Intact	1.7636506099302367
0.5	2	predictionMSE	Intact	8.024779960901235
0.5	2	predictionMSEsd	Intact	12.389097358326751
0.5	2	AIC	Intact	940.1226411941185
0.5	2	adjR2	Intact	0.9127762043127835
0.5	2	devExp	Intact	0.9275459742753015
0.5	2	predictionMAE	Defective	1.803630750733793
0.5	2	predictionMAEsd	Defective	1.2162511077130274
0.5	2	predictionMSE	Defective	5.576690733439903
0.5	2	predictionMSEsd	Defective	7.829674201170839
0.5	2	AIC	Defective	1242.2924996970396
0.5	2	adjR2	Defective	0.709937884615119
0.5	2	devExp	Defective	0.753023907533489
0.5	2	predictionMAE	PlasmaVL	1.7937084861188792
0.5	2	predictionMAEsd	PlasmaVL	1.4380037215104282
0.5	2	predictionMSE	PlasmaVL	7.634112891736822
0.5	2	predictionMSEsd	PlasmaVL	12.490259632084685
0.5	2	AIC	PlasmaVL	1641.9594780966588
0.5	2	adjR2	PlasmaVL	0.7849898859182836
0.5	2	devExp	PlasmaVL	0.806623585706608
0.5	2.5	predictionMAE	Intact	2.1577434096611623
0.5	2.5	predictionMAEsd	Intact	1.77533027599803
0.5	2.5	predictionMSE	Intact	7.976694914252031
0.5	2.5	predictionMSEsd	Intact	12.450364668441006
0.5	2.5	AIC	Intact	895.3581073758168
0.5	2.5	adjR2	Intact	0.923935634922082
0.5	2.5	devExp	Intact	0.9368650613801012
0.5	2.5	predictionMAE	Defective	1.7789172984860158
0.5	2.5	predictionMAEsd	Defective	1.1703022251599087
0.5	2.5	predictionMSE	Defective	5.381642182020363
0.5	2.5	predictionMSEsd	Defective	7.4998448759908305
0.5	2.5	AIC	Defective	1216.799234645099
0.5	2.5	adjR2	Defective	0.7319715433096272
0.5	2.5	devExp	Defective	0.7722747080526655
0.5	2.5	predictionMAE	PlasmaVL	1.733767612432841
0.5	2.5	predictionMAEsd	PlasmaVL	1.4014302729504495
0.5	2.5	predictionMSE	PlasmaVL	7.348267725249259
0.5	2.5	predictionMSEsd	PlasmaVL	11.4895854151992
0.5	2.5	AIC	PlasmaVL	1616.3115139779948
0.5	2.5	adjR2	PlasmaVL	0.8002415232535947
0.5	2.5	devExp	PlasmaVL	0.8213675722205266
0.5	3	predictionMAE	Intact	2.149747206957934
0.5	3	predictionMAEsd	Intact	1.7849630466897028
0.5	3	predictionMSE	Intact	7.975355161883667
0.5	3	predictionMSEsd	Intact	12.488739320836402
0.5	3	AIC	Intact	861.3487621626219
0.5	3	adjR2	Intact	0.9314506072835526
0.5	3	devExp	Intact	0.943133676554268
0.5	3	predictionMAE	Defective	1.7554293350450747
0.5	3	predictionMAEsd	Defective	1.1404051789551222
0.5	3	predictionMSE	Defective	5.252382801314389
0.5	3	predictionMSEsd	Defective	7.356301712598984
0.5	3	AIC	Defective	1204.8011167591058
0.5	3	adjR2	Defective	0.7414410781881682
0.5	3	devExp	Defective	0.7804582578654977
0.5	3	predictionMAE	PlasmaVL	1.7109421436568508
0.5	3	predictionMAEsd	PlasmaVL	1.3077999569690686
0.5	3	predictionMSE	PlasmaVL	7.199129629650146
0.5	3	predictionMSEsd	PlasmaVL	9.886239405401678
0.5	3	AIC	PlasmaVL	1620.6065186492433
0.5	3	adjR2	PlasmaVL	0.7985480713382894
0.5	3	devExp	PlasmaVL	0.8200451200793811
0.5	3.5	predictionMAE	Intact	2.151003920236872
0.5	3.5	predictionMAEsd	Intact	1.785015685045893
0.5	3.5	predictionMSE	Intact	7.978255756675021
0.5	3.5	predictionMSEsd	Intact	12.500947822708953
0.5	3.5	AIC	Intact	838.3142976866391
0.5	3.5	adjR2	Intact	0.9361139249454857
0.5	3.5	devExp	Intact	0.9470202872425001
0.5	3.5	predictionMAE	Defective	1.7530285482985284
0.5	3.5	predictionMAEsd	Defective	1.1522371860134544
0.5	3.5	predictionMSE	Defective	5.229046600575384
0.5	3.5	predictionMSEsd	Defective	7.363693434310145
0.5	3.5	AIC	Defective	1200.0199846810515
0.5	3.5	adjR2	Defective	0.7451445193721211
0.5	3.5	devExp	Defective	0.7836871925527871
0.5	3.5	predictionMAE	PlasmaVL	1.6941357262310393
0.5	3.5	predictionMAEsd	PlasmaVL	1.2479777930141984
0.5	3.5	predictionMSE	PlasmaVL	7.076964403823015
0.5	3.5	predictionMSEsd	PlasmaVL	9.110946855800057
0.5	3.5	AIC	PlasmaVL	1626.2705739366415
0.5	3.5	adjR2	PlasmaVL	0.795496915365896
0.5	3.5	devExp	PlasmaVL	0.8172416380206443
0.5	4	predictionMAE	Intact	2.151108973153555
0.5	4	predictionMAEsd	Intact	1.7849522769103012
0.5	4	predictionMSE	Intact	7.9779028959302325
0.5	4	predictionMSEsd	Intact	12.498198629247918
0.5	4	AIC	Intact	815.9902606999797
0.5	4	adjR2	Intact	0.9403434042991096
0.5	4	devExp	Intact	0.9505426532659036
0.5	4	predictionMAE	Defective	1.754880815703929
0.5	4	predictionMAEsd	Defective	1.1573904985584307
0.5	4	predictionMSE	Defective	5.237488045618334
0.5	4	predictionMSEsd	Defective	7.381055075562654
0.5	4	AIC	Defective	1195.123171222897
0.5	4	adjR2	Defective	0.7490201533543118
0.5	4	devExp	Defective	0.7871125599243168
0.5	4	predictionMAE	PlasmaVL	1.6833518039393345
0.5	4	predictionMAEsd	PlasmaVL	1.2161345262390677
0.5	4	predictionMSE	PlasmaVL	6.999120482424764
0.5	4	predictionMSEsd	PlasmaVL	8.78438764029053
0.5	4	AIC	PlasmaVL	1631.017160942232
0.5	4	adjR2	PlasmaVL	0.792858911343516
0.5	4	devExp	PlasmaVL	0.8148742893195661
0.5	4.5	predictionMAE	Intact	2.1475399853684434
0.5	4.5	predictionMAEsd	Intact	1.786671430270571
0.5	4.5	predictionMSE	Intact	7.967283068213007
0.5	4.5	predictionMSEsd	Intact	12.515211569115658
0.5	4.5	AIC	Intact	785.842988937956
0.5	4.5	adjR2	Intact	0.9456005863310798
0.5	4.5	devExp	Intact	0.9549168002734891
0.5	4.5	predictionMAE	Defective	1.7563645137000528
0.5	4.5	predictionMAEsd	Defective	1.1628808586344683
0.5	4.5	predictionMSE	Defective	5.243659095109517
0.5	4.5	predictionMSEsd	Defective	7.411026178415834
0.5	4.5	AIC	Defective	1191.5354365968285
0.5	4.5	adjR2	Defective	0.7518144871782946
0.5	4.5	devExp	Defective	0.78957316698413
0.5	4.5	predictionMAE	PlasmaVL	1.6857093403311685
0.5	4.5	predictionMAEsd	PlasmaVL	1.197060608558012
0.5	4.5	predictionMSE	PlasmaVL	6.986247393895588
0.5	4.5	predictionMSEsd	PlasmaVL	8.69592218686766
0.5	4.5	AIC	PlasmaVL	1633.0839026545857
0.5	4.5	adjR2	PlasmaVL	0.7917738866055913
0.5	4.5	devExp	PlasmaVL	0.8140520390298931
0.5	5	predictionMAE	Intact	2.146401476294345
0.5	5	predictionMAEsd	Intact	1.787564981365816
0.5	5	predictionMSE	Intact	7.964257622772325
0.5	5	predictionMSEsd	Intact	12.533596677583507
0.5	5	AIC	Intact	761.3675956676628
0.5	5	adjR2	Intact	0.9495250706776039
0.5	5	devExp	Intact	0.95817998995045
0.5	5	predictionMAE	Defective	1.7549262998301636
0.5	5	predictionMAEsd	Defective	1.1642438144141674
0.5	5	predictionMSE	Defective	5.231464588753067
0.5	5	predictionMSEsd	Defective	7.393328070880553
0.5	5	AIC	Defective	1189.4485354149365
0.5	5	adjR2	Defective	0.7533370983324651
0.5	5	devExp	Defective	0.7908992867031645
0.5	5	predictionMAE	PlasmaVL	1.6908448663707627
0.5	5	predictionMAEsd	PlasmaVL	1.1793222499091205
0.5	5	predictionMSE	PlasmaVL	6.998217248050394
0.5	5	predictionMSEsd	PlasmaVL	8.692487122206538
0.5	5	AIC	PlasmaVL	1637.8176558965756
0.5	5	adjR2	PlasmaVL	0.7890498449124519
0.5	5	devExp	PlasmaVL	0.8116108381367848
0.5	5.5	predictionMAE	Intact	2.1462806300278983
0.5	5.5	predictionMAEsd	Intact	1.787446115001249
0.5	5.5	predictionMSE	Intact	7.962247434152617
0.5	5.5	predictionMSEsd	Intact	12.546743800929391
0.5	5.5	AIC	Intact	742.201859570727
0.5	5.5	adjR2	Intact	0.9523982765788184
0.5	5.5	devExp	Intact	0.9605680612367459
0.5	5.5	predictionMAE	Defective	1.75435304000126
0.5	5.5	predictionMAEsd	Defective	1.1634982944145815
0.5	5.5	predictionMSE	Defective	5.225740775944528
0.5	5.5	predictionMSEsd	Defective	7.373749456838819
0.5	5.5	AIC	Defective	1189.4064856569576
0.5	5.5	adjR2	Defective	0.7532965065424198
0.5	5.5	devExp	Defective	0.7908608634548611
0.5	5.5	predictionMAE	PlasmaVL	1.6942693649509382
0.5	5.5	predictionMAEsd	PlasmaVL	1.1633222124202292
0.5	5.5	predictionMSE	PlasmaVL	7.029696169237467
0.5	5.5	predictionMSEsd	PlasmaVL	8.751757775889685
0.5	5.5	AIC	PlasmaVL	1643.8788031496738
0.5	5.5	adjR2	PlasmaVL	0.7854941814612879
0.5	5.5	devExp	PlasmaVL	0.8083727237502089
0.5	6	predictionMAE	Intact	2.1467924759921098
0.5	6	predictionMAEsd	Intact	1.7863184561471201
0.5	6	predictionMSE	Intact	7.960302275014851
0.5	6	predictionMSEsd	Intact	12.55407529596576
0.5	6	AIC	Intact	729.1501497479226
0.5	6	adjR2	Intact	0.9542614188475066
0.5	6	devExp	Intact	0.9621160922332508
0.5	6	predictionMAE	Defective	1.7541723034100891
0.5	6	predictionMAEsd	Defective	1.1624541050786192
0.5	6	predictionMSE	Defective	5.226754035169293
0.5	6	predictionMSEsd	Defective	7.362723703022354
0.5	6	AIC	Defective	1191.0489648160146
0.5	6	adjR2	Defective	0.7519809966691791
0.5	6	devExp	Defective	0.789709773840892
0.5	6	predictionMAE	PlasmaVL	1.7041745265007529
0.5	6	predictionMAEsd	PlasmaVL	1.1511450288383713
0.5	6	predictionMSE	PlasmaVL	7.0708090855815335
0.5	6	predictionMSEsd	PlasmaVL	8.864929323574628
0.5	6	AIC	PlasmaVL	1649.9865654066587
0.5	6	adjR2	PlasmaVL	0.7818641180842281
0.5	6	devExp	PlasmaVL	0.8050482172934005
0.5	6.5	predictionMAE	Intact	2.1482684718365883
0.5	6.5	predictionMAEsd	Intact	1.7856557309049759
0.5	6.5	predictionMSE	Intact	7.9649128610498
0.5	6.5	predictionMSEsd	Intact	12.562563370506998
0.5	6.5	AIC	Intact	720.4688786251259
0.5	6.5	adjR2	Intact	0.9554597871326823
0.5	6.5	devExp	Intact	0.963111720040445
0.5	6.5	predictionMAE	Defective	1.7537368069419441
0.5	6.5	predictionMAEsd	Defective	1.1614600026031143
0.5	6.5	predictionMSE	Defective	5.229442705181916
0.5	6.5	predictionMSEsd	Defective	7.359746352407758
0.5	6.5	AIC	Defective	1192.9344743347003
0.5	6.5	adjR2	Defective	0.750497689867974
0.5	6.5	devExp	Defective	0.7884128539517673
0.5	6.5	predictionMAE	PlasmaVL	1.712237780945202
0.5	6.5	predictionMAEsd	PlasmaVL	1.1405333068947892
0.5	6.5	predictionMSE	PlasmaVL	7.114728872718658
0.5	6.5	predictionMSEsd	PlasmaVL	9.002192443674442
0.5	6.5	AIC	PlasmaVL	1655.7005370190336
0.5	6.5	adjR2	PlasmaVL	0.7784364835278075
0.5	6.5	devExp	PlasmaVL	0.8019066104190831
0.5	7	predictionMAE	Intact	2.1496616275195937
0.5	7	predictionMAEsd	Intact	1.785226217464469
0.5	7	predictionMSE	Intact	7.970247827511862
0.5	7	predictionMSEsd	Intact	12.569670025563852
0.5	7	AIC	Intact	715.5192930355947
0.5	7	adjR2	Intact	0.9561288211116699
0.5	7	devExp	Intact	0.9636675401406709
0.5	7	predictionMAE	Defective	1.754062099437941
0.5	7	predictionMAEsd	Defective	1.1611679893122246
0.5	7	predictionMSE	Defective	5.238408172846257
0.5	7	predictionMSEsd	Defective	7.361512148375588
0.5	7	AIC	Defective	1195.0322796318026
0.5	7	adjR2	Defective	0.7488579683913287
0.5	7	devExp	Defective	0.7869843673387382
0.5	7	predictionMAE	PlasmaVL	1.7173090872993317
0.5	7	predictionMAEsd	PlasmaVL	1.1335241926612505
0.5	7	predictionMSE	PlasmaVL	7.1618540051890065
0.5	7	predictionMSEsd	PlasmaVL	9.157847538863763
0.5	7	AIC	PlasmaVL	1660.8237374346072
0.5	7	adjR2	PlasmaVL	0.775314113039435
0.5	7	devExp	PlasmaVL	0.7990419613301509
0.5	7.5	predictionMAE	Intact	2.1506574133754177
0.5	7.5	predictionMAEsd	Intact	1.7852637865493155
0.5	7.5	predictionMSE	Intact	7.9755072068426545
0.5	7.5	predictionMSEsd	Intact	12.577953208609024
0.5	7.5	AIC	Intact	711.4410615023859
0.5	7.5	adjR2	Intact	0.9566721358289092
0.5	7.5	devExp	Intact	0.9641188727245306
0.5	7.5	predictionMAE	Defective	1.7552405252967245
0.5	7.5	predictionMAEsd	Defective	1.1618624106990143
0.5	7.5	predictionMSE	Defective	5.252162547881064
0.5	7.5	predictionMSEsd	Defective	7.369955622289258
0.5	7.5	AIC	Defective	1197.052394881569
0.5	7.5	adjR2	Defective	0.747277168915834
0.5	7.5	devExp	Defective	0.7856103381079651
0.5	7.5	predictionMAE	PlasmaVL	1.720400895238166
0.5	7.5	predictionMAEsd	PlasmaVL	1.1304675974855267
0.5	7.5	predictionMSE	PlasmaVL	7.209830826487398
0.5	7.5	predictionMSEsd	PlasmaVL	9.31443023127601
0.5	7.5	AIC	PlasmaVL	1665.1465027004483
0.5	7.5	adjR2	PlasmaVL	0.7726579205163215
0.5	7.5	devExp	PlasmaVL	0.7966211561767642
0.5	8	predictionMAE	Intact	2.1510204793991727
0.5	8	predictionMAEsd	Intact	1.7858832757950018
0.5	8	predictionMSE	Intact	7.980160299306648
0.5	8	predictionMSEsd	Intact	12.587645830483178
0.5	8	AIC	Intact	706.0115818333393
0.5	8	adjR2	Intact	0.9573849783118509
0.5	8	devExp	Intact	0.964710926226321
0.5	8	predictionMAE	Defective	1.7550038233255536
0.5	8	predictionMAEsd	Defective	1.1626660421953812
0.5	8	predictionMSE	Defective	5.258913202353648
0.5	8	predictionMSEsd	Defective	7.3791453730651035
0.5	8	AIC	Defective	1198.1336076900895
0.5	8	adjR2	Defective	0.7464226832264147
0.5	8	devExp	Defective	0.7848686733205043
0.5	8	predictionMAE	PlasmaVL	1.7230230688394805
0.5	8	predictionMAEsd	PlasmaVL	1.1307843188353597
0.5	8	predictionMSE	PlasmaVL	7.255306732427058
0.5	8	predictionMSEsd	PlasmaVL	9.456320436147866
0.5	8	AIC	PlasmaVL	1668.3811561939162
0.5	8	adjR2	PlasmaVL	0.7706855549383873
0.5	8	devExp	PlasmaVL	0.7948727280760062
0.5	8.5	predictionMAE	Intact	2.1504354809370483
0.5	8.5	predictionMAEsd	Intact	1.7867332803226672
0.5	8.5	predictionMSE	Intact	7.981029001589063
0.5	8.5	predictionMSEsd	Intact	12.598144382289528
0.5	8.5	AIC	Intact	695.5638633222242
0.5	8.5	adjR2	Intact	0.9587244788400701
0.5	8.5	devExp	Intact	0.9658232427426754
0.5	8.5	predictionMAE	Defective	1.7545956550947377
0.5	8.5	predictionMAEsd	Defective	1.1636465800535476
0.5	8.5	predictionMSE	Defective	5.267208969493064
0.5	8.5	predictionMSEsd	Defective	7.395020744138228
0.5	8.5	AIC	Defective	1199.0535809371859
0.5	8.5	adjR2	Defective	0.7457037424069959
0.5	8.5	devExp	Defective	0.784251110139734
0.5	8.5	predictionMAE	PlasmaVL	1.7239780359144923
0.5	8.5	predictionMAEsd	PlasmaVL	1.1336506087284013
0.5	8.5	predictionMSE	PlasmaVL	7.290761520179509
0.5	8.5	predictionMSEsd	PlasmaVL	9.576478894942179
0.5	8.5	AIC	PlasmaVL	1671.863866377592
0.5	8.5	adjR2	PlasmaVL	0.7684949209374063
0.5	8.5	devExp	PlasmaVL	0.7928538519031177
0.5	9	predictionMAE	Intact	2.1500363184694757
0.5	9	predictionMAEsd	Intact	1.7871235070788747
0.5	9	predictionMSE	Intact	7.980655199112254
0.5	9	predictionMSEsd	Intact	12.603818854824462
0.5	9	AIC	Intact	685.45549909593
0.5	9	adjR2	Intact	0.9599804480898696
0.5	9	devExp	Intact	0.9668660051113818
0.5	9	predictionMAE	Defective	1.7560143456082475
0.5	9	predictionMAEsd	Defective	1.1649541295389074
0.5	9	predictionMSE	Defective	5.28279443919195
0.5	9	predictionMSEsd	Defective	7.410079468088315
0.5	9	AIC	Defective	1201.2440808304268
0.5	9	adjR2	Defective	0.7439797508675945
0.5	9	devExp	Defective	0.7827552930856223
0.5	9	predictionMAE	PlasmaVL	1.7251724901022454
0.5	9	predictionMAEsd	PlasmaVL	1.1365063270003155
0.5	9	predictionMSE	PlasmaVL	7.322852333270289
0.5	9	predictionMSEsd	PlasmaVL	9.6885780770279
0.5	9	AIC	PlasmaVL	1675.443811027354
0.5	9	adjR2	PlasmaVL	0.7661899284813343
0.5	9	devExp	PlasmaVL	0.7906901961243987
0.5	9.5	predictionMAE	Intact	2.1500145260111467
0.5	9.5	predictionMAEsd	Intact	1.7874974056291575
0.5	9.5	predictionMSE	Intact	7.981168879273464
0.5	9.5	predictionMSEsd	Intact	12.607510002389095
0.5	9.5	AIC	Intact	674.3074913166658
0.5	9.5	adjR2	Intact	0.9612926142652507
0.5	9.5	devExp	Intact	0.9679552781474942
0.5	9.5	predictionMAE	Defective	1.7584501107160733
0.5	9.5	predictionMAEsd	Defective	1.165888497417437
0.5	9.5	predictionMSE	Defective	5.300447329208232
0.5	9.5	predictionMSEsd	Defective	7.420987331829392
0.5	9.5	AIC	Defective	1203.6907525299202
0.5	9.5	adjR2	Defective	0.7420423113686991
0.5	9.5	devExp	Defective	0.7810700856550687
0.5	9.5	predictionMAE	PlasmaVL	1.7279848266949764
0.5	9.5	predictionMAEsd	PlasmaVL	1.138253630779368
0.5	9.5	predictionMSE	PlasmaVL	7.35365873002215
0.5	9.5	predictionMSEsd	PlasmaVL	9.79054517627745
0.5	9.5	AIC	PlasmaVL	1678.6500752052123
0.5	9.5	adjR2	PlasmaVL	0.7641111639803455
0.5	9.5	devExp	PlasmaVL	0.7887579642199801
0.5	10	predictionMAE	Intact	2.1498537356094483
0.5	10	predictionMAEsd	Intact	1.7877760752587817
0.5	10	predictionMSE	Intact	7.9809232550291895
0.5	10	predictionMSEsd	Intact	12.610339962396589
0.5	10	AIC	Intact	665.6435317837003
0.5	10	adjR2	Intact	0.9623035598154591
0.5	10	devExp	Intact	0.9687943448488535
0.5	10	predictionMAE	Defective	1.7605768047122865
0.5	10	predictionMAEsd	Defective	1.1670644094226477
0.5	10	predictionMSE	Defective	5.31643143807321
0.5	10	predictionMSEsd	Defective	7.432395138819177
0.5	10	AIC	Defective	1206.0418982660547
0.5	10	adjR2	Defective	0.740163635103263
0.5	10	devExp	Defective	0.7794330961513947
0.5	10	predictionMAE	PlasmaVL	1.7307954267766739
0.5	10	predictionMAEsd	PlasmaVL	1.1405200079198012
0.5	10	predictionMSE	PlasmaVL	7.387412611537144
0.5	10	predictionMSEsd	PlasmaVL	9.9000101058383
0.5	10	AIC	PlasmaVL	1681.9255565342798
0.5	10	adjR2	PlasmaVL	0.7619700351421238
0.5	10	devExp	PlasmaVL	0.786760712831448
0.5	10.5	predictionMAE	Intact	2.1498931714109117
0.5	10.5	predictionMAEsd	Intact	1.787881017680547
0.5	10.5	predictionMSE	Intact	7.981128742646714
0.5	10.5	predictionMSEsd	Intact	12.611500839505169
0.5	10.5	AIC	Intact	659.0880398028189
0.5	10.5	adjR2	Intact	0.9630508798859864
0.5	10.5	devExp	Intact	0.9694145446393093
0.5	10.5	predictionMAE	Defective	1.762197530375145
0.5	10.5	predictionMAEsd	Defective	1.1682945803628384
0.5	10.5	predictionMSE	Defective	5.329137214714739
0.5	10.5	predictionMSEsd	Defective	7.442744133105912
0.5	10.5	AIC	Defective	1208.1110936388213
0.5	10.5	adjR2	Defective	0.7385033693457672
0.5	10.5	devExp	Defective	0.7779855209121018
0.5	10.5	predictionMAE	PlasmaVL	1.7359264113482926
0.5	10.5	predictionMAEsd	PlasmaVL	1.1416930031990151
0.5	10.5	predictionMSE	PlasmaVL	7.42127855630618
0.5	10.5	predictionMSEsd	PlasmaVL	10.006819799329586
0.5	10.5	AIC	PlasmaVL	1684.879016006783
0.5	10.5	adjR2	PlasmaVL	0.7600412449996032
0.5	10.5	devExp	PlasmaVL	0.7849780920804905
0.5	11	predictionMAE	Intact	2.1501364288554443
0.5	11	predictionMAEsd	Intact	1.7878025627786613
0.5	11	predictionMSE	Intact	7.981722106581755
0.5	11	predictionMSEsd	Intact	12.611550651664759
0.5	11	AIC	Intact	654.5347821106612
0.5	11	adjR2	Intact	0.9635611876017416
0.5	11	devExp	Intact	0.9698380199205097
0.5	11	predictionMAE	Defective	1.7636636251801152
0.5	11	predictionMAEsd	Defective	1.1697404601584795
0.5	11	predictionMSE	Defective	5.341661283627781
0.5	11	predictionMSEsd	Defective	7.453597589017542
0.5	11	AIC	Defective	1210.0608341166803
0.5	11	adjR2	Defective	0.7369314805868677
0.5	11	devExp	Defective	0.7766145774057879
0.5	11	predictionMAE	PlasmaVL	1.7416904550617414
0.5	11	predictionMAEsd	PlasmaVL	1.142873111720911
0.5	11	predictionMSE	PlasmaVL	7.456156397312631
0.5	11	predictionMSEsd	PlasmaVL	10.116195768912869
0.5	11	AIC	PlasmaVL	1687.6966408250137
0.5	11	adjR2	PlasmaVL	0.7581893143085507
0.5	11	devExp	PlasmaVL	0.783267399428299
0.5	11.5	predictionMAE	Intact	2.1517924379473246
0.5	11.5	predictionMAEsd	Intact	1.7868503722826974
0.5	11.5	predictionMSE	Intact	7.985559032403608
0.5	11.5	predictionMSEsd	Intact	12.61017747887697
0.5	11.5	AIC	Intact	651.5441994523313
0.5	11.5	adjR2	Intact	0.9638923951935556
0.5	11.5	devExp	Intact	0.9701128896480811
0.5	11.5	predictionMAE	Defective	1.763993675726598
0.5	11.5	predictionMAEsd	Defective	1.1728352845978702
0.5	11.5	predictionMSE	Defective	5.355084586987723
0.5	11.5	predictionMSEsd	Defective	7.466002647033255
0.5	11.5	AIC	Defective	1212.0293227561351
0.5	11.5	adjR2	Defective	0.7353374759155966
0.5	11.5	devExp	Defective	0.7752251142553087
0.5	11.5	predictionMAE	PlasmaVL	1.746850538182161
0.5	11.5	predictionMAEsd	PlasmaVL	1.1439735235982682
0.5	11.5	predictionMSE	PlasmaVL	7.491793273565524
0.5	11.5	predictionMSEsd	PlasmaVL	10.22605363484513
0.5	11.5	AIC	PlasmaVL	1690.1385817207859
0.5	11.5	adjR2	PlasmaVL	0.756598808897956
0.5	11.5	devExp	PlasmaVL	0.7818256703735597
0.5	12	predictionMAE	Intact	2.1535236094772374
0.5	12	predictionMAEsd	Intact	1.7857648820000638
0.5	12	predictionMSE	Intact	7.989454002514728
0.5	12	predictionMSEsd	Intact	12.608368759226465
0.5	12	AIC	Intact	649.7478018417219
0.5	12	adjR2	Intact	0.9640897861247735
0.5	12	devExp	Intact	0.9702767088333792
0.5	12	predictionMAE	Defective	1.7646460821590013
0.5	12	predictionMAEsd	Defective	1.1757864206206687
0.5	12	predictionMSE	Defective	5.369510777523354
0.5	12	predictionMSEsd	Defective	7.476716782514459
0.5	12	AIC	Defective	1213.8956393549324
0.5	12	adjR2	Defective	0.73381771295877
0.5	12	devExp	Defective	0.7739015177722368
0.5	12	predictionMAE	PlasmaVL	1.7521056703709654
0.5	12	predictionMAEsd	PlasmaVL	1.1456488819606896
0.5	12	predictionMSE	PlasmaVL	7.528524561020868
0.5	12	predictionMSEsd	PlasmaVL	10.33721108713614
0.5	12	AIC	PlasmaVL	1692.418393966597
0.5	12	adjR2	PlasmaVL	0.7551067825309259
0.5	12	devExp	PlasmaVL	0.780477560029364
0.5	12.5	predictionMAE	Intact	2.1547499361104436
0.5	12.5	predictionMAEsd	Intact	1.785207314593604
0.5	12.5	predictionMSE	Intact	7.992022948426258
0.5	12.5	predictionMSEsd	Intact	12.608179149144911
0.5	12.5	AIC	Intact	644.4662736989936
0.5	12.5	adjR2	Intact	0.964664107104522
0.5	12.5	devExp	Intact	0.9707532469387817
0.5	12.5	predictionMAE	Defective	1.7662797610036063
0.5	12.5	predictionMAEsd	Defective	1.1772895167774597
0.5	12.5	predictionMSE	Defective	5.3818195562709485
0.5	12.5	predictionMSEsd	Defective	7.484634608904942
0.5	12.5	AIC	Defective	1215.154759453833
0.5	12.5	adjR2	Defective	0.732798054725742
0.5	12.5	devExp	Defective	0.77301974280325
0.5	12.5	predictionMAE	PlasmaVL	1.7557450762891242
0.5	12.5	predictionMAEsd	PlasmaVL	1.1480162034649763
0.5	12.5	predictionMSE	PlasmaVL	7.555465248314323
0.5	12.5	predictionMSEsd	PlasmaVL	10.42210660336292
0.5	12.5	AIC	PlasmaVL	1694.1653444720469
0.5	12.5	adjR2	PlasmaVL	0.7539468467738648
0.5	12.5	devExp	PlasmaVL	0.7794428118390836
0.5	13	predictionMAE	Intact	2.155873568575325
0.5	13	predictionMAEsd	Intact	1.784546214423078
0.5	13	predictionMSE	Intact	7.993976645896768
0.5	13	predictionMSEsd	Intact	12.60713108812207
0.5	13	AIC	Intact	640.0074894758936
0.5	13	adjR2	Intact	0.9651689984646924
0.5	13	devExp	Intact	0.9711721333584313
0.5	13	predictionMAE	Defective	1.7664250522973204
0.5	13	predictionMAEsd	Defective	1.1780605417499874
0.5	13	predictionMSE	Defective	5.384916905104521
0.5	13	predictionMSEsd	Defective	7.4849748451321245
0.5	13	AIC	Defective	1216.3446853617083
0.5	13	adjR2	Defective	0.7318202686968397
0.5	13	devExp	Defective	0.7721690958655688
0.5	13	predictionMAE	PlasmaVL	1.7591384140565387
0.5	13	predictionMAEsd	PlasmaVL	1.1503076320609575
0.5	13	predictionMSE	PlasmaVL	7.5794748857279775
0.5	13	predictionMSEsd	PlasmaVL	10.494621396879038
0.5	13	AIC	PlasmaVL	1695.6365167653935
0.5	13	adjR2	PlasmaVL	0.752984398493433
0.5	13	devExp	PlasmaVL	0.7786056300981272
0.5	13.5	predictionMAE	Intact	2.156793361383699
0.5	13.5	predictionMAEsd	Intact	1.783890801288463
0.5	13.5	predictionMSE	Intact	7.995592272735511
0.5	13.5	predictionMSEsd	Intact	12.606106689891694
0.5	13.5	AIC	Intact	636.6513573136477
0.5	13.5	adjR2	Intact	0.965524190427825
0.5	13.5	devExp	Intact	0.9714667950583413
0.5	13.5	predictionMAE	Defective	1.7675046340368983
0.5	13.5	predictionMAEsd	Defective	1.1797267679575782
0.5	13.5	predictionMSE	Defective	5.3953539164291495
0.5	13.5	predictionMSEsd	Defective	7.491481417505471
0.5	13.5	AIC	Defective	1217.9025928765072
0.5	13.5	adjR2	Defective	0.7305348553676883
0.5	13.5	devExp	Defective	0.7710517792775171
0.5	13.5	predictionMAE	PlasmaVL	1.762557974962734
0.5	13.5	predictionMAEsd	PlasmaVL	1.152815102672577
0.5	13.5	predictionMSE	PlasmaVL	7.603701337293726
0.5	13.5	predictionMSEsd	PlasmaVL	10.563692940793734
0.5	13.5	AIC	PlasmaVL	1697.1952267472427
0.5	13.5	adjR2	PlasmaVL	0.7519509331856933
0.5	13.5	devExp	PlasmaVL	0.7776871382186
0.5	14	predictionMAE	Intact	2.157836702489925
0.5	14	predictionMAEsd	Intact	1.7832794932614284
0.5	14	predictionMSE	Intact	7.9979856037685835
0.5	14	predictionMSEsd	Intact	12.60529259894818
0.5	14	AIC	Intact	634.2661542362324
0.5	14	adjR2	Intact	0.9657743252565562
0.5	14	devExp	Intact	0.9716743055779856
0.5	14	predictionMAE	Defective	1.768852866800074
0.5	14	predictionMAEsd	Defective	1.1815891003509877
0.5	14	predictionMSE	Defective	5.407661683035113
0.5	14	predictionMSEsd	Defective	7.497872723069911
0.5	14	AIC	Defective	1219.5587291396268
0.5	14	adjR2	Defective	0.7291601793384896
0.5	14	devExp	Defective	0.7698568913651801
0.5	14	predictionMAE	PlasmaVL	1.7645401356670292
0.5	14	predictionMAEsd	PlasmaVL	1.155759503845116
0.5	14	predictionMSE	PlasmaVL	7.629318581895341
0.5	14	predictionMSEsd	PlasmaVL	10.636340574337492
0.5	14	AIC	PlasmaVL	1698.9549852541718
0.5	14	adjR2	PlasmaVL	0.7507652786161736
0.5	14	devExp	PlasmaVL	0.7766039162718599
0.5	14.5	predictionMAE	Intact	2.15916835897471
0.5	14.5	predictionMAEsd	Intact	1.7827892093713174
0.5	14.5	predictionMSE	Intact	8.002177232576871
0.5	14.5	predictionMSEsd	Intact	12.605358603194723
0.5	14.5	AIC	Intact	632.8916824452691
0.5	14.5	adjR2	Intact	0.9659174991743443
0.5	14.5	devExp	Intact	0.9717931054979078
0.5	14.5	predictionMAE	Defective	1.7696997779878898
0.5	14.5	predictionMAEsd	Defective	1.1836905143570844
0.5	14.5	predictionMSE	Defective	5.419771031381679
0.5	14.5	predictionMSEsd	Defective	7.505311373075103
0.5	14.5	AIC	Defective	1221.2661390040923
0.5	14.5	adjR2	Defective	0.727738154333416
0.5	14.5	devExp	Defective	0.7686183202832156
0.5	14.5	predictionMAE	PlasmaVL	1.7668258785492785
0.5	14.5	predictionMAEsd	PlasmaVL	1.1587783168902825
0.5	14.5	predictionMSE	PlasmaVL	7.656524649554022
0.5	14.5	predictionMSEsd	PlasmaVL	10.70921784855995
0.5	14.5	AIC	PlasmaVL	1700.6590827722055
0.5	14.5	adjR2	PlasmaVL	0.7496211411919282
0.5	14.5	devExp	PlasmaVL	0.7755665577694134
0.5	15	predictionMAE	Intact	2.1605379425581144
0.5	15	predictionMAEsd	Intact	1.7822347833969467
0.5	15	predictionMSE	Intact	8.00648093175236
0.5	15	predictionMSEsd	Intact	12.604497009553086
0.5	15	AIC	Intact	632.5567090137442
0.5	15	adjR2	Intact	0.9659521096949762
0.5	15	devExp	Intact	0.9718218496769905
0.5	15	predictionMAE	Defective	1.770357194251162
0.5	15	predictionMAEsd	Defective	1.1862813200890996
0.5	15	predictionMSE	Defective	5.433243297287891
0.5	15	predictionMSEsd	Defective	7.514173847338774
0.5	15	AIC	Defective	1222.9711901861388
0.5	15	adjR2	Defective	0.7263115554801196
0.5	15	devExp	Defective	0.7673749664307596
0.5	15	predictionMAE	PlasmaVL	1.7699176635860532
0.5	15	predictionMAEsd	PlasmaVL	1.1620863347006227
0.5	15	predictionMSE	PlasmaVL	7.687015636840804
0.5	15	predictionMSEsd	PlasmaVL	10.789105912276801
0.5	15	AIC	PlasmaVL	1702.319885692387
0.5	15	adjR2	PlasmaVL	0.7485039695640139
0.5	15	devExp	PlasmaVL	0.7745565046860312
0.5	15.5	predictionMAE	Intact	2.161722739610033
0.5	15.5	predictionMAEsd	Intact	1.7816848692374874
0.5	15.5	predictionMSE	Intact	8.010230100241118
0.5	15.5	predictionMSEsd	Intact	12.603298839106778
0.5	15.5	AIC	Intact	633.0686576346625
0.5	15.5	adjR2	Intact	0.9658987034844125
0.5	15.5	devExp	Intact	0.9717775734511762
0.5	15.5	predictionMAE	Defective	1.771159599290156
0.5	15.5	predictionMAEsd	Defective	1.1891375061925753
0.5	15.5	predictionMSE	Defective	5.446901328065469
0.5	15.5	predictionMSEsd	Defective	7.524535908148748
0.5	15.5	AIC	Defective	1224.6144181380828
0.5	15.5	adjR2	Defective	0.7249291177506776
0.5	15.5	devExp	Defective	0.7661684175686098
0.5	15.5	predictionMAE	PlasmaVL	1.7736960113301912
0.5	15.5	predictionMAEsd	PlasmaVL	1.165265187223003
0.5	15.5	predictionMSE	PlasmaVL	7.715780206365433
0.5	15.5	predictionMSEsd	PlasmaVL	10.867010016133127
0.5	15.5	AIC	PlasmaVL	1703.8119315570964
0.5	15.5	adjR2	PlasmaVL	0.7474987225606442
0.5	15.5	devExp	PlasmaVL	0.7736491898979593
0.5	16	predictionMAE	Intact	2.1625880492629577
0.5	16	predictionMAEsd	Intact	1.7809346333815892
0.5	16	predictionMSE	Intact	8.01205046388137
0.5	16	predictionMSEsd	Intact	12.599695232889571
0.5	16	AIC	Intact	634.1766040952401
0.5	16	adjR2	Intact	0.9657830561444974
0.5	16	devExp	Intact	0.9716816499411873
0.5	16	predictionMAE	Defective	1.7724231536545036
0.5	16	predictionMAEsd	Defective	1.1926170180211175
0.5	16	predictionMSE	Defective	5.4626348299760465
0.5	16	predictionMSEsd	Defective	7.54360339266318
0.5	16	AIC	Defective	1226.0969905228303
0.5	16	adjR2	Defective	0.7236817030732103
0.5	16	devExp	Defective	0.765079498458687
0.5	16	predictionMAE	PlasmaVL	1.7788609167712448
0.5	16	predictionMAEsd	PlasmaVL	1.1684896223544006
0.5	16	predictionMSE	PlasmaVL	7.741045681125204
0.5	16	predictionMSEsd	PlasmaVL	10.9393530199944
0.5	16	AIC	PlasmaVL	1705.0598088128695
0.5	16	adjR2	PlasmaVL	0.746661536697943
0.5	16	devExp	PlasmaVL	0.7729005653385587
0.5	16.5	predictionMAE	Intact	2.1635158760234154
0.5	16.5	predictionMAEsd	Intact	1.7806946283154548
0.5	16.5	predictionMSE	Intact	8.01624827544628
0.5	16.5	predictionMSEsd	Intact	12.599440530669511
0.5	16.5	AIC	Intact	635.1356102225714
0.5	16.5	adjR2	Intact	0.9656823605252229
0.5	16.5	devExp	Intact	0.9715981522701558
0.5	16.5	predictionMAE	Defective	1.776147965669332
0.5	16.5	predictionMAEsd	Defective	1.1953910607534795
0.5	16.5	predictionMSE	Defective	5.483436130039073
0.5	16.5	predictionMSEsd	Defective	7.570753456040868
0.5	16.5	AIC	Defective	1227.3482295698884
0.5	16.5	adjR2	Defective	0.7226334504805811
0.5	16.5	devExp	Defective	0.7641680840120392
0.5	16.5	predictionMAE	PlasmaVL	1.7827898102985502
0.5	16.5	predictionMAEsd	PlasmaVL	1.1712248545621708
0.5	16.5	predictionMSE	PlasmaVL	7.7629640802283735
0.5	16.5	predictionMSEsd	PlasmaVL	10.994247722791322
0.5	16.5	AIC	PlasmaVL	1706.0510059776875
0.5	16.5	adjR2	PlasmaVL	0.7460184336075703
0.5	16.5	devExp	PlasmaVL	0.7723553140357164
0.5	17	predictionMAE	Intact	2.164271204234274
0.5	17	predictionMAEsd	Intact	1.7805542359439746
0.5	17	predictionMSE	Intact	8.019983090129994
0.5	17	predictionMSEsd	Intact	12.598180121340931
0.5	17	AIC	Intact	636.0012409958237
0.5	17	adjR2	Intact	0.9655911505355697
0.5	17	devExp	Intact	0.9715225240265857
0.5	17	predictionMAE	Defective	1.7799097584085453
0.5	17	predictionMAEsd	Defective	1.197767827437388
0.5	17	predictionMSE	Defective	5.502944723788842
0.5	17	predictionMSEsd	Defective	7.5952080716588375
0.5	17	AIC	Defective	1228.3523003752787
0.5	17	adjR2	Defective	0.7217903254522057
0.5	17	devExp	Defective	0.7634378973302121
0.5	17	predictionMAE	PlasmaVL	1.7862885814522247
0.5	17	predictionMAEsd	PlasmaVL	1.1735123680315893
0.5	17	predictionMSE	PlasmaVL	7.781800796872903
0.5	17	predictionMSEsd	PlasmaVL	11.041640781105801
0.5	17	AIC	PlasmaVL	1706.822394928707
0.5	17	adjR2	PlasmaVL	0.7455365156630049
0.5	17	devExp	PlasmaVL	0.7719690572709603
0.5	17.5	predictionMAE	Intact	2.164365719842499
0.5	17.5	predictionMAEsd	Intact	1.7808175145513359
0.5	17.5	predictionMSE	Intact	8.022284764877059
0.5	17.5	predictionMSEsd	Intact	12.598666104548244
0.5	17.5	AIC	Intact	636.9434650981188
0.5	17.5	adjR2	Intact	0.9654915410941094
0.5	17.5	devExp	Intact	0.9714399004033297
0.5	17.5	predictionMAE	Defective	1.782324944258436
0.5	17.5	predictionMAEsd	Defective	1.1996692735380698
0.5	17.5	predictionMSE	Defective	5.516641768917418
0.5	17.5	predictionMSEsd	Defective	7.615232769241299
0.5	17.5	AIC	Defective	1229.2212440698058
0.5	17.5	adjR2	Defective	0.7210536866600992
0.5	17.5	devExp	Defective	0.7627981662699935
0.5	17.5	predictionMAE	PlasmaVL	1.789644383068557
0.5	17.5	predictionMAEsd	PlasmaVL	1.1757775532325
0.5	17.5	predictionMSE	PlasmaVL	7.796815152541357
0.5	17.5	predictionMSEsd	PlasmaVL	11.079415819729634
0.5	17.5	AIC	PlasmaVL	1707.5268528838421
0.5	17.5	adjR2	PlasmaVL	0.7450926849815795
0.5	17.5	devExp	PlasmaVL	0.7716090353163255
0.5	18	predictionMAE	Intact	2.1647282045897063
0.5	18	predictionMAEsd	Intact	1.7808006251261579
0.5	18	predictionMSE	Intact	8.02519535352413
0.5	18	predictionMSEsd	Intact	12.597765525760996
0.5	18	AIC	Intact	638.6892850319331
0.5	18	adjR2	Intact	0.9653065124369449
0.5	18	devExp	Intact	0.9712864152886436
0.5	18	predictionMAE	Defective	1.7845871695512145
0.5	18	predictionMAEsd	Defective	1.200562546343938
0.5	18	predictionMSE	Defective	5.525707166013602
0.5	18	predictionMSEsd	Defective	7.627288634548479
0.5	18	AIC	Defective	1230.058897292798
0.5	18	adjR2	Defective	0.7203388535848758
0.5	18	devExp	Defective	0.7621771385720022
0.5	18	predictionMAE	PlasmaVL	1.7926620963893751
0.5	18	predictionMAEsd	PlasmaVL	1.1780726470042102
0.5	18	predictionMSE	PlasmaVL	7.811222777451092
0.5	18	predictionMSEsd	PlasmaVL	11.116550019089514
0.5	18	AIC	PlasmaVL	1708.3043527781506
0.5	18	adjR2	PlasmaVL	0.7445780626253358
0.5	18	devExp	PlasmaVL	0.7711663718210777
0.5	18.5	predictionMAE	Intact	2.165062969155701
0.5	18.5	predictionMAEsd	Intact	1.7806169372578904
0.5	18.5	predictionMSE	Intact	8.027598400564733
0.5	18.5	predictionMSEsd	Intact	12.595457793471121
0.5	18.5	AIC	Intact	640.9181920527234
0.5	18.5	adjR2	Intact	0.965068964902897
0.5	18.5	devExp	Intact	0.9710893520233124
0.5	18.5	predictionMAE	Defective	1.7876575065710505
0.5	18.5	predictionMAEsd	Defective	1.2015296318190607
0.5	18.5	predictionMSE	Defective	5.5371542668365485
0.5	18.5	predictionMSEsd	Defective	7.641113859543979
0.5	18.5	AIC	Defective	1231.0043237602563
0.5	18.5	adjR2	Defective	0.719529874821478
0.5	18.5	devExp	Defective	0.7614734386223271
0.5	18.5	predictionMAE	PlasmaVL	1.795815933965485
0.5	18.5	predictionMAEsd	PlasmaVL	1.1803655689171981
0.5	18.5	predictionMSE	PlasmaVL	7.8275478075029215
0.5	18.5	predictionMSEsd	PlasmaVL	11.159738798892052
0.5	18.5	AIC	PlasmaVL	1709.1711745030761
0.5	18.5	adjR2	PlasmaVL	0.7439931421068352
0.5	18.5	devExp	PlasmaVL	0.7706480138543322
0.5	19	predictionMAE	Intact	2.1652384077624403
0.5	19	predictionMAEsd	Intact	1.77991960739712
0.5	19	predictionMSE	Intact	8.027824627333732
0.5	19	predictionMSEsd	Intact	12.588677641253051
0.5	19	AIC	Intact	643.6890247432567
0.5	19	adjR2	Intact	0.9647714812872459
0.5	19	devExp	Intact	0.9708425362424369
0.5	19	predictionMAE	Defective	1.7906532878532968
0.5	19	predictionMAEsd	Defective	1.2018960573005943
0.5	19	predictionMSE	Defective	5.546058905490112
0.5	19	predictionMSEsd	Defective	7.648256085416606
0.5	19	AIC	Defective	1231.8778459246582
0.5	19	adjR2	Defective	0.7187792323606887
0.5	19	devExp	Defective	0.7608182783306504
0.5	19	predictionMAE	PlasmaVL	1.7994886515941368
0.5	19	predictionMAEsd	PlasmaVL	1.182543300909644
0.5	19	predictionMSE	PlasmaVL	7.846295043168329
0.5	19	predictionMSEsd	PlasmaVL	11.209818537472783
0.5	19	AIC	PlasmaVL	1710.1222170386138
0.5	19	adjR2	PlasmaVL	0.7433409884753921
0.5	19	devExp	PlasmaVL	0.7700565213477204
0.5	19.5	predictionMAE	Intact	2.16565827508672
0.5	19.5	predictionMAEsd	Intact	1.778922084673943
0.5	19.5	predictionMSE	Intact	8.027979131093074
0.5	19.5	predictionMSEsd	Intact	12.580068600396526
0.5	19.5	AIC	Intact	646.5167320877588
0.5	19.5	adjR2	Intact	0.9644653694171266
0.5	19.5	devExp	Intact	0.9705885594317653
0.5	19.5	predictionMAE	Defective	1.79361624278473
0.5	19.5	predictionMAEsd	Defective	1.2023048629614563
0.5	19.5	predictionMSE	Defective	5.55574287322009
0.5	19.5	predictionMSEsd	Defective	7.655491366605994
0.5	19.5	AIC	Defective	1232.7721195358017
0.5	19.5	adjR2	Defective	0.7180107455841802
0.5	19.5	devExp	Defective	0.7601469619129686
0.5	19.5	predictionMAE	PlasmaVL	1.8036415335389449
0.5	19.5	predictionMAEsd	PlasmaVL	1.1846845918232176
0.5	19.5	predictionMSE	PlasmaVL	7.867910908391775
0.5	19.5	predictionMSEsd	PlasmaVL	11.26502172296062
0.5	19.5	AIC	PlasmaVL	1711.0194991030787
0.5	19.5	adjR2	PlasmaVL	0.7427307353098173
0.5	19.5	devExp	PlasmaVL	0.7695098648040649
0.5	20	predictionMAE	Intact	2.1658073901487422
0.5	20	predictionMAEsd	Intact	1.7776720440009712
0.5	20	predictionMSE	Intact	8.026219546546411
0.5	20	predictionMSEsd	Intact	12.56869573889612
0.5	20	AIC	Intact	649.6172317508926
0.5	20	adjR2	Intact	0.9641267647683723
0.5	20	devExp	Intact	0.9703076051628343
0.5	20	predictionMAE	Defective	1.7967425316476324
0.5	20	predictionMAEsd	Defective	1.202715654185389
0.5	20	predictionMSE	Defective	5.566775634185045
0.5	20	predictionMSEsd	Defective	7.665317424536563
0.5	20	AIC	Defective	1233.6530216125548
0.5	20	adjR2	Defective	0.7172533687250945
0.5	20	devExp	Defective	0.7594852550846395
0.5	20	predictionMAE	PlasmaVL	1.8077690093921461
0.5	20	predictionMAEsd	PlasmaVL	1.1867463868106685
0.5	20	predictionMSE	PlasmaVL	7.891630252636263
0.5	20	predictionMSEsd	PlasmaVL	11.325570591428455
0.5	20	AIC	PlasmaVL	1711.909401232802
0.5	20	adjR2	PlasmaVL	0.7421230683954031
0.5	20	devExp	PlasmaVL	0.7689649826260525
0.5	20.5	predictionMAE	Intact	2.1657418802120443
0.5	20.5	predictionMAEsd	Intact	1.7768683206061084
0.5	20.5	predictionMSE	Intact	8.024515859240434
0.5	20.5	predictionMSEsd	Intact	12.559917321320258
0.5	20.5	AIC	Intact	651.6923340623614
0.5	20.5	adjR2	Intact	0.963898505741879
0.5	20.5	devExp	Intact	0.9701182034697252
0.5	20.5	predictionMAE	Defective	1.7991904056398618
0.5	20.5	predictionMAEsd	Defective	1.203292122004469
0.5	20.5	predictionMSE	Defective	5.577223577713979
0.5	20.5	predictionMSEsd	Defective	7.673440280002868
0.5	20.5	AIC	Defective	1234.4280695140735
0.5	20.5	adjR2	Defective	0.7165850683620305
0.5	20.5	devExp	Defective	0.7589024974112355
0.5	20.5	predictionMAE	PlasmaVL	1.8100583131056298
0.5	20.5	predictionMAEsd	PlasmaVL	1.188735548435133
0.5	20.5	predictionMSE	PlasmaVL	7.90551223105092
0.5	20.5	predictionMSEsd	PlasmaVL	11.360285457419657
0.5	20.5	AIC	PlasmaVL	1712.4992814955006
0.5	20.5	adjR2	PlasmaVL	0.7417175156337683
0.5	20.5	devExp	PlasmaVL	0.768606200879947
0.5	21	predictionMAE	Intact	2.165531672366361
0.5	21	predictionMAEsd	Intact	1.7768848809142768
0.5	21	predictionMSE	Intact	8.024452769248626
0.5	21	predictionMSEsd	Intact	12.556553480687057
0.5	21	AIC	Intact	652.8889195016963
0.5	21	adjR2	Intact	0.9637664017705282
0.5	21	devExp	Intact	0.9700085745149352
0.5	21	predictionMAE	Defective	1.8010045051458472
0.5	21	predictionMAEsd	Defective	1.204324816223748
0.5	21	predictionMSE	Defective	5.587044071959897
0.5	21	predictionMSEsd	Defective	7.681602763213826
0.5	21	AIC	Defective	1235.1551670481776
0.5	21	adjR2	Defective	0.7159534213235696
0.5	21	devExp	Defective	0.7583512911772952
0.5	21	predictionMAE	PlasmaVL	1.8110832484575825
0.5	21	predictionMAEsd	PlasmaVL	1.1901895997896363
0.5	21	predictionMSE	PlasmaVL	7.914491049948419
0.5	21	predictionMSEsd	PlasmaVL	11.385825755505744
0.5	21	AIC	PlasmaVL	1713.0337761179921
0.5	21	adjR2	PlasmaVL	0.7413483342339711
0.5	21	devExp	PlasmaVL	0.7682750019803314
0.5	21.5	predictionMAE	Intact	2.165533704187709
0.5	21.5	predictionMAEsd	Intact	1.7769886948637201
0.5	21.5	predictionMSE	Intact	8.024558925834535
0.5	21.5	predictionMSEsd	Intact	12.555109061741677
0.5	21.5	AIC	Intact	653.0073998408263
0.5	21.5	adjR2	Intact	0.9637532968299474
0.5	21.5	devExp	Intact	0.9699976854551798
0.5	21.5	predictionMAE	Defective	1.802937258357199
0.5	21.5	predictionMAEsd	Defective	1.2052684878335005
0.5	21.5	predictionMSE	Defective	5.5958043490557126
0.5	21.5	predictionMSEsd	Defective	7.691233635042083
0.5	21.5	AIC	Defective	1235.654138122068
0.5	21.5	adjR2	Defective	0.7155200015059859
0.5	21.5	devExp	Defective	0.7579727748378406
0.5	21.5	predictionMAE	PlasmaVL	1.8119942687221664
0.5	21.5	predictionMAEsd	PlasmaVL	1.191054594073193
0.5	21.5	predictionMSE	PlasmaVL	7.919147856374574
0.5	21.5	predictionMSEsd	PlasmaVL	11.400633544743236
0.5	21.5	AIC	PlasmaVL	1713.5138375649065
0.5	21.5	adjR2	PlasmaVL	0.7410156908577195
0.5	21.5	devExp	PlasmaVL	0.7679780066950476
0.5	22	predictionMAE	Intact	2.165515829762954
0.5	22	predictionMAEsd	Intact	1.7769056521565914
0.5	22	predictionMSE	Intact	8.02374590702826
0.5	22	predictionMSEsd	Intact	12.550956554092933
0.5	22	AIC	Intact	653.5083689144656
0.5	22	adjR2	Intact	0.9636977124153632
0.5	22	devExp	Intact	0.9699515486333493
0.5	22	predictionMAE	Defective	1.8052691626861945
0.5	22	predictionMAEsd	Defective	1.2066539413972293
0.5	22	predictionMSE	Defective	5.607335103773833
0.5	22	predictionMSEsd	Defective	7.706966772632599
0.5	22	AIC	Defective	1236.1140801079496
0.5	22	adjR2	Defective	0.7151201977810963
0.5	22	devExp	Defective	0.7576238441322501
0.5	22	predictionMAE	PlasmaVL	1.8126274887813105
0.5	22	predictionMAEsd	PlasmaVL	1.192032518416408
0.5	22	predictionMSE	PlasmaVL	7.9227328754104605
0.5	22	predictionMSEsd	PlasmaVL	11.415722877043224
0.5	22	AIC	PlasmaVL	1714.0738432064545
0.5	22	adjR2	PlasmaVL	0.7406188062370572
0.5	22	devExp	PlasmaVL	0.7676107040081489
0.5	22.5	predictionMAE	Intact	2.165258019543926
0.5	22.5	predictionMAEsd	Intact	1.776860884132477
0.5	22.5	predictionMSE	Intact	8.022067118514714
0.5	22.5	predictionMSEsd	Intact	12.544874146371543
[truncated: 26,939 more rows]
