# Supplementary material for: Rapid biphasic decay of intact and defective HIV DNA reservoir during acute treated HIV disease
Source: Nat Commun. 2024 Nov 18;15:9966. doi: 10.1038/s41467-024-54116-1 (PMC11574060; doi:10.1038/s41467-024-54116-1)
Supplement: Supplementary file 3 — Supplementary Data 1 [file 41467_2024_54116_MOESM3_ESM.zip › Barbehenn 2024 - Supplementary Code and Data/bootstrap_AIC.csv]

iter	reservoir	model	AIC
1	Intact	Mono	830.2886843843384
1	Defective	Mono	1443.6967962576914
1	PlasmaVL	Mono	2363.5115007700433
1	Intact	Bi	707.6229585559873
1	Defective	Bi	1262.7566414022397
1	PlasmaVL	Bi	1891.3292462996164
1	Intact	Tri	709.2265061559877
1	Defective	Tri	1267.9624249110807
1	PlasmaVL	Tri	1880.9148334214517
2	Intact	Mono	861.6210483633705
2	Defective	Mono	1386.418094311169
2	PlasmaVL	Mono	2432.468664189702
2	Intact	Bi	786.2133213103236
2	Defective	Bi	1227.9622465249279
2	PlasmaVL	Bi	1879.6775255457571
2	Intact	Tri	788.7727798716948
2	Defective	Tri	1250.72323178195
2	PlasmaVL	Tri	1874.9731857817626
3	Intact	Mono	887.0090723981814
3	Defective	Mono	1416.6438002401385
3	PlasmaVL	Mono	2424.996200399223
3	Intact	Bi	754.3033879680817
3	Defective	Bi	1220.0932144772835
3	PlasmaVL	Bi	1861.4129130121644
3	Intact	Tri	730.3283796221626
3	Defective	Tri	1195.4509070991667
3	PlasmaVL	Tri	1737.2059555481012
4	Intact	Mono	1018.1356151735408
4	Defective	Mono	1402.4987065754624
4	PlasmaVL	Mono	2389.2942271719435
4	Intact	Bi	967.1799927224233
4	Defective	Bi	1269.3273972149432
4	PlasmaVL	Bi	1920.2112730552526
4	Intact	Tri	959.8485684021041
4	Defective	Tri	1267.4278328772264
4	PlasmaVL	Tri	1949.0713251919094
5	Intact	Mono	723.4765746909919
5	Defective	Mono	1398.553926198581
5	PlasmaVL	Mono	2424.2631161048457
5	Intact	Bi	655.1295399399767
5	Defective	Bi	1244.355154234044
5	PlasmaVL	Bi	1948.8224943401628
5	Intact	Tri	657.9040424629211
5	Defective	Tri	1243.1927759955308
5	PlasmaVL	Tri	1905.2976175459157
6	Intact	Mono	901.1097674233978
6	Defective	Mono	1411.5210666888213
6	PlasmaVL	Mono	2440.2253589197117
6	Intact	Bi	846.0372815837759
6	Defective	Bi	1316.5808346620845
6	PlasmaVL	Bi	1995.2808850144604
6	Intact	Tri	849.8141130375157
6	Defective	Tri	1304.495474939636
6	PlasmaVL	Tri	1991.459031096313
7	Intact	Mono	806.6291791062948
7	Defective	Mono	1413.788799277691
7	PlasmaVL	Mono	2430.9547688834828
7	Intact	Bi	683.5934662552978
7	Defective	Bi	1207.847392276508
7	PlasmaVL	Bi	1943.5154402838914
7	Intact	Tri	685.83760786054
7	Defective	Tri	1202.4183242704503
7	PlasmaVL	Tri	1913.6116167536793
8	Intact	Mono	1013.2623155012639
8	Defective	Mono	1453.322554713772
8	PlasmaVL	Mono	2341.313264679157
8	Intact	Bi	960.9083833224006
8	Defective	Bi	1280.0351054470054
8	PlasmaVL	Bi	1891.0601770454466
8	Intact	Tri	950.2454499004886
8	Defective	Tri	1289.2594505158138
8	PlasmaVL	Tri	1863.3911266773355
9	Intact	Mono	914.8043219450763
9	Defective	Mono	1450.648936056696
9	PlasmaVL	Mono	2406.6126194363383
9	Intact	Bi	792.6717651364803
9	Defective	Bi	1244.1137179208515
9	PlasmaVL	Bi	1933.3103046090487
9	Intact	Tri	778.2039892291886
9	Defective	Tri	1252.139043593968
9	PlasmaVL	Tri	1905.9431612720368
10	Intact	Mono	935.9914689279982
10	Defective	Mono	1488.6075320331302
10	PlasmaVL	Mono	2368.941428040912
10	Intact	Bi	853.7304127919165
10	Defective	Bi	1232.91781904039
10	PlasmaVL	Bi	1910.151386058909
10	Intact	Tri	855.1443151858305
10	Defective	Tri	1247.878300601135
10	PlasmaVL	Tri	1896.2960016575294
11	Intact	Mono	961.4597176747396
11	Defective	Mono	1461.4192980352627
11	PlasmaVL	Mono	2463.227140989556
11	Intact	Bi	858.1685255621134
11	Defective	Bi	1280.2045062723041
11	PlasmaVL	Bi	1888.6777344498837
11	Intact	Tri	861.0430215083137
11	Defective	Tri	1258.5593737149027
11	PlasmaVL	Tri	1766.0428473336756
12	Intact	Mono	960.4567437319666
12	Defective	Mono	1493.1945209728865
12	PlasmaVL	Mono	2326.20700499713
12	Intact	Bi	872.0966479694407
12	Defective	Bi	1289.9188077984834
12	PlasmaVL	Bi	1909.114402216755
12	Intact	Tri	872.665589040393
12	Defective	Tri	1285.315052507639
12	PlasmaVL	Tri	1876.0656272603715
13	Intact	Mono	1005.8224221984344
13	Defective	Mono	1495.4858825010679
13	PlasmaVL	Mono	2372.8428586849377
13	Intact	Bi	955.3965074802773
13	Defective	Bi	1329.8829413117717
13	PlasmaVL	Bi	1844.0742885029601
13	Intact	Tri	957.710711536874
13	Defective	Tri	1322.4816718500622
13	PlasmaVL	Tri	1791.373062336564
14	Intact	Mono	946.9622997610675
14	Defective	Mono	1443.549716216638
14	PlasmaVL	Mono	2350.339846758829
14	Intact	Bi	853.1195962043138
14	Defective	Bi	1236.0764999258522
14	PlasmaVL	Bi	1908.586705451812
14	Intact	Tri	851.2559423896969
14	Defective	Tri	1221.2547928293436
14	PlasmaVL	Tri	1901.0281840258915
15	Intact	Mono	744.7017619122992
15	Defective	Mono	1367.296035945839
15	PlasmaVL	Mono	2386.9612912104135
15	Intact	Bi	618.2737663447222
15	Defective	Bi	1204.4216728905953
15	PlasmaVL	Bi	1925.5830432074067
15	Intact	Tri	620.4382386258878
15	Defective	Tri	1217.2734805264756
15	PlasmaVL	Tri	1923.648433789178
16	Intact	Mono	908.38776994742625
16	Defective	Mono	1463.7576827589673
16	PlasmaVL	Mono	2424.5605448610713
16	Intact	Bi	868.0469418692367
16	Defective	Bi	1312.8983146149737
16	PlasmaVL	Bi	1994.1164634907088
16	Intact	Tri	860.2616283181623
16	Defective	Tri	1325.4388694029567
16	PlasmaVL	Tri	1974.6492646674162
17	Intact	Mono	973.8634399359524
17	Defective	Mono	1472.6389708613415
17	PlasmaVL	Mono	2447.201658629971
17	Intact	Bi	900.6073630757788
17	Defective	Bi	1287.896380571507
17	PlasmaVL	Bi	2019.5872377441415
17	Intact	Tri	902.9036890635963
17	Defective	Tri	1281.4271848668477
17	PlasmaVL	Tri	2039.7540757661134
18	Intact	Mono	837.878521833876
18	Defective	Mono	1416.4596480802998
18	PlasmaVL	Mono	2361.27128161817
18	Intact	Bi	701.9465917884255
18	Defective	Bi	1216.6332347427176
18	PlasmaVL	Bi	1921.5430941448076
18	Intact	Tri	704.0979603919204
18	Defective	Tri	1230.1109103032588
18	PlasmaVL	Tri	1901.8754926575496
19	Intact	Mono	791.4396459815003
19	Defective	Mono	1335.0332833509437
19	PlasmaVL	Mono	2311.51663300484
19	Intact	Bi	743.7205613022645
19	Defective	Bi	1203.9329938347798
19	PlasmaVL	Bi	1861.4788277650036
19	Intact	Tri	747.8611038417928
19	Defective	Tri	1198.5519731415284
19	PlasmaVL	Tri	1864.9557253682267
20	Intact	Mono	839.0729551404552
20	Defective	Mono	1370.4282028759349
20	PlasmaVL	Mono	2405.319089123237
20	Intact	Bi	689.52306635164
20	Defective	Bi	1163.4120931931138
20	PlasmaVL	Bi	1920.754865131108
20	Intact	Tri	696.5587350829355
20	Defective	Tri	1184.4427068220064
20	PlasmaVL	Tri	1895.478203954483
21	Intact	Mono	967.8887055030186
21	Defective	Mono	1404.46596615759
21	PlasmaVL	Mono	2314.4331240236374
21	Intact	Bi	928.2492537303854
21	Defective	Bi	1245.2198093403363
21	PlasmaVL	Bi	1924.0062800676485
21	Intact	Tri	928.8261901879312
21	Defective	Tri	1237.60941397222
21	PlasmaVL	Tri	1908.644485580873
22	Intact	Mono	933.2660602615432
22	Defective	Mono	1447.2265594294477
22	PlasmaVL	Mono	2428.89205082991
22	Intact	Bi	847.5402445226595
22	Defective	Bi	1265.9327270606886
22	PlasmaVL	Bi	1885.9808513099154
22	Intact	Tri	846.8368923155681
22	Defective	Tri	1256.3484869060953
22	PlasmaVL	Tri	1744.6241864167384
23	Intact	Mono	757.40567341724
23	Defective	Mono	1445.7963309054003
23	PlasmaVL	Mono	2418.7244353250153
23	Intact	Bi	612.9019177025662
23	Defective	Bi	1216.7953100519585
23	PlasmaVL	Bi	1925.6739570763118
23	Intact	Tri	614.4222966878212
23	Defective	Tri	1199.0937808290103
23	PlasmaVL	Tri	1879.6652755585321
24	Intact	Mono	888.7067693394582
24	Defective	Mono	1379.5840125895566
24	PlasmaVL	Mono	2295.58998440032
24	Intact	Bi	770.2847521819625
24	Defective	Bi	1188.555908267588
24	PlasmaVL	Bi	1788.0480467249513
24	Intact	Tri	761.3081018380085
24	Defective	Tri	1206.362964546477
24	PlasmaVL	Tri	1690.2992966569268
25	Intact	Mono	876.8110403758371
25	Defective	Mono	1413.473612468225
25	PlasmaVL	Mono	2436.586793827645
25	Intact	Bi	800.858941319001
25	Defective	Bi	1282.156441875339
25	PlasmaVL	Bi	1772.0613493914143
25	Intact	Tri	798.8197004169356
25	Defective	Tri	1274.233856191969
25	PlasmaVL	Tri	1688.5853713543752
26	Intact	Mono	848.2291231401705
26	Defective	Mono	1420.3968879595627
26	PlasmaVL	Mono	2413.8156280185926
26	Intact	Bi	736.7192883271232
26	Defective	Bi	1188.0410743150157
26	PlasmaVL	Bi	1953.9595373773113
26	Intact	Tri	734.5600412949339
26	Defective	Tri	1202.0324104328113
26	PlasmaVL	Tri	1932.952083139462
27	Intact	Mono	801.8320036349968
27	Defective	Mono	1434.4411398114084
27	PlasmaVL	Mono	2433.3135038333794
27	Intact	Bi	690.3731109302333
27	Defective	Bi	1322.7014184729555
27	PlasmaVL	Bi	1972.6641402650773
27	Intact	Tri	689.9052944776788
27	Defective	Tri	1300.3221150590866
27	PlasmaVL	Tri	2005.359307129953
28	Intact	Mono	748.4724996269749
28	Defective	Mono	1444.3859326492209
28	PlasmaVL	Mono	2397.631796126239
28	Intact	Bi	592.3966511471657
28	Defective	Bi	1205.927755421299
28	PlasmaVL	Bi	1921.8224299046562
28	Intact	Tri	589.1425997808763
28	Defective	Tri	1207.997009035016
28	PlasmaVL	Tri	1904.5717437937378
29	Intact	Mono	872.1834831780542
29	Defective	Mono	1420.903694219176
29	PlasmaVL	Mono	2480.348633599028
29	Intact	Bi	767.9065201542589
29	Defective	Bi	1236.751530807674
29	PlasmaVL	Bi	1979.188809269424
29	Intact	Tri	762.1754376787084
29	Defective	Tri	1236.7402833536064
29	PlasmaVL	Tri	1964.3686841806289
30	Intact	Mono	859.2011140034467
30	Defective	Mono	1381.898187682283
30	PlasmaVL	Mono	2480.2696188144055
30	Intact	Bi	735.0429719354539
30	Defective	Bi	1174.5750398571254
30	PlasmaVL	Bi	2034.1600053022648
30	Intact	Tri	725.0498446464853
30	Defective	Tri	1166.9814593177352
30	PlasmaVL	Tri	1988.0997764716305
31	Intact	Mono	949.2674003042108
31	Defective	Mono	1367.1775103205964
31	PlasmaVL	Mono	2514.4970373187903
31	Intact	Bi	880.1856214755276
31	Defective	Bi	1254.0460786316821
31	PlasmaVL	Bi	1945.2666547237154
31	Intact	Tri	875.2327260026789
31	Defective	Tri	1232.1833736500948
31	PlasmaVL	Tri	1927.793222885899
32	Intact	Mono	861.7324570425822
32	Defective	Mono	1437.0082054457534
32	PlasmaVL	Mono	2443.103043834745
32	Intact	Bi	794.347606277542
32	Defective	Bi	1270.3472133492937
32	PlasmaVL	Bi	1968.5396913437023
32	Intact	Tri	794.3886918182793
32	Defective	Tri	1263.1737464124797
32	PlasmaVL	Tri	1974.4310971168977
33	Intact	Mono	949.9912689346125
33	Defective	Mono	1418.6595587116242
33	PlasmaVL	Mono	2474.929676003088
33	Intact	Bi	895.0530674889085
33	Defective	Bi	1230.349670347316
33	PlasmaVL	Bi	1916.3914928410388
33	Intact	Tri	901.7884874326568
33	Defective	Tri	1237.8886162908689
33	PlasmaVL	Tri	1862.4137255961114
34	Intact	Mono	939.5069646975337
34	Defective	Mono	1405.405005550377
34	PlasmaVL	Mono	2342.899113234929
34	Intact	Bi	858.2057405668314
34	Defective	Bi	1251.924487292782
34	PlasmaVL	Bi	1950.0940654110352
34	Intact	Tri	856.7290904567292
34	Defective	Tri	1248.4834659393389
34	PlasmaVL	Tri	1943.406954483951
35	Intact	Mono	926.5751620886222
35	Defective	Mono	1441.3739212738562
35	PlasmaVL	Mono	2403.1441943398177
35	Intact	Bi	832.9977623445228
35	Defective	Bi	1251.3794331655372
35	PlasmaVL	Bi	1966.09092267207
35	Intact	Tri	825.0445264871902
35	Defective	Tri	1244.144750595457
35	PlasmaVL	Tri	1900.5168027767995
36	Intact	Mono	838.104672824558
36	Defective	Mono	1454.0734891400207
36	PlasmaVL	Mono	2433.164458169006
36	Intact	Bi	705.8719684563099
36	Defective	Bi	1265.387307040274
36	PlasmaVL	Bi	1985.902259371925
36	Intact	Tri	703.7374332802901
36	Defective	Tri	1278.5561592032113
36	PlasmaVL	Tri	2018.8445951710073
37	Intact	Mono	906.3661301519812
37	Defective	Mono	1491.2197242865332
37	PlasmaVL	Mono	2454.953200414236
37	Intact	Bi	787.4834050001117
37	Defective	Bi	1288.600318440831
37	PlasmaVL	Bi	1971.9444877509782
37	Intact	Tri	788.9425458428791
37	Defective	Tri	1289.807039299476
37	PlasmaVL	Tri	2029.939504700155
38	Intact	Mono	967.095959413599
38	Defective	Mono	1434.279379963195
38	PlasmaVL	Mono	2405.947248741532
38	Intact	Bi	905.4068789120755
38	Defective	Bi	1259.2886147558402
38	PlasmaVL	Bi	1911.8704388550589
38	Intact	Tri	905.8614137151759
38	Defective	Tri	1265.2306667243422
38	PlasmaVL	Tri	1894.1093673000157
39	Intact	Mono	747.9876595979576
39	Defective	Mono	1442.6642898088962
39	PlasmaVL	Mono	2352.404948272757
39	Intact	Bi	603.0167331046871
39	Defective	Bi	1269.1206385590199
39	PlasmaVL	Bi	1927.5022307282734
39	Intact	Tri	608.7639491139307
39	Defective	Tri	1284.52014330208
39	PlasmaVL	Tri	1888.3743955211305
40	Intact	Mono	968.9499097587122
40	Defective	Mono	1437.56246135435
40	PlasmaVL	Mono	2414.784583957103
40	Intact	Bi	939.534864606429
40	Defective	Bi	1275.9260899761634
40	PlasmaVL	Bi	1948.6177451763529
40	Intact	Tri	939.2426138484276
40	Defective	Tri	1246.416314650391
40	PlasmaVL	Tri	2001.3792113711786
41	Intact	Mono	777.651270496919
41	Defective	Mono	1461.5057547031076
41	PlasmaVL	Mono	2491.423574661972
41	Intact	Bi	695.9286754013903
41	Defective	Bi	1304.1485771321047
41	PlasmaVL	Bi	2007.7287834403742
41	Intact	Tri	694.0003418718771
41	Defective	Tri	1286.5739340578027
41	PlasmaVL	Tri	1905.0978070558897
42	Intact	Mono	784.8362317671514
42	Defective	Mono	1357.4786691872682
42	PlasmaVL	Mono	2405.6808838517536
42	Intact	Bi	689.9755250040951
42	Defective	Bi	1190.2440925877231
42	PlasmaVL	Bi	1984.4780272837402
42	Intact	Tri	695.7722838525456
42	Defective	Tri	1185.0150284914766
42	PlasmaVL	Tri	1983.3173282122643
43	Intact	Mono	978.265511527782
43	Defective	Mono	1456.959461291909
43	PlasmaVL	Mono	2393.1839679141963
43	Intact	Bi	929.8415170793157
43	Defective	Bi	1313.9946734282614
43	PlasmaVL	Bi	1911.9737532632093
43	Intact	Tri	928.9213500321473
43	Defective	Tri	1321.2519733261456
43	PlasmaVL	Tri	1908.7567396928434
44	Intact	Mono	830.6848727560439
44	Defective	Mono	1453.2459980081876
44	PlasmaVL	Mono	2473.428835036535
44	Intact	Bi	715.2243829465582
44	Defective	Bi	1199.3296733272475
44	PlasmaVL	Bi	1943.125676927431
44	Intact	Tri	715.6336919718115
44	Defective	Tri	1204.8571163135844
44	PlasmaVL	Tri	1973.884430793197
45	Intact	Mono	935.9123161137854
45	Defective	Mono	1477.1565265201268
45	PlasmaVL	Mono	2389.2419343450847
45	Intact	Bi	878.6628062926692
45	Defective	Bi	1312.4243387197725
45	PlasmaVL	Bi	2012.4965529689807
45	Intact	Tri	881.4111288528785
45	Defective	Tri	1301.4887937218996
45	PlasmaVL	Tri	1962.4723972911268
46	Intact	Mono	958.5144353070366
46	Defective	Mono	1454.152353421622
46	PlasmaVL	Mono	2385.1977481259096
46	Intact	Bi	833.0491195441058
46	Defective	Bi	1259.0437705306454
46	PlasmaVL	Bi	1949.857648984398
46	Intact	Tri	828.5826207216314
46	Defective	Tri	1243.8326254619046
46	PlasmaVL	Tri	1963.5784252883448
47	Intact	Mono	838.0683461524605
47	Defective	Mono	1427.100992701339
47	PlasmaVL	Mono	2273.572686778215
47	Intact	Bi	765.5783605847759
47	Defective	Bi	1292.4931240677984
47	PlasmaVL	Bi	1822.925928978736
47	Intact	Tri	769.3853819822475
47	Defective	Tri	1283.9390646191434
47	PlasmaVL	Tri	1786.7677378075953
48	Intact	Mono	978.0109611877721
48	Defective	Mono	1490.8382200445785
48	PlasmaVL	Mono	2363.3138367373563
48	Intact	Bi	922.1764783852523
48	Defective	Bi	1323.5083321114043
48	PlasmaVL	Bi	1905.465361929636
48	Intact	Tri	905.9892272307425
48	Defective	Tri	1307.3683255495844
48	PlasmaVL	Tri	1843.7022999915932
49	Intact	Mono	984.5343847605401
49	Defective	Mono	1444.9706060763617
49	PlasmaVL	Mono	2352.087095186702
49	Intact	Bi	900.362577478127
49	Defective	Bi	1251.269519634755
49	PlasmaVL	Bi	1883.9955092260411
49	Intact	Tri	894.7041198291727
49	Defective	Tri	1233.0849504490934
49	PlasmaVL	Tri	1925.9019383436778
50	Intact	Mono	996.2185125966821
50	Defective	Mono	1451.9907011551131
50	PlasmaVL	Mono	2346.330483033746
50	Intact	Bi	954.95317209095106
50	Defective	Bi	1330.107007280665
50	PlasmaVL	Bi	1871.259861002377
50	Intact	Tri	955.8465041137835
50	Defective	Tri	1323.5152765083253
50	PlasmaVL	Tri	1895.555237534514
51	Intact	Mono	883.0698606964205
51	Defective	Mono	1393.9121621665386
51	PlasmaVL	Mono	2414.4919993925027
51	Intact	Bi	831.8133577166611
51	Defective	Bi	1237.8305795038902
51	PlasmaVL	Bi	1980.0622166189717
51	Intact	Tri	832.8522354664146
51	Defective	Tri	1242.5923763909814
51	PlasmaVL	Tri	2000.7761648270339
52	Intact	Mono	869.545447422443
52	Defective	Mono	1413.5637602898687
52	PlasmaVL	Mono	2383.6032362962646
52	Intact	Bi	786.330921576129
52	Defective	Bi	1258.464625835657
52	PlasmaVL	Bi	1890.2080043729736
52	Intact	Tri	790.9760777769545
52	Defective	Tri	1225.4840389345593
52	PlasmaVL	Tri	1824.186255297556
53	Intact	Mono	859.753240172853
53	Defective	Mono	1462.3886210559629
53	PlasmaVL	Mono	2391.764377755299
53	Intact	Bi	744.4306276361006
53	Defective	Bi	1232.900807563036
53	PlasmaVL	Bi	1871.3765800338463
53	Intact	Tri	750.2976820607199
53	Defective	Tri	1218.2750495915475
53	PlasmaVL	Tri	1828.0037197494685
54	Intact	Mono	881.8491261929057
54	Defective	Mono	1388.2916920575628
54	PlasmaVL	Mono	2437.8223519373514
54	Intact	Bi	828.1625941399477
54	Defective	Bi	1265.32078305244
54	PlasmaVL	Bi	1966.6705254848016
54	Intact	Tri	826.941186990626
54	Defective	Tri	1245.2969724872005
54	PlasmaVL	Tri	1946.2837870859353
55	Intact	Mono	953.3576264750526
55	Defective	Mono	1449.0751348727354
55	PlasmaVL	Mono	2431.440437834036
55	Intact	Bi	922.0526033587983
55	Defective	Bi	1345.8391455011392
55	PlasmaVL	Bi	1977.8196385763158
55	Intact	Tri	923.7687675054824
55	Defective	Tri	1330.1366407587652
55	PlasmaVL	Tri	1941.416282202467
56	Intact	Mono	761.3484555308705
56	Defective	Mono	1409.1972749204922
56	PlasmaVL	Mono	2456.5696948529794
56	Intact	Bi	618.51383890954
56	Defective	Bi	1208.1715115592137
56	PlasmaVL	Bi	2037.8822842074867
56	Intact	Tri	623.7645123265897
56	Defective	Tri	1197.9660099826744
56	PlasmaVL	Tri	2002.7096176373016
57	Intact	Mono	948.0534041623824
57	Defective	Mono	1478.8835396629418
57	PlasmaVL	Mono	2482.3739540741226
57	Intact	Bi	864.1537957723526
57	Defective	Bi	1326.1907579674526
57	PlasmaVL	Bi	1958.4783552511444
57	Intact	Tri	866.4650890915855
57	Defective	Tri	1325.3549740918934
57	PlasmaVL	Tri	1923.1029651241731
58	Intact	Mono	884.386260420073
58	Defective	Mono	1378.3909707374694
58	PlasmaVL	Mono	2418.8253864577437
58	Intact	Bi	813.4250885249667
58	Defective	Bi	1230.9122611821983
58	PlasmaVL	Bi	1949.184196491419
58	Intact	Tri	812.667958550174
58	Defective	Tri	1234.4675914520535
58	PlasmaVL	Tri	1911.6821928540628
59	Intact	Mono	1043.5680519863063
59	Defective	Mono	1432.8685065934342
59	PlasmaVL	Mono	2323.2232694844547
59	Intact	Bi	980.3775209194557
59	Defective	Bi	1228.56743693696
59	PlasmaVL	Bi	1897.8554007681357
59	Intact	Tri	965.6635796383176
59	Defective	Tri	1242.1372199837951
59	PlasmaVL	Tri	1888.2405192095193
60	Intact	Mono	1028.2880935190556
60	Defective	Mono	1447.9258804079122
60	PlasmaVL	Mono	2395.7628897403606
60	Intact	Bi	982.4435248976888
60	Defective	Bi	1257.1164326636654
60	PlasmaVL	Bi	1939.260162166137
60	Intact	Tri	971.204270827776
60	Defective	Tri	1257.2170763615384
60	PlasmaVL	Tri	1926.6416113687055
61	Intact	Mono	818.9846601043101
61	Defective	Mono	1448.1133130793548
61	PlasmaVL	Mono	2404.2579650634234
61	Intact	Bi	731.0124800037399
61	Defective	Bi	1346.5051228726143
61	PlasmaVL	Bi	1968.55226320451
61	Intact	Tri	728.4136385331368
61	Defective	Tri	1319.764915908653
61	PlasmaVL	Tri	1923.547122529103
62	Intact	Mono	757.6761505490907
62	Defective	Mono	1385.2113393665013
62	PlasmaVL	Mono	2431.300837399391
62	Intact	Bi	641.3740019767683
62	Defective	Bi	1259.6507408983055
62	PlasmaVL	Bi	1960.1421561365858
62	Intact	Tri	636.3052880533232
62	Defective	Tri	1239.0177087070695
62	PlasmaVL	Tri	1931.60728140713
63	Intact	Mono	922.9123194993402
63	Defective	Mono	1503.8256502711295
63	PlasmaVL	Mono	2523.7919509660915
63	Intact	Bi	838.883823050138
63	Defective	Bi	1330.2181928801217
63	PlasmaVL	Bi	1994.2562853725117
63	Intact	Tri	837.2998065314341
63	Defective	Tri	1331.5603301404951
63	PlasmaVL	Tri	1959.9742076608923
64	Intact	Mono	915.8500645327988
64	Defective	Mono	1402.7906742849664
64	PlasmaVL	Mono	2430.1851692108976
64	Intact	Bi	856.5198009334351
64	Defective	Bi	1209.2656720924433
64	PlasmaVL	Bi	1968.5123242897405
64	Intact	Tri	846.9761421233185
64	Defective	Tri	1233.5598343176657
64	PlasmaVL	Tri	1960.1851604615854
65	Intact	Mono	845.1817834772387
65	Defective	Mono	1395.6439998895405
65	PlasmaVL	Mono	2490.916444336917
65	Intact	Bi	787.6729037977009
65	Defective	Bi	1254.0090535633537
65	PlasmaVL	Bi	2028.6414608334474
65	Intact	Tri	775.4186412741162
65	Defective	Tri	1257.9511600366634
65	PlasmaVL	Tri	2049.9712508914513
66	Intact	Mono	786.2817220011432
66	Defective	Mono	1310.5989883492957
66	PlasmaVL	Mono	2293.8254930884846
66	Intact	Bi	721.6221486897202
66	Defective	Bi	1183.5764354655246
66	PlasmaVL	Bi	1820.0782768753256
66	Intact	Tri	719.9258741375372
66	Defective	Tri	1157.4806150761663
66	PlasmaVL	Tri	1813.6965074455252
67	Intact	Mono	840.5194396156002
67	Defective	Mono	1408.3218079652563
67	PlasmaVL	Mono	2432.4855864763103
67	Intact	Bi	757.5717596647174
67	Defective	Bi	1189.184004746825
67	PlasmaVL	Bi	1925.8028056390717
67	Intact	Tri	764.7118269614843
67	Defective	Tri	1205.9075218519602
67	PlasmaVL	Tri	1844.8320754603562
68	Intact	Mono	914.4361074788161
68	Defective	Mono	1407.24996255015
68	PlasmaVL	Mono	2464.601638813306
68	Intact	Bi	902.7417733561273
68	Defective	Bi	1285.5728080768938
68	PlasmaVL	Bi	1913.9568775905614
68	Intact	Tri	907.1855932260132
68	Defective	Tri	1277.8846441794647
68	PlasmaVL	Tri	1827.805432739969
69	Intact	Mono	1006.3179507909169
69	Defective	Mono	1454.1113028996133
69	PlasmaVL	Mono	2332.1829111221796
69	Intact	Bi	958.2977871177901
69	Defective	Bi	1279.652517751431
69	PlasmaVL	Bi	1908.9197501963633
69	Intact	Tri	950.8009315743435
69	Defective	Tri	1293.6183278937253
69	PlasmaVL	Tri	1912.185586377951
70	Intact	Mono	776.0756246709481
70	Defective	Mono	1358.574511355204
70	PlasmaVL	Mono	2378.006519756007
70	Intact	Bi	664.6065969956029
70	Defective	Bi	1182.9736142543236
70	PlasmaVL	Bi	1871.5934458141762
70	Intact	Tri	671.4662140417549
70	Defective	Tri	1165.0427687006345
70	PlasmaVL	Tri	1899.863643581526
71	Intact	Mono	796.2676997254054
71	Defective	Mono	1462.6239612542824
71	PlasmaVL	Mono	2389.953776289262
71	Intact	Bi	671.9874413752281
71	Defective	Bi	1304.5284476135414
71	PlasmaVL	Bi	1843.0925661466272
71	Intact	Tri	673.07962996897
71	Defective	Tri	1254.705589840235
71	PlasmaVL	Tri	1780.6706183751865
72	Intact	Mono	963.499729281346
72	Defective	Mono	1440.8738911036985
72	PlasmaVL	Mono	2399.3612310742983
72	Intact	Bi	903.2700419460854
72	Defective	Bi	1254.6328990959405
72	PlasmaVL	Bi	1874.3348321801836
72	Intact	Tri	898.8513780065099
72	Defective	Tri	1267.8854429205994
72	PlasmaVL	Tri	1816.0727991684457
73	Intact	Mono	968.4053132708084
73	Defective	Mono	1442.5630196659679
73	PlasmaVL	Mono	2423.356381900938
73	Intact	Bi	882.5039293491463
73	Defective	Bi	1264.7944851375964
73	PlasmaVL	Bi	1950.1026856200228
73	Intact	Tri	876.1168426379037
73	Defective	Tri	1266.277554004921
73	PlasmaVL	Tri	1938.5503153401735
74	Intact	Mono	896.9156238747611
74	Defective	Mono	1487.223921027116
74	PlasmaVL	Mono	2398.395966663175
74	Intact	Bi	812.2982941660642
74	Defective	Bi	1271.0147578251635
74	PlasmaVL	Bi	1946.2299362167257
74	Intact	Tri	804.9914832639809
74	Defective	Tri	1283.664779413151
74	PlasmaVL	Tri	1912.9020507448315
75	Intact	Mono	786.4364176832197
75	Defective	Mono	1473.5832215097332
75	PlasmaVL	Mono	2362.132709227938
75	Intact	Bi	608.8591796378691
75	Defective	Bi	1284.5569124518804
75	PlasmaVL	Bi	1897.066721360014
75	Intact	Tri	613.4311860056582
75	Defective	Tri	1280.4911801007945
75	PlasmaVL	Tri	1764.4997933094792
76	Intact	Mono	782.6451770217182
76	Defective	Mono	1435.7642426623825
76	PlasmaVL	Mono	2415.1402743006524
76	Intact	Bi	652.5618802609263
76	Defective	Bi	1280.5992655930559
76	PlasmaVL	Bi	1978.2213067936934
76	Intact	Tri	654.0994005324678
76	Defective	Tri	1259.1229416831382
76	PlasmaVL	Tri	2002.1931869137502
77	Intact	Mono	1016.5709377521882
77	Defective	Mono	1480.8113404602987
77	PlasmaVL	Mono	2372.3610158450983
77	Intact	Bi	965.9871921549956
77	Defective	Bi	1312.6720506779418
77	PlasmaVL	Bi	1937.510661828849
77	Intact	Tri	960.1308974945139
77	Defective	Tri	1294.5120327616048
77	PlasmaVL	Tri	1940.0149589165094
78	Intact	Mono	801.9114844906555
78	Defective	Mono	1337.5510869018212
78	PlasmaVL	Mono	2403.22542938285
78	Intact	Bi	751.0114634110587
78	Defective	Bi	1163.5049453060485
78	PlasmaVL	Bi	1947.0704875692559
78	Intact	Tri	749.7386701369893
78	Defective	Tri	1158.7509042301813
78	PlasmaVL	Tri	1947.291849563088
79	Intact	Mono	826.6458805483132
79	Defective	Mono	1368.3053257955255
79	PlasmaVL	Mono	2442.106609426227
79	Intact	Bi	734.1417740967764
79	Defective	Bi	1216.6456553192584
79	PlasmaVL	Bi	1974.7427289340112
79	Intact	Tri	734.7058251185229
79	Defective	Tri	1189.8227930106068
79	PlasmaVL	Tri	1951.6010793778364
80	Intact	Mono	959.013883928917
80	Defective	Mono	1349.4232290481527
80	PlasmaVL	Mono	2432.3481559403217
80	Intact	Bi	917.4175484073636
80	Defective	Bi	1226.5869093007313
80	PlasmaVL	Bi	1936.4531501130996
80	Intact	Tri	915.2590644704454
80	Defective	Tri	1227.9966775737912
80	PlasmaVL	Tri	1940.7066369304287
81	Intact	Mono	877.8145569109104
81	Defective	Mono	1467.455193154817
81	PlasmaVL	Mono	2349.3427557119103
81	Intact	Bi	767.570482729451
81	Defective	Bi	1291.0855884339132
81	PlasmaVL	Bi	1877.7865860998302
81	Intact	Tri	768.9450430217802
81	Defective	Tri	1284.148455899249
81	PlasmaVL	Tri	1773.1264590440414
82	Intact	Mono	990.5899561284673
82	Defective	Mono	1440.6587603404948
82	PlasmaVL	Mono	2457.8659240011007
82	Intact	Bi	944.0087853446416
82	Defective	Bi	1260.010375012206
82	PlasmaVL	Bi	1911.877199620456
82	Intact	Tri	942.2293735214109
82	Defective	Tri	1263.9112733683926
82	PlasmaVL	Tri	1904.8142976782271
83	Intact	Mono	972.315675078891
83	Defective	Mono	1385.280321747447
83	PlasmaVL	Mono	2449.3249745528647
83	Intact	Bi	905.2001947640183
83	Defective	Bi	1217.1510872091894
83	PlasmaVL	Bi	1964.8205544129753
83	Intact	Tri	898.5978749884359
83	Defective	Tri	1234.8762620549164
83	PlasmaVL	Tri	1903.1955996545928
84	Intact	Mono	962.907506943185
84	Defective	Mono	1408.5421129623626
84	PlasmaVL	Mono	2408.3057990163006
84	Intact	Bi	907.869156160448
84	Defective	Bi	1270.3687596331142
84	PlasmaVL	Bi	1943.6005691372713
84	Intact	Tri	906.5108903017472
84	Defective	Tri	1263.1929603267663
84	PlasmaVL	Tri	1959.6401976227512
85	Intact	Mono	826.5483787916634
85	Defective	Mono	1363.416556637316
85	PlasmaVL	Mono	2353.3922622371174
85	Intact	Bi	754.0392458777071
85	Defective	Bi	1214.7020403523302
85	PlasmaVL	Bi	1878.5684174893845
85	Intact	Tri	752.5394974620526
85	Defective	Tri	1201.98152562914
85	PlasmaVL	Tri	1788.3620767840857
86	Intact	Mono	977.7778783034946
86	Defective	Mono	1388.4088756063293
86	PlasmaVL	Mono	2441.638560758216
86	Intact	Bi	954.4218138410548
86	Defective	Bi	1257.8242252674536
86	PlasmaVL	Bi	1860.1588459622822
86	Intact	Tri	958.5890847970069
86	Defective	Tri	1264.6030128422437
86	PlasmaVL	Tri	1805.8605104180315
87	Intact	Mono	920.4356316698849
87	Defective	Mono	1458.2200692124022
87	PlasmaVL	Mono	2380.0739573677165
87	Intact	Bi	809.1905199326045
87	Defective	Bi	1256.3570631973566
87	PlasmaVL	Bi	1871.323995864109
87	Intact	Tri	813.4774132282315
87	Defective	Tri	1283.2454787958118
87	PlasmaVL	Tri	1813.205808292911
88	Intact	Mono	1003.1501767956375
88	Defective	Mono	1475.979311591222
88	PlasmaVL	Mono	2384.369483434168
88	Intact	Bi	934.8592064708088
88	Defective	Bi	1262.9324864726243
88	PlasmaVL	Bi	2020.1820250504059
88	Intact	Tri	938.4719283808759
88	Defective	Tri	1265.7184086861646
88	PlasmaVL	Tri	1986.507744570024
89	Intact	Mono	859.3592880360088
89	Defective	Mono	1380.140924389477
89	PlasmaVL	Mono	2398.865924093424
89	Intact	Bi	789.039094842988
89	Defective	Bi	1188.1995610055162
89	PlasmaVL	Bi	1966.1276158603391
89	Intact	Tri	778.1375223340704
89	Defective	Tri	1212.371235151685
89	PlasmaVL	Tri	1981.4489946361336
90	Intact	Mono	809.2663436462979
90	Defective	Mono	1432.2733677215292
90	PlasmaVL	Mono	2346.828651063322
90	Intact	Bi	709.1036583813747
90	Defective	Bi	1322.3384068098946
90	PlasmaVL	Bi	1848.4654882722239
90	Intact	Tri	710.5192292029699
90	Defective	Tri	1327.099515577084
90	PlasmaVL	Tri	1782.7399372005318
91	Intact	Mono	893.5651913739472
91	Defective	Mono	1451.788015509017
91	PlasmaVL	Mono	2331.654608647403
91	Intact	Bi	808.7733230382037
91	Defective	Bi	1289.307131506533
91	PlasmaVL	Bi	1916.5165167104094
91	Intact	Tri	811.3828073702008
91	Defective	Tri	1299.6919397346826
91	PlasmaVL	Tri	1888.011262574869
92	Intact	Mono	934.9264026633075
92	Defective	Mono	1446.2571198117669
92	PlasmaVL	Mono	2521.1231803758587
92	Intact	Bi	841.7390712385719
92	Defective	Bi	1243.78195773088
92	PlasmaVL	Bi	2027.5994311146894
92	Intact	Tri	845.4515355022955
92	Defective	Tri	1241.7967715775
92	PlasmaVL	Tri	1954.7700850824976
93	Intact	Mono	831.9857508451049
93	Defective	Mono	1470.8753767842047
93	PlasmaVL	Mono	2490.731191425219
93	Intact	Bi	654.9258450846942
93	Defective	Bi	1283.975786923259
93	PlasmaVL	Bi	1906.894773109418
93	Intact	Tri	651.5021893026884
93	Defective	Tri	1283.8015892574178
93	PlasmaVL	Tri	1879.8035814005455
94	Intact	Mono	952.73345679046
94	Defective	Mono	1514.0672607215104
94	PlasmaVL	Mono	2416.819765703087
94	Intact	Bi	870.9311771968402
94	Defective	Bi	1354.9805542348481
94	PlasmaVL	Bi	1886.304239759738
94	Intact	Tri	868.8310617754346
94	Defective	Tri	1357.108658515282
94	PlasmaVL	Tri	1835.4247625756404
95	Intact	Mono	739.732362610652
95	Defective	Mono	1458.4527097267985
95	PlasmaVL	Mono	2449.240500601792
95	Intact	Bi	660.440313985916
95	Defective	Bi	1290.6439150622687
95	PlasmaVL	Bi	2023.8776939702689
95	Intact	Tri	664.2710706122957
95	Defective	Tri	1270.4022563455928
95	PlasmaVL	Tri	2034.5092836616948
96	Intact	Mono	889.9634970836111
96	Defective	Mono	1486.4000496634824
96	PlasmaVL	Mono	2371.952140793649
96	Intact	Bi	807.2033932347333
96	Defective	Bi	1318.8292289012625
96	PlasmaVL	Bi	1825.9319321217126
96	Intact	Tri	800.3059425526484
96	Defective	Tri	1321.5305941900108
96	PlasmaVL	Tri	1871.654319467292
97	Intact	Mono	924.7034404340085
97	Defective	Mono	1387.907223774705
97	PlasmaVL	Mono	2491.003114480062
97	Intact	Bi	871.294627670828
97	Defective	Bi	1208.5414015396386
97	PlasmaVL	Bi	1985.0526252489167
97	Intact	Tri	870.4144247072553
97	Defective	Tri	1214.6898753374844
97	PlasmaVL	Tri	1904.0956278032004
98	Intact	Mono	840.1530612735493
98	Defective	Mono	1432.0875786791162
98	PlasmaVL	Mono	2411.8583319834597
98	Intact	Bi	680.4898111789694
98	Defective	Bi	1245.2962345389371
98	PlasmaVL	Bi	2017.690451578471
98	Intact	Tri	684.0810565859608
98	Defective	Tri	1246.226686720933
98	PlasmaVL	Tri	1994.5715777529517
99	Intact	Mono	993.1031808012208
99	Defective	Mono	1388.603943751025
99	PlasmaVL	Mono	2475.6420498866382
99	Intact	Bi	934.6063902440857
99	Defective	Bi	1250.2358443808712
99	PlasmaVL	Bi	1996.8388591518983
99	Intact	Tri	923.6721918792844
99	Defective	Tri	1218.837071361635
99	PlasmaVL	Tri	2038.1008711000852
100	Intact	Mono	923.7326936740715
100	Defective	Mono	1331.9454648792946
100	PlasmaVL	Mono	2417.9527877378036
100	Intact	Bi	864.3146239788769
100	Defective	Bi	1181.5417131880954
100	PlasmaVL	Bi	1952.046820902205
100	Intact	Tri	866.0866636304581
100	Defective	Tri	1199.7694488663446
100	PlasmaVL	Tri	1929.8167419173253
101	Intact	Mono	900.2273671176171
101	Defective	Mono	1450.339611912503
101	PlasmaVL	Mono	2395.678911393687
101	Intact	Bi	835.1098403962703
101	Defective	Bi	1291.5543123882376
101	PlasmaVL	Bi	1961.269894838622
101	Intact	Tri	833.5595939066923
101	Defective	Tri	1273.038868765107
101	PlasmaVL	Tri	1924.1763051274258
102	Intact	Mono	924.8710099000073
102	Defective	Mono	1449.7435737200274
102	PlasmaVL	Mono	2406.846744777613
102	Intact	Bi	865.2536228602152
102	Defective	Bi	1273.4205551731052
102	PlasmaVL	Bi	1924.2261304728097
102	Intact	Tri	864.7999688346788
102	Defective	Tri	1275.263608095869
102	PlasmaVL	Tri	1882.646070103396
103	Intact	Mono	729.8375698885992
103	Defective	Mono	1348.7429284703428
103	PlasmaVL	Mono	2457.355812124546
103	Intact	Bi	665.2584232079233
103	Defective	Bi	1231.5829056406335
103	PlasmaVL	Bi	1964.732605984765
103	Intact	Tri	667.170816815043
103	Defective	Tri	1205.0968071018765
103	PlasmaVL	Tri	1916.807354451373
104	Intact	Mono	775.0445849569753
104	Defective	Mono	1399.4883951839813
104	PlasmaVL	Mono	2376.5754512470976
104	Intact	Bi	684.4761250754714
104	Defective	Bi	1230.4153544772212
104	PlasmaVL	Bi	1846.6056745606477
104	Intact	Tri	677.8961449804981
104	Defective	Tri	1211.4547583965475
104	PlasmaVL	Tri	1860.6956895245469
105	Intact	Mono	773.2854755597115
105	Defective	Mono	1468.7111407125017
105	PlasmaVL	Mono	2414.4616568220913
105	Intact	Bi	660.6454070780743
105	Defective	Bi	1319.2794000772287
105	PlasmaVL	Bi	1944.4319721922136
105	Intact	Tri	664.6086215634622
105	Defective	Tri	1318.1098871416987
105	PlasmaVL	Tri	1964.062891965833
106	Intact	Mono	988.2856148527577
106	Defective	Mono	1398.0463144892944
106	PlasmaVL	Mono	2449.5547855050872
106	Intact	Bi	955.8655036757407
106	Defective	Bi	1286.9958734852214
106	PlasmaVL	Bi	1958.0026350845667
106	Intact	Tri	957.5843646970345
106	Defective	Tri	1282.7383973915585
106	PlasmaVL	Tri	1999.6729327404564
107	Intact	Mono	791.9668464282312
107	Defective	Mono	1446.8068422617284
107	PlasmaVL	Mono	2332.827646395283
107	Intact	Bi	678.7032298687642
107	Defective	Bi	1244.1459412924505
107	PlasmaVL	Bi	1841.181755595379
107	Intact	Tri	681.6613944141566
107	Defective	Tri	1261.4858399089644
107	PlasmaVL	Tri	1756.933623571988
108	Intact	Mono	866.2097707919446
108	Defective	Mono	1443.9873681505835
108	PlasmaVL	Mono	2378.922535438009
108	Intact	Bi	795.0471631703688
108	Defective	Bi	1284.8005220840257
108	PlasmaVL	Bi	1980.3694689089398
108	Intact	Tri	795.4886888911429
108	Defective	Tri	1300.1459005527472
108	PlasmaVL	Tri	1949.8187209737664
109	Intact	Mono	806.2504784812193
109	Defective	Mono	1404.130591614953
109	PlasmaVL	Mono	2467.373098625468
109	Intact	Bi	705.9078233543469
109	Defective	Bi	1226.9972142148229
109	PlasmaVL	Bi	2032.3971415928638
109	Intact	Tri	709.4245413439539
109	Defective	Tri	1240.5869349286168
109	PlasmaVL	Tri	2020.77139450367
110	Intact	Mono	847.899090755462
110	Defective	Mono	1391.2086911777726
110	PlasmaVL	Mono	2388.3076257737744
110	Intact	Bi	770.9721764306552
110	Defective	Bi	1227.3413818494223
110	PlasmaVL	Bi	1919.398294562931
110	Intact	Tri	766.84970801920565
110	Defective	Tri	1217.7155868046004
110	PlasmaVL	Tri	1886.9851795324178
111	Intact	Mono	854.6119081597733
111	Defective	Mono	1505.2511022151289
111	PlasmaVL	Mono	2444.9886917379317
111	Intact	Bi	724.5127681130763
111	Defective	Bi	1322.8546127797752
111	PlasmaVL	Bi	1975.0189977639059
111	Intact	Tri	727.3313241494745
111	Defective	Tri	1335.336941209168
111	PlasmaVL	Tri	1936.235004233698
112	Intact	Mono	782.9005935500959
112	Defective	Mono	1297.2309440469767
112	PlasmaVL	Mono	2399.595727139727
112	Intact	Bi	716.1514083183729
112	Defective	Bi	1171.7825129509067
112	PlasmaVL	Bi	1936.3327010708576
112	Intact	Tri	715.2047137778416
112	Defective	Tri	1176.026053998732
112	PlasmaVL	Tri	1924.1240061460726
113	Intact	Mono	821.1485266068019
113	Defective	Mono	1422.6996817225363
113	PlasmaVL	Mono	2369.6332806915925
113	Intact	Bi	686.1913890949775
113	Defective	Bi	1184.1714712992884
113	PlasmaVL	Bi	1917.9313553554584
113	Intact	Tri	684.6162583200716
113	Defective	Tri	1177.0465015649759
113	PlasmaVL	Tri	1940.7053358490232
114	Intact	Mono	974.1141140223233
114	Defective	Mono	1490.9345211630664
114	PlasmaVL	Mono	2432.2009985916393
114	Intact	Bi	914.4244884242838
114	Defective	Bi	1322.9984922811768
114	PlasmaVL	Bi	1990.3488998562798
114	Intact	Tri	906.9902215898547
114	Defective	Tri	1335.4052726257423
114	PlasmaVL	Tri	2035.1583575814102
115	Intact	Mono	988.2821071032197
115	Defective	Mono	1459.0890422722637
115	PlasmaVL	Mono	2462.5743136543183
115	Intact	Bi	890.3274781645133
115	Defective	Bi	1267.140548924589
115	PlasmaVL	Bi	1997.6089033463131
115	Intact	Tri	896.0188355875938
115	Defective	Tri	1256.130851569074
115	PlasmaVL	Tri	2023.1141579707664
116	Intact	Mono	934.0585867850016
116	Defective	Mono	1495.4392669565175
116	PlasmaVL	Mono	2412.178813800886
116	Intact	Bi	831.637013027049
116	Defective	Bi	1297.8875286078398
116	PlasmaVL	Bi	1979.3221229571968
116	Intact	Tri	833.7943627082607
116	Defective	Tri	1277.445186366438
116	PlasmaVL	Tri	2004.5247526097965
117	Intact	Mono	1016.2067719612592
117	Defective	Mono	1419.4409162078357
117	PlasmaVL	Mono	2411.2378672315244
117	Intact	Bi	981.2155642697171
117	Defective	Bi	1247.7822535523876
117	PlasmaVL	Bi	1865.4027727638336
117	Intact	Tri	979.768603587725
117	Defective	Tri	1241.907081155609
117	PlasmaVL	Tri	1852.049117582619
118	Intact	Mono	925.5374382170869
118	Defective	Mono	1460.3073174238916
118	PlasmaVL	Mono	2414.3777713083227
118	Intact	Bi	843.3358721262415
118	Defective	Bi	1312.30508164509
118	PlasmaVL	Bi	1971.1412769326316
118	Intact	Tri	840.9238598201357
118	Defective	Tri	1315.9129041341823
118	PlasmaVL	Tri	1981.6631682537522
119	Intact	Mono	928.912982057551
119	Defective	Mono	1446.3352810732638
119	PlasmaVL	Mono	2424.408621420756
119	Intact	Bi	830.823678828284
119	Defective	Bi	1211.2617405263632
119	PlasmaVL	Bi	2001.679453073983
119	Intact	Tri	832.3834370940218
119	Defective	Tri	1231.0317618182082
119	PlasmaVL	Tri	2015.1853351371926
120	Intact	Mono	867.1569934613083
120	Defective	Mono	1464.2921557463255
120	PlasmaVL	Mono	2441.5891170967375
120	Intact	Bi	772.269137547268
120	Defective	Bi	1266.923680579795
120	PlasmaVL	Bi	1932.9131206828738
120	Intact	Tri	768.1417815490616
120	Defective	Tri	1261.1351504646989
120	PlasmaVL	Tri	1892.1724366451183
121	Intact	Mono	726.1428500942108
121	Defective	Mono	1370.4809548136452
121	PlasmaVL	Mono	2471.6808837315543
121	Intact	Bi	654.7261313049127
121	Defective	Bi	1218.7574283163847
121	PlasmaVL	Bi	1894.6219757153408
121	Intact	Tri	653.3853899430711
121	Defective	Tri	1217.3973500471704
121	PlasmaVL	Tri	1883.3495455074622
122	Intact	Mono	927.0280493288997
122	Defective	Mono	1483.5658480747163
122	PlasmaVL	Mono	2445.1626564543403
122	Intact	Bi	856.7907042941478
122	Defective	Bi	1289.1593012947576
122	PlasmaVL	Bi	1927.0345093883536
122	Intact	Tri	852.0414354820944
122	Defective	Tri	1282.200530235072
122	PlasmaVL	Tri	1883.5014701379357
123	Intact	Mono	952.6895345048788
123	Defective	Mono	1484.7615433779422
123	PlasmaVL	Mono	2385.4426422064344
123	Intact	Bi	871.5442742971308
123	Defective	Bi	1340.24441281525
123	PlasmaVL	Bi	1868.204515493409
123	Intact	Tri	862.7715734966819
123	Defective	Tri	1336.3634369702818
123	PlasmaVL	Tri	1851.3727079422838
124	Intact	Mono	934.6372301165886
124	Defective	Mono	1436.7777037942665
124	PlasmaVL	Mono	2418.2954527594093
124	Intact	Bi	851.1722964774723
124	Defective	Bi	1296.8910906647045
124	PlasmaVL	Bi	1889.4214183334009
124	Intact	Tri	843.8938506260135
124	Defective	Tri	1292.954787172595
124	PlasmaVL	Tri	1867.2371037552575
125	Intact	Mono	846.8935440122681
125	Defective	Mono	1458.3110651075422
125	PlasmaVL	Mono	2441.750034873722
125	Intact	Bi	741.3067051130998
125	Defective	Bi	1251.9506724208297
125	PlasmaVL	Bi	1948.2507923813691
125	Intact	Tri	741.712224085184
125	Defective	Tri	1242.6072951469225
125	PlasmaVL	Tri	1937.8918501485257
126	Intact	Mono	927.6544116565753
126	Defective	Mono	1410.32834075673
126	PlasmaVL	Mono	2429.04830218241
126	Intact	Bi	850.3480777384663
126	Defective	Bi	1251.7027831208923
126	PlasmaVL	Bi	2011.7862281072319
126	Intact	Tri	852.2776678103057
126	Defective	Tri	1214.071976746394
126	PlasmaVL	Tri	2026.1310397987484
127	Intact	Mono	971.5647064292867
127	Defective	Mono	1347.3849512653005
127	PlasmaVL	Mono	2454.837349366852
127	Intact	Bi	917.9181328227021
127	Defective	Bi	1206.6620576491198
127	PlasmaVL	Bi	1929.4612570499116
127	Intact	Tri	910.1093233885556
127	Defective	Tri	1207.8872906984054
127	PlasmaVL	Tri	1862.507214565117
128	Intact	Mono	1060.4883422203693
128	Defective	Mono	1464.5648176514846
128	PlasmaVL	Mono	2320.2270182399457
128	Intact	Bi	1008.2456550808378
128	Defective	Bi	1291.4623204915035
128	PlasmaVL	Bi	1869.9029433830194
128	Intact	Tri	1001.5029741065796
128	Defective	Tri	1291.7511313419725
128	PlasmaVL	Tri	1893.5260908734942
129	Intact	Mono	800.6864753906681
129	Defective	Mono	1439.3357119676632
129	PlasmaVL	Mono	2511.947628108195
129	Intact	Bi	670.8772880799742
129	Defective	Bi	1212.7224232588626
129	PlasmaVL	Bi	2013.81010345244
129	Intact	Tri	669.15371211864294
129	Defective	Tri	1226.2632300348976
129	PlasmaVL	Tri	1982.8597095614198
130	Intact	Mono	918.8795439248669
130	Defective	Mono	1424.6280748646589
130	PlasmaVL	Mono	2451.795638748964
130	Intact	Bi	868.1951808042078
130	Defective	Bi	1300.8830593886644
130	PlasmaVL	Bi	1968.7934117797156
130	Intact	Tri	868.8998901005615
130	Defective	Tri	1281.4672534841748
130	PlasmaVL	Tri	1935.0204673387927
131	Intact	Mono	760.9076405237059
131	Defective	Mono	1476.6405845980862
131	PlasmaVL	Mono	2535.7416808791518
131	Intact	Bi	647.1084153162892
131	Defective	Bi	1303.1259313533083
131	PlasmaVL	Bi	1947.3669524437535
131	Intact	Tri	653.9722967060694
131	Defective	Tri	1263.0103053949006
131	PlasmaVL	Tri	1933.5329991227761
132	Intact	Mono	919.0182662630585
132	Defective	Mono	1419.0839763724975
132	PlasmaVL	Mono	2484.8186030694033
132	Intact	Bi	840.9119358970817
132	Defective	Bi	1262.8797306586787
132	PlasmaVL	Bi	1964.53267586689
132	Intact	Tri	840.981657533502
132	Defective	Tri	1281.4638572639483
132	PlasmaVL	Tri	1978.7049066029604
133	Intact	Mono	875.3547694985525
133	Defective	Mono	1394.5495295249416
133	PlasmaVL	Mono	2345.2517772724013
133	Intact	Bi	803.1522621825319
133	Defective	Bi	1239.6361777274917
133	PlasmaVL	Bi	1888.4079184074371
133	Intact	Tri	794.4315106437568
133	Defective	Tri	1253.3287833559277
133	PlasmaVL	Tri	1859.929021781718
134	Intact	Mono	689.8583752863949
134	Defective	Mono	1352.7645463975587
134	PlasmaVL	Mono	2342.6574252015307
134	Intact	Bi	539.3670840366
134	Defective	Bi	1176.1569292531217
134	PlasmaVL	Bi	1840.600195768574
134	Intact	Tri	540.9201538490402
134	Defective	Tri	1164.486355185544
134	PlasmaVL	Tri	1750.2963665939083
135	Intact	Mono	902.1372094082069
135	Defective	Mono	1407.0463652578028
135	PlasmaVL	Mono	2414.978508871753
135	Intact	Bi	817.9029371498335
135	Defective	Bi	1259.709586205697
135	PlasmaVL	Bi	1950.541474628354
135	Intact	Tri	821.3018102353253
135	Defective	Tri	1253.6950372186661
135	PlasmaVL	Tri	1946.0582868981346
136	Intact	Mono	713.5810397595145
136	Defective	Mono	1409.6286913000763
136	PlasmaVL	Mono	2424.673930073989
136	Intact	Bi	585.1179358106185
136	Defective	Bi	1245.4432943779111
136	PlasmaVL	Bi	1820.4759124435554
136	Intact	Tri	589.6008400828733
136	Defective	Tri	1222.902802863621
136	PlasmaVL	Tri	1791.1955728488633
137	Intact	Mono	865.6599909148637
137	Defective	Mono	1400.0429306369142
137	PlasmaVL	Mono	2308.2236580388358
137	Intact	Bi	786.2267222916728
137	Defective	Bi	1234.4116182888881
137	PlasmaVL	Bi	1800.6514419581242
137	Intact	Tri	792.0669831541679
137	Defective	Tri	1238.583359158011
137	PlasmaVL	Tri	1781.3485006903352
138	Intact	Mono	957.8185985559809
138	Defective	Mono	1465.2385515609465
138	PlasmaVL	Mono	2470.2489444300054
138	Intact	Bi	868.2825062856025
138	Defective	Bi	1292.1559965587483
138	PlasmaVL	Bi	1970.8609376737209
138	Intact	Tri	860.2207120165874
138	Defective	Tri	1283.4339971631873
138	PlasmaVL	Tri	1930.7188383471114
139	Intact	Mono	858.4548078933376
139	Defective	Mono	1379.1828149096805
139	PlasmaVL	Mono	2368.720524542886
139	Intact	Bi	757.021751627829
139	Defective	Bi	1219.9971992301703
139	PlasmaVL	Bi	1904.9150492388517
139	Intact	Tri	757.4200749457666
139	Defective	Tri	1222.9425092729653
139	PlasmaVL	Tri	1870.6586634464197
140	Intact	Mono	810.4271563453037
140	Defective	Mono	1454.3139709876327
140	PlasmaVL	Mono	2448.2605846745773
140	Intact	Bi	629.2431251179222
140	Defective	Bi	1226.8368891950377
140	PlasmaVL	Bi	1889.1752502853597
140	Intact	Tri	629.8884327664308
140	Defective	Tri	1227.4391433379094
140	PlasmaVL	Tri	1800.7958179260868
141	Intact	Mono	828.1040252579038
141	Defective	Mono	1371.4748269153627
141	PlasmaVL	Mono	2502.3268161548654
141	Intact	Bi	771.9022760849443
141	Defective	Bi	1247.1210901242855
141	PlasmaVL	Bi	1964.6923385181817
141	Intact	Tri	768.8531935045547
141	Defective	Tri	1250.7516650237228
141	PlasmaVL	Tri	1969.4513428255043
142	Intact	Mono	916.8226765103931
142	Defective	Mono	1474.4273464931116
142	PlasmaVL	Mono	2455.542150145174
142	Intact	Bi	810.5751669298652
142	Defective	Bi	1228.6538848393602
142	PlasmaVL	Bi	1928.0149699398955
142	Intact	Tri	806.0749440867651
142	Defective	Tri	1236.600405861582
142	PlasmaVL	Tri	1914.592281044808
143	Intact	Mono	748.7613111677053
143	Defective	Mono	1436.5681096193534
143	PlasmaVL	Mono	2328.418700748268
143	Intact	Bi	645.9969621596755
143	Defective	Bi	1265.469870969121
143	PlasmaVL	Bi	1881.0858674799508
143	Intact	Tri	653.1877888600097
143	Defective	Tri	1288.7835869640035
143	PlasmaVL	Tri	1907.236190796991
144	Intact	Mono	984.1357371325247
144	Defective	Mono	1360.402299112669
144	PlasmaVL	Mono	2383.4952406820207
144	Intact	Bi	961.1901148188106
144	Defective	Bi	1239.192639581276
144	PlasmaVL	Bi	1870.6023026734063
144	Intact	Tri	961.7774358844927
144	Defective	Tri	1215.2394290016982
144	PlasmaVL	Tri	1856.825222478783
145	Intact	Mono	832.7359893215125
145	Defective	Mono	1401.157693853038
145	PlasmaVL	Mono	2445.5565591383124
145	Intact	Bi	715.9193246968672
145	Defective	Bi	1232.06220917891
145	PlasmaVL	Bi	1993.3196624576415
145	Intact	Tri	721.3596121384693
145	Defective	Tri	1248.286439862797
145	PlasmaVL	Tri	1974.9173181890446
146	Intact	Mono	979.8787895062981
146	Defective	Mono	1464.343853530566
146	PlasmaVL	Mono	2419.6074683455395
146	Intact	Bi	904.6429508129607
146	Defective	Bi	1309.7251698486582
146	PlasmaVL	Bi	1945.2269932601264
146	Intact	Tri	906.3010038896922
146	Defective	Tri	1314.7014805946833
146	PlasmaVL	Tri	1984.1159385051485
147	Intact	Mono	770.0534858526928
147	Defective	Mono	1406.4386662363754
147	PlasmaVL	Mono	2364.6912771379716
147	Intact	Bi	644.4969237413765
147	Defective	Bi	1248.3548947960667
147	PlasmaVL	Bi	1970.6064817137926
147	Intact	Tri	644.3911510245699
147	Defective	Tri	1248.6783254194422
147	PlasmaVL	Tri	1994.4519338070338
148	Intact	Mono	764.4311691440107
148	Defective	Mono	1424.3326577528405
148	PlasmaVL	Mono	2490.9269154400763
148	Intact	Bi	674.7157993773035
148	Defective	Bi	1297.7243158483152
148	PlasmaVL	Bi	2056.9307338759254
148	Intact	Tri	670.0915101520417
148	Defective	Tri	1288.9794203676236
148	PlasmaVL	Tri	2083.9110968726013
149	Intact	Mono	919.285525298058
149	Defective	Mono	1401.2860436548463
149	PlasmaVL	Mono	2486.7296883344134
149	Intact	Bi	871.2421768177815
149	Defective	Bi	1288.294423710704
149	PlasmaVL	Bi	1887.880346402962
149	Intact	Tri	865.9627707487728
149	Defective	Tri	1288.6058989605563
149	PlasmaVL	Tri	1854.061783421794
150	Intact	Mono	877.2921393479198
150	Defective	Mono	1475.2034274538078
150	PlasmaVL	Mono	2422.236078743814
150	Intact	Bi	751.1890973056214
150	Defective	Bi	1309.098386913402
150	PlasmaVL	Bi	1967.1822925848237
150	Intact	Tri	753.6057473746096
150	Defective	Tri	1304.3523640579635
150	PlasmaVL	Tri	1949.4516358158369
151	Intact	Mono	954.2624217767377
151	Defective	Mono	1370.2369505333195
151	PlasmaVL	Mono	2404.2484668700004
151	Intact	Bi	914.4421647835011
151	Defective	Bi	1199.2273663747008
151	PlasmaVL	Bi	1974.0879298659902
151	Intact	Tri	908.4850712781351
151	Defective	Tri	1206.9776282343596
151	PlasmaVL	Tri	1991.746868520671
152	Intact	Mono	963.7232985859487
152	Defective	Mono	1485.1786615053506
152	PlasmaVL	Mono	2415.6309764512057
152	Intact	Bi	877.7930202606775
152	Defective	Bi	1304.7979238225962
152	PlasmaVL	Bi	1954.6977892862262
152	Intact	Tri	879.0831221155242
152	Defective	Tri	1296.4016477193575
152	PlasmaVL	Tri	1935.9926130597612
153	Intact	Mono	746.1125041736941
153	Defective	Mono	1479.0553697607922
153	PlasmaVL	Mono	2453.2214162196337
153	Intact	Bi	622.3240420901085
153	Defective	Bi	1317.7794853213638
153	PlasmaVL	Bi	2015.8275572029786
153	Intact	Tri	623.4263775068214
153	Defective	Tri	1305.10077641371
153	PlasmaVL	Tri	1989.9862713714842
154	Intact	Mono	840.2330528328127
154	Defective	Mono	1413.919394106143
154	PlasmaVL	Mono	2480.2874513059205
154	Intact	Bi	731.0613881908772
154	Defective	Bi	1277.906291746359
154	PlasmaVL	Bi	1934.868864012225
154	Intact	Tri	715.7006495826129
154	Defective	Tri	1250.690658791541
154	PlasmaVL	Tri	1824.0219497760481
155	Intact	Mono	971.7481024392266
155	Defective	Mono	1448.415531228599
155	PlasmaVL	Mono	2425.3215784394292
155	Intact	Bi	907.908996644769
155	Defective	Bi	1292.7066244245593
155	PlasmaVL	Bi	1869.2742899918749
155	Intact	Tri	907.0622681533519
155	Defective	Tri	1275.4552857834303
155	PlasmaVL	Tri	1853.995898609057
156	Intact	Mono	991.7778469510574
156	Defective	Mono	1476.4258598339688
156	PlasmaVL	Mono	2441.575577308925
156	Intact	Bi	945.6411802493565
156	Defective	Bi	1289.623705188225
156	PlasmaVL	Bi	1901.8284179789475
156	Intact	Tri	944.8474151379141
156	Defective	Tri	1282.2567437930697
156	PlasmaVL	Tri	1902.4725685587985
157	Intact	Mono	901.5353891111342
157	Defective	Mono	1446.488101132273
157	PlasmaVL	Mono	2428.681735989504
157	Intact	Bi	855.1199455690535
157	Defective	Bi	1302.9721525205061
157	PlasmaVL	Bi	1995.3120974684023
157	Intact	Tri	856.8571046573832
157	Defective	Tri	1310.4056546941717
157	PlasmaVL	Tri	1982.0144374661484
158	Intact	Mono	974.9073714299471
158	Defective	Mono	1408.0536607524364
158	PlasmaVL	Mono	2482.998908137374
158	Intact	Bi	934.2816869186706
158	Defective	Bi	1254.4554285326312
158	PlasmaVL	Bi	1933.3925198261888
158	Intact	Tri	938.5228614370832
158	Defective	Tri	1251.4804982607732
158	PlasmaVL	Tri	1913.5273249797372
159	Intact	Mono	901.9252279809193
159	Defective	Mono	1459.2488670522357
159	PlasmaVL	Mono	2340.4362784873624
159	Intact	Bi	817.7972067599967
159	Defective	Bi	1307.0310549551875
159	PlasmaVL	Bi	1898.0087826089996
159	Intact	Tri	819.6111405621411
159	Defective	Tri	1304.2292649509438
159	PlasmaVL	Tri	1817.285051178272
160	Intact	Mono	767.8850968044468
160	Defective	Mono	1369.4867541966687
160	PlasmaVL	Mono	2379.0105078852616
160	Intact	Bi	673.3182778662438
160	Defective	Bi	1262.8439313510735
160	PlasmaVL	Bi	1934.5137928414936
160	Intact	Tri	677.2584630459999
160	Defective	Tri	1253.5082247524495
160	PlasmaVL	Tri	1870.2112144590326
161	Intact	Mono	920.3107088922798
161	Defective	Mono	1370.2609062651043
161	PlasmaVL	Mono	2347.6579761403946
161	Intact	Bi	860.0271901687127
161	Defective	Bi	1233.6927098240458
161	PlasmaVL	Bi	1798.8688316611524
161	Intact	Tri	856.1873438665694
161	Defective	Tri	1223.210708911528
161	PlasmaVL	Tri	1744.8729510639805
162	Intact	Mono	839.3102079908257
162	Defective	Mono	1362.9829279008807
162	PlasmaVL	Mono	2454.6871522194315
162	Intact	Bi	740.3574278401591
162	Defective	Bi	1116.240028738154
162	PlasmaVL	Bi	1914.521148967606
162	Intact	Tri	736.184229019767
162	Defective	Tri	1135.728353725691
162	PlasmaVL	Tri	1930.9909451530991
163	Intact	Mono	988.4835386872262
163	Defective	Mono	1433.6008455447682
163	PlasmaVL	Mono	2419.5028652182195
163	Intact	Bi	898.4251560243221
163	Defective	Bi	1251.12249186654
163	PlasmaVL	Bi	1946.5994438013254
163	Intact	Tri	892.4519012443088
163	Defective	Tri	1257.8939005062132
163	PlasmaVL	Tri	1933.1363461921715
164	Intact	Mono	776.8404756296852
164	Defective	Mono	1405.190558169885
164	PlasmaVL	Mono	2497.995573785538
164	Intact	Bi	649.1155451219734
164	Defective	Bi	1255.9726533667433
164	PlasmaVL	Bi	2012.039420773177
164	Intact	Tri	651.0057391020569
164	Defective	Tri	1238.3173808597649
164	PlasmaVL	Tri	2010.4629990068695
165	Intact	Mono	983.7403682741852
165	Defective	Mono	1516.1983190075994
165	PlasmaVL	Mono	2325.762717915653
165	Intact	Bi	933.5985491287654
165	Defective	Bi	1346.0123343210687
165	PlasmaVL	Bi	1896.5722550140533
165	Intact	Tri	934.9710091253536
165	Defective	Tri	1325.7853860382615
165	PlasmaVL	Tri	1901.9149923933458
166	Intact	Mono	787.31198820970906
166	Defective	Mono	1451.7840872070924
166	PlasmaVL	Mono	2367.4752880492
166	Intact	Bi	672.2132061650251
166	Defective	Bi	1275.1648964700648
166	PlasmaVL	Bi	1927.8146881932853
166	Intact	Tri	673.0061904441054
166	Defective	Tri	1255.791940518157
166	PlasmaVL	Tri	1927.7748946004892
167	Intact	Mono	841.1375086043615
167	Defective	Mono	1454.4503612776437
167	PlasmaVL	Mono	2369.6134303885183
167	Intact	Bi	663.5041679144218
167	Defective	Bi	1216.2579056085062
167	PlasmaVL	Bi	1862.9708959662405
167	Intact	Tri	665.3689511620641
167	Defective	Tri	1215.949207278962
167	PlasmaVL	Tri	1850.2103016729839
168	Intact	Mono	921.5871794986634
168	Defective	Mono	1463.8738185987597
168	PlasmaVL	Mono	2353.948801676236
168	Intact	Bi	857.3173358665416
168	Defective	Bi	1308.5403115414144
168	PlasmaVL	Bi	1801.0106603554793
168	Intact	Tri	853.4652216664178
168	Defective	Tri	1315.2031152534419
168	PlasmaVL	Tri	1802.3299180401161
169	Intact	Mono	979.36416796332
169	Defective	Mono	1360.005013013987
169	PlasmaVL	Mono	2305.247990131974
169	Intact	Bi	932.8251297505017
169	Defective	Bi	1246.028656344889
169	PlasmaVL	Bi	1871.1207653733743
169	Intact	Tri	929.0432182544779
169	Defective	Tri	1225.2021435147253
169	PlasmaVL	Tri	1854.5358557752227
170	Intact	Mono	828.2033975324174
170	Defective	Mono	1425.9987966658732
170	PlasmaVL	Mono	2312.9120009199155
170	Intact	Bi	776.2816496994124
170	Defective	Bi	1325.9931385637235
170	PlasmaVL	Bi	1805.0046807549286
170	Intact	Tri	775.8326482432367
170	Defective	Tri	1330.5303709087655
170	PlasmaVL	Tri	1709.5157982762407
171	Intact	Mono	884.5145718691844
171	Defective	Mono	1505.167300788275
171	PlasmaVL	Mono	2440.361776871252
171	Intact	Bi	762.6886604084336
171	Defective	Bi	1260.1494630463785
171	PlasmaVL	Bi	1951.8409749512293
171	Intact	Tri	768.2292235704447
171	Defective	Tri	1264.3924648245008
171	PlasmaVL	Tri	1952.5185693335402
172	Intact	Mono	962.6287556170876
172	Defective	Mono	1490.538878611916
172	PlasmaVL	Mono	2454.5689816949803
172	Intact	Bi	866.6396687325505
172	Defective	Bi	1306.391303398458
172	PlasmaVL	Bi	1935.035595111456
172	Intact	Tri	854.0825291487824
172	Defective	Tri	1308.8400353023117
172	PlasmaVL	Tri	1837.4140424641455
173	Intact	Mono	991.0496008767684
173	Defective	Mono	1432.028006195225
173	PlasmaVL	Mono	2412.435958543125
173	Intact	Bi	932.3510407073907
173	Defective	Bi	1327.2642710734626
173	PlasmaVL	Bi	1941.3866198535509
173	Intact	Tri	929.0001615010057
173	Defective	Tri	1309.4018881819825
173	PlasmaVL	Tri	1934.9348139730162
174	Intact	Mono	943.2067551165616
174	Defective	Mono	1442.8728873442278
174	PlasmaVL	Mono	2414.240924792171
174	Intact	Bi	841.4687130795198
174	Defective	Bi	1282.851142097223
174	PlasmaVL	Bi	2018.5238149991692
174	Intact	Tri	816.9207288142519
174	Defective	Tri	1282.9336334264185
174	PlasmaVL	Tri	2067.2280549146226
175	Intact	Mono	730.6209905442465
175	Defective	Mono	1388.79163026479
175	PlasmaVL	Mono	2399.387155763836
175	Intact	Bi	585.1251569668041
175	Defective	Bi	1229.6118555223823
175	PlasmaVL	Bi	1879.093530342128
175	Intact	Tri	591.2941016271888
175	Defective	Tri	1198.3239980297078
175	PlasmaVL	Tri	1878.05501036801
176	Intact	Mono	821.742819465518
176	Defective	Mono	1391.1319912778172
176	PlasmaVL	Mono	2399.052596020308
176	Intact	Bi	744.9576791591342
176	Defective	Bi	1235.4431063739348
176	PlasmaVL	Bi	1861.5430686952893
176	Intact	Tri	746.1706903090311
176	Defective	Tri	1250.750537984238
176	PlasmaVL	Tri	1758.6491843963959
177	Intact	Mono	830.3002467350849
177	Defective	Mono	1470.8579370861914
177	PlasmaVL	Mono	2510.502650579877
177	Intact	Bi	701.6798124931424
177	Defective	Bi	1247.9309826431377
177	PlasmaVL	Bi	1987.7244415763087
177	Intact	Tri	698.1519101351051
177	Defective	Tri	1225.5835943287368
177	PlasmaVL	Tri	1918.3474409873916
178	Intact	Mono	903.2200165699809
178	Defective	Mono	1436.013511782334
178	PlasmaVL	Mono	2380.3021114508065
178	Intact	Bi	832.5994928389845
178	Defective	Bi	1262.484302988326
178	PlasmaVL	Bi	1984.0785396030153
178	Intact	Tri	824.8310330696617
178	Defective	Tri	1269.3891453321387
178	PlasmaVL	Tri	1995.2938587345059
179	Intact	Mono	813.3355498128219
179	Defective	Mono	1358.0371407787143
179	PlasmaVL	Mono	2367.9968346656424
179	Intact	Bi	720.414983208368
179	Defective	Bi	1259.391306893197
179	PlasmaVL	Bi	1907.8638960485305
179	Intact	Tri	717.2372854119443
179	Defective	Tri	1248.4807805053488
179	PlasmaVL	Tri	1863.4314945909755
180	Intact	Mono	836.491429726927
180	Defective	Mono	1463.9854345612844
180	PlasmaVL	Mono	2484.7734605654
180	Intact	Bi	696.3643925528665
180	Defective	Bi	1249.5959007811923
180	PlasmaVL	Bi	1943.547862059997
180	Intact	Tri	700.2051276842452
180	Defective	Tri	1242.026452919617
180	PlasmaVL	Tri	1908.4839813668923
181	Intact	Mono	987.4725491176345
181	Defective	Mono	1387.1078909467378
181	PlasmaVL	Mono	2455.167848202541
181	Intact	Bi	942.371652659074
181	Defective	Bi	1220.0675736816145
181	PlasmaVL	Bi	1988.6576911379125
181	Intact	Tri	929.916176039886
181	Defective	Tri	1196.0141546621524
181	PlasmaVL	Tri	1942.2424834724702
182	Intact	Mono	975.908388041047
182	Defective	Mono	1466.2391930821473
182	PlasmaVL	Mono	2425.5274573615206
182	Intact	Bi	897.1853124940505
182	Defective	Bi	1301.1359428974738
182	PlasmaVL	Bi	1913.1554691057104
182	Intact	Tri	902.4573892432124
182	Defective	Tri	1277.7451172095302
182	PlasmaVL	Tri	1825.4194767981742
183	Intact	Mono	948.0963098367022
183	Defective	Mono	1401.5368664772739
183	PlasmaVL	Mono	2466.5845544907543
183	Intact	Bi	859.1410070599092
183	Defective	Bi	1213.4207921336063
183	PlasmaVL	Bi	1975.14674067945
183	Intact	Tri	848.6741695442347
183	Defective	Tri	1211.1887451637522
183	PlasmaVL	Tri	2018.8877437551307
184	Intact	Mono	800.4844087571654
184	Defective	Mono	1385.1172930651778
184	PlasmaVL	Mono	2430.5373409715444
184	Intact	Bi	661.7039000941544
184	Defective	Bi	1213.6582390523718
184	PlasmaVL	Bi	1959.9861989999386
184	Intact	Tri	658.9573334692814
184	Defective	Tri	1181.7452014058192
184	PlasmaVL	Tri	2009.6263052091444
185	Intact	Mono	798.2854618380514
185	Defective	Mono	1429.8811926125018
185	PlasmaVL	Mono	2396.662571447037
185	Intact	Bi	619.0677520357518
185	Defective	Bi	1199.7395348442467
185	PlasmaVL	Bi	1998.6885154498143
185	Intact	Tri	612.6138073262126
185	Defective	Tri	1202.3744925139265
185	PlasmaVL	Tri	2008.5067872232628
186	Intact	Mono	922.3390911402711
186	Defective	Mono	1456.9299297368325
186	PlasmaVL	Mono	2438.9091976532222
186	Intact	Bi	856.4963395317752
186	Defective	Bi	1260.5204640171705
186	PlasmaVL	Bi	1942.7829651091074
186	Intact	Tri	852.9368730024967
186	Defective	Tri	1248.0091137593995
186	PlasmaVL	Tri	1968.8710175760546
187	Intact	Mono	955.2519061012208
187	Defective	Mono	1448.4126609273335
187	PlasmaVL	Mono	2527.571951852507
187	Intact	Bi	899.3771766150962
187	Defective	Bi	1287.4873677619505
187	PlasmaVL	Bi	2009.4906838641925
187	Intact	Tri	884.2283883317982
187	Defective	Tri	1268.6489372348542
187	PlasmaVL	Tri	1989.3984137662646
188	Intact	Mono	795.6693412774846
188	Defective	Mono	1464.3843493376255
188	PlasmaVL	Mono	2357.419070378218
188	Intact	Bi	672.2308844315978
188	Defective	Bi	1257.2621726591603
188	PlasmaVL	Bi	1861.7515492152072
188	Intact	Tri	671.0762199576684
188	Defective	Tri	1252.1189819720619
188	PlasmaVL	Tri	1900.3065103870442
189	Intact	Mono	912.4726642131676
189	Defective	Mono	1421.427138409848
189	PlasmaVL	Mono	2517.4095685189873
189	Intact	Bi	839.0568046816054
189	Defective	Bi	1214.0919145310547
189	PlasmaVL	Bi	2047.3463708672787
189	Intact	Tri	835.1669091249022
189	Defective	Tri	1231.789456525241
189	PlasmaVL	Tri	2007.2099404016783
190	Intact	Mono	847.1346766454039
190	Defective	Mono	1430.78586836093
190	PlasmaVL	Mono	2336.478690450288
190	Intact	Bi	737.6947285345129
190	Defective	Bi	1285.1051464555421
190	PlasmaVL	Bi	1927.3727259194625
190	Intact	Tri	739.8456020408847
190	Defective	Tri	1263.1865021897127
190	PlasmaVL	Tri	1912.56986283701
191	Intact	Mono	962.8329494973123
191	Defective	Mono	1482.0234500814136
191	PlasmaVL	Mono	2422.1980889224938
191	Intact	Bi	862.762696807076
191	Defective	Bi	1262.1470883036811
191	PlasmaVL	Bi	1840.2835029479584
191	Intact	Tri	863.5701811202598
191	Defective	Tri	1248.1185010747529
191	PlasmaVL	Tri	1805.473615199941
192	Intact	Mono	939.6006746555429
192	Defective	Mono	1483.8747566907016
192	PlasmaVL	Mono	2469.2746207574564
192	Intact	Bi	776.8956322093165
192	Defective	Bi	1290.6874902762129
192	PlasmaVL	Bi	1899.4721317058174
192	Intact	Tri	777.8666844741558
192	Defective	Tri	1297.0138063920595
192	PlasmaVL	Tri	1855.0242189415364
193	Intact	Mono	860.3450247578946
193	Defective	Mono	1394.10175214425
193	PlasmaVL	Mono	2421.121486548907
193	Intact	Bi	738.0030314716131
193	Defective	Bi	1196.7425019011214
193	PlasmaVL	Bi	2004.89994087487
193	Intact	Tri	744.3635051031872
193	Defective	Tri	1184.2143433672752
193	PlasmaVL	Tri	2026.3422056836266
194	Intact	Mono	912.2871549997226
194	Defective	Mono	1440.1516885622475
194	PlasmaVL	Mono	2340.123710956987
194	Intact	Bi	861.6519731494263
194	Defective	Bi	1302.63269746453
194	PlasmaVL	Bi	1952.2219655708689
194	Intact	Tri	858.3378012379496
194	Defective	Tri	1265.8649856749507
194	PlasmaVL	Tri	1929.0179671094395
195	Intact	Mono	778.602755408631
195	Defective	Mono	1422.3835311407597
195	PlasmaVL	Mono	2389.3266030833374
195	Intact	Bi	651.3146138388654
195	Defective	Bi	1248.6562618870867
195	PlasmaVL	Bi	1909.9074807896277
195	Intact	Tri	654.1527539297482
195	Defective	Tri	1244.0362069795779
195	PlasmaVL	Tri	1815.106348137899
196	Intact	Mono	806.3163999687629
196	Defective	Mono	1422.5829286227358
196	PlasmaVL	Mono	2419.276448813831
196	Intact	Bi	743.6781635521157
196	Defective	Bi	1236.6213769451049
196	PlasmaVL	Bi	1867.8390881645141
196	Intact	Tri	748.7503933223718
196	Defective	Tri	1231.7242578155656
196	PlasmaVL	Tri	1855.9540330602576
197	Intact	Mono	830.5972769351819
197	Defective	Mono	1410.5931610627365
197	PlasmaVL	Mono	2456.597552324995
197	Intact	Bi	698.6629969723751
197	Defective	Bi	1240.1129091315963
197	PlasmaVL	Bi	2011.1449014918383
197	Intact	Tri	687.251750836689
197	Defective	Tri	1257.8477949541257
197	PlasmaVL	Tri	2033.659610055387
198	Intact	Mono	935.9871581659103
198	Defective	Mono	1424.7341972959705
198	PlasmaVL	Mono	2477.8818017215845
198	Intact	Bi	866.7144716278933
198	Defective	Bi	1280.4681367811986
198	PlasmaVL	Bi	2001.0394913183914
198	Intact	Tri	859.3517873574015
198	Defective	Tri	1277.8350020180962
198	PlasmaVL	Tri	2023.619988762363
199	Intact	Mono	897.3589972101931
199	Defective	Mono	1380.966981937767
199	PlasmaVL	Mono	2383.7355589526924
199	Intact	Bi	868.2425443441687
199	Defective	Bi	1274.4186197812492
199	PlasmaVL	Bi	1839.3629736666842
199	Intact	Tri	863.6841727128035
199	Defective	Tri	1263.2722657032236
199	PlasmaVL	Tri	1889.562783076468
200	Intact	Mono	903.002749588254
200	Defective	Mono	1407.6807717564625
200	PlasmaVL	Mono	2288.0613799604885
200	Intact	Bi	826.3563799769059
200	Defective	Bi	1225.1200026366023
200	PlasmaVL	Bi	1886.4332604745316
200	Intact	Tri	823.5538344712572
200	Defective	Tri	1217.0922977870055
200	PlasmaVL	Tri	1850.166409542689
201	Intact	Mono	968.8947441940388
201	Defective	Mono	1407.1698580828368
201	PlasmaVL	Mono	2376.839094077978
201	Intact	Bi	939.7624788937164
201	Defective	Bi	1219.8248204450547
201	PlasmaVL	Bi	1933.3226679862066
201	Intact	Tri	938.8366074687193
201	Defective	Tri	1238.1481327307179
201	PlasmaVL	Tri	1878.2931794329018
202	Intact	Mono	866.8240385801386
202	Defective	Mono	1460.5401917820589
202	PlasmaVL	Mono	2490.1114930890403
202	Intact	Bi	805.6237676450515
202	Defective	Bi	1247.7684708407735
202	PlasmaVL	Bi	2001.4426465207287
202	Intact	Tri	809.5096069765548
202	Defective	Tri	1262.5567691187111
202	PlasmaVL	Tri	1944.1370039743356
203	Intact	Mono	997.5828879377714
203	Defective	Mono	1468.812750960261
203	PlasmaVL	Mono	2403.7646575657486
203	Intact	Bi	894.8400417086244
203	Defective	Bi	1283.1265673393777
203	PlasmaVL	Bi	1882.2562512587458
203	Intact	Tri	892.3003069238456
203	Defective	Tri	1288.6098396211935
203	PlasmaVL	Tri	1863.1482479048816
204	Intact	Mono	836.2244661590004
204	Defective	Mono	1437.3313759895027
204	PlasmaVL	Mono	2380.933144049858
204	Intact	Bi	725.2748023905112
204	Defective	Bi	1278.544868137719
204	PlasmaVL	Bi	1875.954359848992
204	Intact	Tri	725.6641458746496
204	Defective	Tri	1266.30597026618
204	PlasmaVL	Tri	1828.3382501681376
205	Intact	Mono	1015.664142358109
205	Defective	Mono	1463.3831639671778
205	PlasmaVL	Mono	2421.813215784346
205	Intact	Bi	949.2771775172478
205	Defective	Bi	1298.3639791193425
205	PlasmaVL	Bi	1939.2503203924311
205	Intact	Tri	947.575107951649
205	Defective	Tri	1296.690744658547
205	PlasmaVL	Tri	1915.2445816841405
206	Intact	Mono	840.3704377308932
206	Defective	Mono	1351.8570726369617
206	PlasmaVL	Mono	2414.456413204841
206	Intact	Bi	776.0542984770651
206	Defective	Bi	1222.2598894727587
206	PlasmaVL	Bi	1972.570979778891
206	Intact	Tri	765.212772839559
206	Defective	Tri	1230.5281884403475
206	PlasmaVL	Tri	1993.7423737914166
207	Intact	Mono	740.4822095931748
207	Defective	Mono	1473.853705087271
207	PlasmaVL	Mono	2346.765984072812
207	Intact	Bi	596.116269154113
207	Defective	Bi	1265.7367449540227
207	PlasmaVL	Bi	1821.5655756337233
207	Intact	Tri	595.7011369653269
207	Defective	Tri	1276.6272085358266
207	PlasmaVL	Tri	1794.904162305584
208	Intact	Mono	794.3678349949045
208	Defective	Mono	1368.6039903479787
208	PlasmaVL	Mono	2459.7435381337064
208	Intact	Bi	715.9696035489542
208	Defective	Bi	1221.8667122658271
208	PlasmaVL	Bi	1911.6272254433047
208	Intact	Tri	721.1245107824436
208	Defective	Tri	1226.988268616536
208	PlasmaVL	Tri	1864.9425521643366
209	Intact	Mono	847.4424474580856
209	Defective	Mono	1427.354594696851
209	PlasmaVL	Mono	2347.030463386957
209	Intact	Bi	753.287261325959
209	Defective	Bi	1264.8617799886015
209	PlasmaVL	Bi	1874.0391721582766
209	Intact	Tri	750.6022140946227
209	Defective	Tri	1269.4986207584118
209	PlasmaVL	Tri	1883.5196229744506
210	Intact	Mono	892.7141511889118
210	Defective	Mono	1434.9578283465532
210	PlasmaVL	Mono	2432.827998677076
210	Intact	Bi	800.9453509938169
210	Defective	Bi	1233.418160555915
210	PlasmaVL	Bi	1987.1848980649208
210	Intact	Tri	803.4232097490677
210	Defective	Tri	1227.4740052367008
210	PlasmaVL	Tri	1999.279437112312
211	Intact	Mono	897.7962336280428
211	Defective	Mono	1450.6205657862238
211	PlasmaVL	Mono	2414.7774119444493
211	Intact	Bi	810.836822772604
211	Defective	Bi	1221.546360092281
211	PlasmaVL	Bi	1855.3179104250119
211	Intact	Tri	807.1578618418115
211	Defective	Tri	1247.5867563787938
211	PlasmaVL	Tri	1837.6158536078108
212	Intact	Mono	1002.20597379727
212	Defective	Mono	1452.2823231113346
212	PlasmaVL	Mono	2327.8767651546736
212	Intact	Bi	956.7991186158251
212	Defective	Bi	1332.360855192262
212	PlasmaVL	Bi	1918.2266323732533
212	Intact	Tri	959.7530391989111
212	Defective	Tri	1308.135423040315
212	PlasmaVL	Tri	1911.9213294945112
213	Intact	Mono	986.0252264191827
213	Defective	Mono	1448.3116968777626
213	PlasmaVL	Mono	2341.317404454516
213	Intact	Bi	912.7506491861685
213	Defective	Bi	1289.9967272725273
213	PlasmaVL	Bi	1903.1748501574098
213	Intact	Tri	914.4914232571035
213	Defective	Tri	1272.2629461223587
213	PlasmaVL	Tri	1922.0486454469926
214	Intact	Mono	920.3932680585922
214	Defective	Mono	1431.551349998148
214	PlasmaVL	Mono	2340.4429554622852
214	Intact	Bi	782.02722672816
214	Defective	Bi	1268.3668395388522
214	PlasmaVL	Bi	1912.576316524409
214	Intact	Tri	781.1483560484509
214	Defective	Tri	1276.1171148862577
214	PlasmaVL	Tri	1891.2319397078254
215	Intact	Mono	734.3294216317709
215	Defective	Mono	1404.2132289561332
215	PlasmaVL	Mono	2411.3467026649932
215	Intact	Bi	561.2268178090007
215	Defective	Bi	1203.599333894181
215	PlasmaVL	Bi	1974.302499270889
215	Intact	Tri	568.3296030546824
215	Defective	Tri	1218.8634089229888
215	PlasmaVL	Tri	1970.276705770089
216	Intact	Mono	912.8814138821853
216	Defective	Mono	1466.7633430535268
216	PlasmaVL	Mono	2363.3199960642223
216	Intact	Bi	832.6026028121677
216	Defective	Bi	1285.925034152733
216	PlasmaVL	Bi	1808.4666467629831
216	Intact	Tri	823.1081527380732
216	Defective	Tri	1288.0677114300372
216	PlasmaVL	Tri	1736.1095760118394
217	Intact	Mono	980.2863835768791
217	Defective	Mono	1460.3115029583387
217	PlasmaVL	Mono	2491.9760103231956
217	Intact	Bi	915.4822676639619
217	Defective	Bi	1319.7741929400665
217	PlasmaVL	Bi	2024.1482297030605
217	Intact	Tri	918.8459803608445
217	Defective	Tri	1335.8725659184233
217	PlasmaVL	Tri	1997.3817853859296
218	Intact	Mono	849.3477342654958
218	Defective	Mono	1444.7885776982394
218	PlasmaVL	Mono	2431.5050505265062
218	Intact	Bi	668.6616891497758
218	Defective	Bi	1215.6371475060712
218	PlasmaVL	Bi	1936.4579001380846
218	Intact	Tri	672.5113950722839
218	Defective	Tri	1237.6177552785641
218	PlasmaVL	Tri	1886.167605868884
219	Intact	Mono	762.5992335373413
219	Defective	Mono	1374.037794228105
219	PlasmaVL	Mono	2350.9701411229803
219	Intact	Bi	643.1268972049409
219	Defective	Bi	1185.371691605784
219	PlasmaVL	Bi	1915.4473101614954
219	Intact	Tri	628.4066346786003
219	Defective	Tri	1193.3574779874623
219	PlasmaVL	Tri	1912.409867650833
220	Intact	Mono	881.2794324964411
220	Defective	Mono	1410.4566846208727
220	PlasmaVL	Mono	2432.2639382968414
220	Intact	Bi	815.9164874055025
220	Defective	Bi	1274.8766765745534
220	PlasmaVL	Bi	1926.0987727925972
220	Intact	Tri	819.2430042919323
220	Defective	Tri	1249.8232897306564
220	PlasmaVL	Tri	1807.9342252141996
221	Intact	Mono	794.9138313831871
221	Defective	Mono	1408.7113480949652
221	PlasmaVL	Mono	2385.2328608134458
221	Intact	Bi	660.8675243801697
221	Defective	Bi	1199.892300607109
221	PlasmaVL	Bi	1923.0367032310467
221	Intact	Tri	665.3428035857359
221	Defective	Tri	1195.6002234289545
221	PlasmaVL	Tri	1920.3425227550258
222	Intact	Mono	842.576554519629
222	Defective	Mono	1502.9329280291902
222	PlasmaVL	Mono	2388.8245595012595
222	Intact	Bi	718.7627563992116
222	Defective	Bi	1275.9159517483379
222	PlasmaVL	Bi	1982.4071693158915
222	Intact	Tri	721.230110215013
222	Defective	Tri	1256.8060785893088
222	PlasmaVL	Tri	2017.855711683545
223	Intact	Mono	871.0881949464426
[truncated: 2,501 more rows]
