# Supplementary material for: Rapid biphasic decay of intact and defective HIV DNA reservoir during acute treated HIV disease
Source: Nat Commun. 2024 Nov 18;15:9966. doi: 10.1038/s41467-024-54116-1 (PMC11574060; doi:10.1038/s41467-024-54116-1)
Supplement: Supplementary file 3 — Supplementary Data 1 [file 41467_2024_54116_MOESM3_ESM.zip › Barbehenn 2024 - Supplementary Code and Data/loocv_tuning_biphasic_IntactIncr.csv]

tau	metric	assay	value
0	predictionMAE	Intact	2.178876972403603
0	predictionMAEsd	Intact	1.695161523505967
0	predictionMSE	Intact	7.847272346513175
0	predictionMSEsd	Intact	11.426056867954083
0	AIC	Intact	747.6911879343552
0	adjR2	Intact	0.9513155821166219
0	devExp	Intact	0.959379620772919
0	predictionMAE	Defective	1.9274699101987869
0	predictionMAEsd	Defective	0.9342213560005221
0	predictionMSE	Defective	5.677711787407602
0	predictionMSEsd	Defective	4.741307071005754
0	AIC	Defective	1345.8168302249635
0	adjR2	Defective	0.5941259626660139
0	devExp	Defective	0.6479363901645342
0	predictionMAE	PlasmaVL	2.727520172069551
0	predictionMAEsd	PlasmaVL	0.7470852793491339
0	predictionMSE	PlasmaVL	13.864527495255485
0	predictionMSEsd	PlasmaVL	9.018941900676127
0	AIC	PlasmaVL	2048.2014660284253
0	adjR2	PlasmaVL	0.30981936313816527
0	devExp	PlasmaVL	0.32214721272836394
0.5	predictionMAE	Intact	2.1641748088582538
0.5	predictionMAEsd	Intact	1.7739671659462395
0.5	predictionMSE	Intact	8.012708597537728
0.5	predictionMSEsd	Intact	12.515613162726941
0.5	AIC	Intact	658.6528707519672
0.5	adjR2	Intact	0.9631213278814803
0.5	devExp	Intact	0.9694731617448052
0.5	predictionMAE	Defective	1.8010539511194799
0.5	predictionMAEsd	Defective	1.204509909587778
0.5	predictionMSE	Defective	5.592893133621305
0.5	predictionMSEsd	Defective	7.699453553805507
0.5	AIC	Defective	1238.2120281746227
0.5	adjR2	Defective	0.7132674743650118
0.5	devExp	Defective	0.7559921941125255
0.5	predictionMAE	PlasmaVL	1.8227809253693634
0.5	predictionMAEsd	PlasmaVL	1.210249982889744
0.5	predictionMSE	PlasmaVL	8.0287880181780409
0.5	predictionMSEsd	PlasmaVL	11.716430938483636
0.5	AIC	PlasmaVL	1716.7758544548087
0.5	adjR2	PlasmaVL	0.7387233372276987
0.5	devExp	PlasmaVL	0.7659034584912395
1	predictionMAE	Intact	2.163032074906885
1	predictionMAEsd	Intact	1.775115236932876
1	predictionMSE	Intact	7.999048280991146
1	predictionMSEsd	Intact	12.50689469231221
1	AIC	Intact	647.7248046385131
1	adjR2	Intact	0.9643381801012997
1	devExp	Intact	0.9704849616064598
1	predictionMAE	Defective	1.7991269516564756
1	predictionMAEsd	Defective	1.224653264270735
1	predictionMSE	Defective	5.594088609964216
1	predictionMSEsd	Defective	7.9134764252964755
1	AIC	Defective	1222.8490425138993
1	adjR2	Defective	0.726797465236938
1	devExp	Defective	0.7680479753669093
1	predictionMAE	PlasmaVL	1.8329222599491053
1	predictionMAEsd	PlasmaVL	1.1717668669073154
1	predictionMSE	PlasmaVL	7.636890922844192
1	predictionMSEsd	PlasmaVL	9.488562840391225
1	AIC	PlasmaVL	1662.3581904486014
1	adjR2	PlasmaVL	0.776068196930585
1	devExp	PlasmaVL	0.8012583491179326
1.5	predictionMAE	Intact	2.1616730947543656
1.5	predictionMAEsd	Intact	1.7686652878138682
1.5	predictionMSE	Intact	7.970280916846991
1.5	predictionMSEsd	Intact	12.412969258333607
1.5	AIC	Intact	648.638041521319
1.5	adjR2	Intact	0.9642134598396114
1.5	devExp	Intact	0.9703820690705913
1.5	predictionMAE	Defective	1.7963698071295147
1.5	predictionMAEsd	Defective	1.2254724105376547
1.5	predictionMSE	Defective	5.587094348823145
1.5	predictionMSEsd	Defective	7.907477252936101
1.5	AIC	Defective	1217.9494700671507
1.5	adjR2	Defective	0.7309735354575648
1.5	devExp	Defective	0.771750932127231
1.5	predictionMAE	PlasmaVL	1.9092108223685327
1.5	predictionMAEsd	PlasmaVL	1.2192346829077125
1.5	predictionMSE	PlasmaVL	7.9015899661825975
1.5	predictionMSEsd	PlasmaVL	9.080019805373317
1.5	AIC	PlasmaVL	1639.3899238064548
1.5	adjR2	PlasmaVL	0.7917046198229694
1.5	devExp	PlasmaVL	0.8164290655906004
2	predictionMAE	Intact	2.1588111355527
2	predictionMAEsd	Intact	1.7672574822274756
2	predictionMSE	Intact	7.951442732488525
2	predictionMSEsd	Intact	12.38387602351434
2	AIC	Intact	646.8239230005557
2	adjR2	Intact	0.9644116454524505
2	devExp	Intact	0.9705467522878489
2	predictionMAE	Defective	1.791330960975789
2	predictionMAEsd	Defective	1.2281246194081914
2	predictionMSE	Defective	5.56697533215326
2	predictionMSEsd	Defective	7.909404888930028
2	AIC	Defective	1212.8115093193217
2	adjR2	Defective	0.7352619001561933
2	devExp	Defective	0.7755150000980338
2	predictionMAE	PlasmaVL	1.975354524044045
2	predictionMAEsd	PlasmaVL	1.256154914890958
2	predictionMSE	PlasmaVL	8.274275482121363
2	predictionMSEsd	PlasmaVL	9.372738659259396
2	AIC	PlasmaVL	1628.4318017619516
2	adjR2	PlasmaVL	0.801287566897766
2	devExp	PlasmaVL	0.8258842204643214
2.5	predictionMAE	Intact	2.1562357205674436
2.5	predictionMAEsd	Intact	1.7722081126359799
2.5	predictionMSE	Intact	7.952743188549076
2.5	predictionMSEsd	Intact	12.436839179185629
2.5	AIC	Intact	636.1560793598771
2.5	adjR2	Intact	0.9655528959385273
2.5	devExp	Intact	0.9714936408492659
2.5	predictionMAE	Defective	1.7908889276940758
2.5	predictionMAEsd	Defective	1.2463788117084031
2.5	predictionMSE	Defective	5.592171063163639
2.5	predictionMSEsd	Defective	8.12799637037925
2.5	AIC	Defective	1199.9229210997146
2.5	adjR2	Defective	0.7457830457835632
2.5	devExp	Defective	0.7847556100445747
2.5	predictionMAE	PlasmaVL	1.92966960877903
2.5	predictionMAEsd	PlasmaVL	1.3495809359331412
2.5	predictionMSE	PlasmaVL	8.317405101505042
2.5	predictionMSEsd	PlasmaVL	9.947687161096267
2.5	AIC	PlasmaVL	1606.475214429856
2.5	adjR2	PlasmaVL	0.8078710075844536
2.5	devExp	PlasmaVL	0.8327029770906841
3	predictionMAE	Intact	2.154009789445522
3	predictionMAEsd	Intact	1.776073930977186
3	predictionMSE	Intact	7.95465158352178
3	predictionMSEsd	Intact	12.451680489487119
3	AIC	Intact	627.5118367056423
3	adjR2	Intact	0.9664508645297366
3	devExp	Intact	0.9722386655745929
3	predictionMAE	Defective	1.7922074404953205
3	predictionMAEsd	Defective	1.241952119398247
3	predictionMSE	Defective	5.582461169134744
3	predictionMSEsd	Defective	8.05670330272551
3	AIC	Defective	1195.1134383111762
3	adjR2	Defective	0.7495911675744249
3	devExp	Defective	0.7881266919994752
3	predictionMAE	PlasmaVL	1.952425076129549
3	predictionMAEsd	PlasmaVL	1.2860327718077
3	predictionMSE	PlasmaVL	8.469861261351918
3	predictionMSEsd	PlasmaVL	9.686597665405294
3	AIC	PlasmaVL	1638.2836273438586
3	adjR2	PlasmaVL	0.7901669103588795
3	devExp	PlasmaVL	0.8162103920370652
3.5	predictionMAE	Intact	2.152775339186265
3.5	predictionMAEsd	Intact	1.7763984960258004
3.5	predictionMSE	Intact	7.950440519603255
3.5	predictionMSEsd	Intact	12.428316426605239
3.5	AIC	Intact	624.2828071899535
3.5	adjR2	Intact	0.9667804654223779
3.5	devExp	Intact	0.9725122632705469
3.5	predictionMAE	Defective	1.7933951141751272
3.5	predictionMAEsd	Defective	1.234966102887114
3.5	predictionMSE	Defective	5.583540904243482
3.5	predictionMSEsd	Defective	7.9253901211402145
3.5	AIC	Defective	1196.4936125651013
3.5	adjR2	Defective	0.7485391816072375
3.5	devExp	Defective	0.7872614511658682
3.5	predictionMAE	PlasmaVL	1.9039969601332296
3.5	predictionMAEsd	PlasmaVL	1.2230236492408926
3.5	predictionMSE	PlasmaVL	8.351632882725564
3.5	predictionMSEsd	PlasmaVL	9.346327725473543
3.5	AIC	PlasmaVL	1689.0080043617113
3.5	adjR2	PlasmaVL	0.7629697782049605
3.5	devExp	PlasmaVL	0.7891328534976435
4	predictionMAE	Intact	2.1507167461965593
4	predictionMAEsd	Intact	1.776236251994904
4	predictionMSE	Intact	7.942727456778583
4	predictionMSEsd	Intact	12.39189384265794
4	AIC	Intact	621.954259651844
4	adjR2	Intact	0.9670161979946904
4	devExp	Intact	0.972708001134656
4	predictionMAE	Defective	1.7981044850300594
4	predictionMAEsd	Defective	1.2257587532420013
4	predictionMSE	Defective	5.594191646757494
4	predictionMSEsd	Defective	7.8036477875161605
4	AIC	Defective	1197.459233136853
4	adjR2	Defective	0.7478487538850673
4	devExp	Defective	0.7867173436113359
4	predictionMAE	PlasmaVL	1.878669769676706
4	predictionMAEsd	PlasmaVL	1.1914023213431286
4	predictionMSE	PlasmaVL	8.317141143587476
4	predictionMSEsd	PlasmaVL	9.06122899924823
4	AIC	PlasmaVL	1720.2027281123258
4	adjR2	PlasmaVL	0.7392398886537463
4	devExp	PlasmaVL	0.7657603988286495
4.5	predictionMAE	Intact	2.146926573503976
4.5	predictionMAEsd	Intact	1.776157187455947
4.5	predictionMSE	Intact	7.925857936283478
4.5	predictionMSEsd	Intact	12.38366768847959
4.5	AIC	Intact	618.5455294660574
4.5	adjR2	Intact	0.9673579653998421
4.5	devExp	Intact	0.9729914838339094
4.5	predictionMAE	Defective	1.8047348725873615
4.5	predictionMAEsd	Defective	1.2137806219601879
4.5	predictionMSE	Defective	5.584569644615715
4.5	predictionMSEsd	Defective	7.652804201652066
4.5	AIC	Defective	1199.1106414510134
4.5	adjR2	Defective	0.7466223179720262
4.5	devExp	Defective	0.7856813769622375
4.5	predictionMAE	PlasmaVL	1.8928458239953894
4.5	predictionMAEsd	PlasmaVL	1.155709249301204
4.5	predictionMSE	PlasmaVL	8.378844127188641
4.5	predictionMSEsd	PlasmaVL	8.797003773806841
4.5	AIC	PlasmaVL	1743.302840271518
4.5	adjR2	PlasmaVL	0.7201426343171053
4.5	devExp	PlasmaVL	0.7465615931710248
5	predictionMAE	Intact	2.1459004860054964
5	predictionMAEsd	Intact	1.774663497467225
5	predictionMSE	Intact	7.91583571678675
5	predictionMSEsd	Intact	12.368382021315513
5	AIC	Intact	618.0118868974961
5	adjR2	Intact	0.9674113489173218
5	devExp	Intact	0.9730358159365544
5	predictionMAE	Defective	1.807518046776288
5	predictionMAEsd	Defective	1.198341819288407
5	predictionMSE	Defective	5.559660040010219
5	predictionMSEsd	Defective	7.457250954796959
5	AIC	Defective	1201.7060888296592
5	adjR2	Defective	0.7445920356105159
5	devExp	Defective	0.7839339223388668
5	predictionMAE	PlasmaVL	1.9274876419496145
5	predictionMAEsd	PlasmaVL	1.0974559452886041
5	predictionMSE	PlasmaVL	8.41857191924178
5	predictionMSEsd	PlasmaVL	8.35673837887717
5	AIC	PlasmaVL	1768.0893838274528
5	adjR2	PlasmaVL	0.6979857979752324
5	devExp	PlasmaVL	0.7234631992108945
5.5	predictionMAE	Intact	2.145474544918214
5.5	predictionMAEsd	Intact	1.7723792461224743
5.5	predictionMSE	Intact	7.906066941175646
5.5	predictionMSEsd	Intact	12.345154827004377
5.5	AIC	Intact	619.0058516902861
5.5	adjR2	Intact	0.9673124239372101
5.5	devExp	Intact	0.9729538683435786
5.5	predictionMAE	Defective	1.8119893223023826
5.5	predictionMAEsd	Defective	1.1835843961243417
5.5	predictionMSE	Defective	5.5467507921677575
5.5	predictionMSEsd	Defective	7.272335034840916
5.5	AIC	Defective	1206.3214234593001
5.5	adjR2	Defective	0.7408949668972296
5.5	devExp	Defective	0.7807355096111556
5.5	predictionMAE	PlasmaVL	1.969010100831641
5.5	predictionMAEsd	PlasmaVL	1.0405948034356565
5.5	predictionMSE	PlasmaVL	8.608442257931541
5.5	predictionMSEsd	PlasmaVL	7.963413519302667
5.5	AIC	PlasmaVL	1792.8856764404425
5.5	adjR2	PlasmaVL	0.6748682423218142
5.5	devExp	PlasmaVL	0.6993746628931912
6	predictionMAE	Intact	2.145419623775856
6	predictionMAEsd	Intact	1.7689990264585083
6	predictionMSE	Intact	7.895258040924669
6	predictionMSEsd	Intact	12.312766226886623
6	AIC	Intact	621.9997586156625
6	adjR2	Intact	0.9670122755575531
6	devExp	Intact	0.9727050523502392
6	predictionMAE	Defective	1.8165295659644114
6	predictionMAEsd	Defective	1.1666809766209987
6	predictionMSE	Defective	5.534903529619693
6	predictionMSEsd	Defective	7.0820721285299495
6	AIC	Defective	1212.8997415615868
6	adjR2	Defective	0.7355238550754335
6	devExp	Defective	0.77606493559536
6	predictionMAE	PlasmaVL	2.02437687240425
6	predictionMAEsd	PlasmaVL	0.9867047580456055
6	predictionMSE	PlasmaVL	8.845082052734737
6	predictionMSEsd	PlasmaVL	7.613913184039173
6	AIC	PlasmaVL	1817.0278619086098
6	adjR2	PlasmaVL	0.6511688062375699
6	devExp	PlasmaVL	0.6746094248725686
6.5	predictionMAE	Intact	2.1466741642984015
6.5	predictionMAEsd	Intact	1.7660719662462292
6.5	predictionMSE	Intact	7.892482370617556
6.5	predictionMSEsd	Intact	12.281613380951148
6.5	AIC	Intact	626.4627287351132
6.5	adjR2	Intact	0.9665596414063014
6.5	devExp	Intact	0.9723298230825572
6.5	predictionMAE	Defective	1.8205515541815045
6.5	predictionMAEsd	Defective	1.1482511624698593
6.5	predictionMSE	Defective	5.520315651602331
6.5	predictionMSEsd	Defective	6.893352456326987
6.5	AIC	Defective	1219.9173645680103
6.5	adjR2	Defective	0.729677228951007
6.5	devExp	Defective	0.7709627215277016
6.5	predictionMAE	PlasmaVL	2.079704178808998
6.5	predictionMAEsd	PlasmaVL	0.9336308764670677
6.5	predictionMSE	PlasmaVL	9.086002332851915
6.5	predictionMSEsd	PlasmaVL	7.300533789841815
6.5	AIC	PlasmaVL	1839.8018971308575
6.5	adjR2	PlasmaVL	0.6275423632241763
6.5	devExp	PlasmaVL	0.649643749524205
7	predictionMAE	Intact	2.1481881455670675
7	predictionMAEsd	Intact	1.7631319599646003
7	predictionMSE	Intact	7.8910077712622
7	predictionMSEsd	Intact	12.247747633887657
7	AIC	Intact	631.7164244565439
7	adjR2	Intact	0.9660188142770056
7	devExp	Intact	0.9718814449324551
7	predictionMAE	Defective	1.8271163006129323
7	predictionMAEsd	Defective	1.127239301800358
7	predictionMSE	Defective	5.509647295382132
7	predictionMSEsd	Defective	6.7088009876322054
7	AIC	Defective	1227.381625491643
7	adjR2	Defective	0.7233224728025891
7	devExp	Defective	0.7654090265150425
7	predictionMAE	PlasmaVL	2.1219134892243434
7	predictionMAEsd	PlasmaVL	0.8906221748071584
7	predictionMSE	PlasmaVL	9.35011618357043
7	predictionMSEsd	PlasmaVL	7.0348550727280985
7	AIC	PlasmaVL	1861.3253477169803
7	adjR2	PlasmaVL	0.604168193238367
7	devExp	PlasmaVL	0.6248513361675454
7.5	predictionMAE	Intact	2.149541461510491
7.5	predictionMAEsd	Intact	1.76075067125159
7.5	predictionMSE	Intact	7.890549370193737
7.5	predictionMSEsd	Intact	12.218553240252703
7.5	AIC	Intact	636.7740325966347
7.5	adjR2	Intact	0.9654898570626115
7.5	devExp	Intact	0.9714428814257482
7.5	predictionMAE	Defective	1.8331148535462922
7.5	predictionMAEsd	Defective	1.1091132592724848
7.5	predictionMSE	Defective	5.503067178755189
7.5	predictionMSEsd	Defective	6.545679950484217
7.5	AIC	Defective	1234.4602827540073
7.5	adjR2	Defective	0.7171651802703334
7.5	devExp	Defective	0.7600194754529651
7.5	predictionMAE	PlasmaVL	2.1574657708469003
7.5	predictionMAEsd	PlasmaVL	0.8622483934557865
7.5	predictionMSE	PlasmaVL	9.602132397308994
7.5	predictionMSEsd	PlasmaVL	6.835512210789943
7.5	AIC	PlasmaVL	1880.2321099089677
7.5	adjR2	PlasmaVL	0.5828222466146733
7.5	devExp	PlasmaVL	0.6020278327901815
8	predictionMAE	Intact	2.1499713868115786
8	predictionMAEsd	Intact	1.759703671172302
8	predictionMSE	Intact	7.890866942650453
8	predictionMSEsd	Intact	12.197946583401611
8	AIC	Intact	641.2652216075993
8	adjR2	Intact	0.965013196708867
8	devExp	Intact	0.971047647782839
8	predictionMAE	Defective	1.837304574029479
8	predictionMAEsd	Defective	1.0969298130042222
8	predictionMSE	Defective	5.4994149272467
8	predictionMSEsd	Defective	6.431359047850342
8	AIC	Defective	1240.1646478070836
8	adjR2	Defective	0.712508595583322
8	devExp	Defective	0.7559412729759042
8	predictionMAE	PlasmaVL	2.1943564817958325
8	predictionMAEsd	PlasmaVL	0.8404890496208339
8	predictionMSE	PlasmaVL	9.833293138274316
8	predictionMSEsd	PlasmaVL	6.701235560835266
8	AIC	PlasmaVL	1894.2862529293077
8	adjR2	PlasmaVL	0.564795707840126
8	devExp	PlasmaVL	0.5829907002103445
8.5	predictionMAE	Intact	2.149811622039829
8.5	predictionMAEsd	Intact	1.7586912315341665
8.5	predictionMSE	Intact	7.887703217265377
8.5	predictionMSEsd	Intact	12.184236450407518
8.5	AIC	Intact	643.969490488236
8.5	adjR2	Intact	0.9647229961917392
8.5	devExp	Intact	0.9708069994419399
8.5	predictionMAE	Defective	1.8408142719917264
8.5	predictionMAEsd	Defective	1.087791719432792
8.5	predictionMSE	Defective	5.498233651712249
8.5	predictionMSEsd	Defective	6.360707521069039
8.5	AIC	Defective	1243.4740777016546
8.5	adjR2	Defective	0.7090860255730596
8.5	devExp	Defective	0.7529463117077893
8.5	predictionMAE	PlasmaVL	2.222564326377702
8.5	predictionMAEsd	PlasmaVL	0.8249237087736575
8.5	predictionMSE	PlasmaVL	10.017345795008595
8.5	predictionMSEsd	PlasmaVL	6.610495292377848
8.5	AIC	PlasmaVL	1902.563348747121
8.5	adjR2	PlasmaVL	0.5498766369412199
8.5	devExp	PlasmaVL	0.5664943836931953
9	predictionMAE	Intact	2.149856553337713
9	predictionMAEsd	Intact	1.7571196489149625
9	predictionMSE	Intact	7.883274372366185
9	predictionMSEsd	Intact	12.165584872748571
9	AIC	Intact	646.219572674423
9	adjR2	Intact	0.9644797089343716
9	devExp	Intact	0.970605244553349
9	predictionMAE	Defective	1.8447573312769416
9	predictionMAEsd	Defective	1.0769215999962638
9	predictionMSE	Defective	5.5018646073778825
9	predictionMSEsd	Defective	6.272827583727605
9	AIC	Defective	1248.711991060969
9	adjR2	Defective	0.7042707779809263
9	devExp	Defective	0.7487195026473294
9	predictionMAE	PlasmaVL	2.2505306618719887
9	predictionMAEsd	PlasmaVL	0.8045030124623047
9	predictionMSE	PlasmaVL	10.180843586959163
9	predictionMSEsd	PlasmaVL	6.527154443524151
9	AIC	PlasmaVL	1908.8630432035504
9	adjR2	PlasmaVL	0.5354181560921534
9	devExp	PlasmaVL	0.549895862333313
9.5	predictionMAE	Intact	2.1500572833382514
9.5	predictionMAEsd	Intact	1.7563071884976755
9.5	predictionMSE	Intact	7.88112851758372
9.5	predictionMSEsd	Intact	12.149718995805095
9.5	AIC	Intact	647.8049974675474
9.5	adjR2	Intact	0.9643072713807289
9.5	devExp	Intact	0.9704622653979015
9.5	predictionMAE	Defective	1.8479561047059636
9.5	predictionMAEsd	Defective	1.0653718579317892
9.5	predictionMSE	Defective	5.505567868176127
9.5	predictionMSEsd	Defective	6.176268481396674
9.5	AIC	Defective	1254.1175218033832
9.5	adjR2	Defective	0.6992421931315864
9.5	devExp	Defective	0.7442890791901496
9.5	predictionMAE	PlasmaVL	2.2773594641061585
9.5	predictionMAEsd	PlasmaVL	0.7828042554861081
9.5	predictionMSE	PlasmaVL	10.333841713661334
9.5	predictionMSEsd	PlasmaVL	6.476541586420041
9.5	AIC	PlasmaVL	1914.5885385376064
9.5	adjR2	PlasmaVL	0.5222503924084657
9.5	devExp	PlasmaVL	0.5349323975669524
10	predictionMAE	Intact	2.149747451490247
10	predictionMAEsd	Intact	1.755603294852172
10	predictionMSE	Intact	7.8776229475186135
10	predictionMSEsd	Intact	12.131846224265281
10	AIC	Intact	649.8756708967687
10	adjR2	Intact	0.9640808059176534
10	devExp	Intact	0.9702744546312698
10	predictionMAE	Defective	1.8499306032523868
10	predictionMAEsd	Defective	1.0544585251335585
10	predictionMSE	Defective	5.5078243614432925
10	predictionMSEsd	Defective	6.081163202126995
10	AIC	Defective	1259.6284751786563
10	adjR2	Defective	0.6940049057935151
10	devExp	Defective	0.7396659056470986
10	predictionMAE	PlasmaVL	2.3008264668142937
10	predictionMAEsd	PlasmaVL	0.7648642467838795
10	predictionMSE	PlasmaVL	10.50299585930915
10	predictionMSEsd	PlasmaVL	6.469906402108437
10	AIC	PlasmaVL	1922.3362846829634
10	adjR2	PlasmaVL	0.5097151481066787
10	devExp	PlasmaVL	0.5217952237990144
10.5	predictionMAE	Intact	2.1496469660595716
10.5	predictionMAEsd	Intact	1.7546732794465192
10.5	predictionMSE	Intact	7.874669068232559
10.5	predictionMSEsd	Intact	12.110214191139752
10.5	AIC	Intact	652.5672056736614
10.5	adjR2	Intact	0.9637843069879406
10.5	devExp	Intact	0.9700285532174752
10.5	predictionMAE	Defective	1.8528294067032371
10.5	predictionMAEsd	Defective	1.0450697785236667
10.5	predictionMSE	Defective	5.509457210943271
10.5	predictionMSEsd	Defective	5.990239274711001
10.5	AIC	Defective	1264.9785714565346
10.5	adjR2	Defective	0.6888462338732002
10.5	devExp	Defective	0.7351057092192415
10.5	predictionMAE	PlasmaVL	2.3223839631905334
10.5	predictionMAEsd	PlasmaVL	0.7498149192825334
10.5	predictionMSE	PlasmaVL	10.687671180785872
10.5	predictionMSEsd	PlasmaVL	6.498605583669007
10.5	AIC	PlasmaVL	1931.4031425639466
10.5	adjR2	PlasmaVL	0.4976408548404737
10.5	devExp	PlasmaVL	0.5099495081596112
11	predictionMAE	Intact	2.1499290650731258
11	predictionMAEsd	Intact	1.7532477000554305
11	predictionMSE	Intact	7.8719545137733435
11	predictionMSEsd	Intact	12.084669798837515
11	AIC	Intact	655.9071183371206
11	adjR2	Intact	0.9634129758855041
11	devExp	Intact	0.9697205710044556
11	predictionMAE	Defective	1.8565249391411942
11	predictionMAEsd	Defective	1.0355867505346923
11	predictionMSE	Defective	5.511161952804628
11	predictionMSEsd	Defective	5.898591500520413
11	AIC	Defective	1270.4702700181533
11	adjR2	Defective	0.6834654936178587
11	devExp	Defective	0.7303421533218518
11	predictionMAE	PlasmaVL	2.350772955635765
11	predictionMAEsd	PlasmaVL	0.7375465502258353
11	predictionMSE	PlasmaVL	10.885807911608397
11	predictionMSEsd	PlasmaVL	6.552010840463269
11	AIC	PlasmaVL	1940.6529277549414
11	adjR2	PlasmaVL	0.48506093955074814
11	devExp	PlasmaVL	0.4976229532591388
11.5	predictionMAE	Intact	2.1523488504662294
11.5	predictionMAEsd	Intact	1.7502236236532835
11.5	predictionMSE	Intact	7.873288547532163
11.5	predictionMSEsd	Intact	12.055595268276463
11.5	AIC	Intact	659.7677348360896
11.5	adjR2	Intact	0.9629789936379063
11.5	devExp	Intact	0.9693606431394207
11.5	predictionMAE	Defective	1.8586157066277438
11.5	predictionMAEsd	Defective	1.0278219835009905
11.5	predictionMSE	Defective	5.510121009909712
11.5	predictionMSEsd	Defective	5.811392989230725
11.5	AIC	Defective	1276.2101205813574
11.5	adjR2	Defective	0.6777551439532948
11.5	devExp	Defective	0.7252781059097908
11.5	predictionMAE	PlasmaVL	2.3782107179674203
11.5	predictionMAEsd	PlasmaVL	0.7242423656671558
11.5	predictionMSE	PlasmaVL	11.078820920961622
11.5	predictionMSEsd	PlasmaVL	6.6201068197670185
11.5	AIC	PlasmaVL	1949.607519052265
11.5	adjR2	PlasmaVL	0.47260449553593264
11.5	devExp	PlasmaVL	0.48544012905587425
12	predictionMAE	Intact	2.1550303400514905
12	predictionMAEsd	Intact	1.7468471681881228
12	predictionMSE	Intact	7.874777064696378
12	predictionMSEsd	Intact	12.02517064738298
12	AIC	Intact	663.99859389054
12	adjR2	Intact	0.9624974470878656
12	devExp	Intact	0.9689612318297772
12	predictionMAE	Defective	1.8609974204186586
12	predictionMAEsd	Defective	1.0205504243734902
12	predictionMSE	Defective	5.512969034694209
12	predictionMSEsd	Defective	5.726876141202447
12	AIC	Defective	1282.243714945555
12	adjR2	Defective	0.6720485920536237
12	devExp	Defective	0.7202171015010583
12	predictionMAE	PlasmaVL	2.404208626079039
12	predictionMAEsd	PlasmaVL	0.711378075148979
12	predictionMSE	PlasmaVL	11.267087665698664
12	predictionMSEsd	PlasmaVL	6.707119909958946
12	AIC	PlasmaVL	1958.0953855475232
12	adjR2	PlasmaVL	0.46049815915586145
12	devExp	PlasmaVL	0.47358249187510165
12.5	predictionMAE	Intact	2.1572987226858498
12.5	predictionMAEsd	Intact	1.7444659461065286
12.5	predictionMSE	Intact	7.876144713814585
12.5	predictionMSEsd	Intact	12.005029130668778
12.5	AIC	Intact	665.7001660590552
12.5	adjR2	Intact	0.9623019421289094
12.5	devExp	Intact	0.968799103798341
12.5	predictionMAE	Defective	1.862626266161808
12.5	predictionMAEsd	Defective	1.0146353537436277
12.5	predictionMSE	Defective	5.518872710186862
12.5	predictionMSEsd	Defective	5.665008690033082
12.5	AIC	Defective	1285.87962892469
12.5	adjR2	Defective	0.6683300754982839
12.5	devExp	Defective	0.716924844664415
12.5	predictionMAE	PlasmaVL	2.426231652637458
12.5	predictionMAEsd	PlasmaVL	0.699455786637679
12.5	predictionMSE	PlasmaVL	11.392080627282615
12.5	predictionMSEsd	PlasmaVL	6.768114391771048
12.5	AIC	PlasmaVL	1963.9239561110587
12.5	adjR2	PlasmaVL	0.45201860029122665
12.5	devExp	PlasmaVL	0.4652721492690789
13	predictionMAE	Intact	2.1593004606449635
13	predictionMAEsd	Intact	1.7421676763454266
13	predictionMSE	Intact	7.876803688368067
13	predictionMSEsd	Intact	11.986351978049402
13	AIC	Intact	667.7128191850464
13	adjR2	Intact	0.9620694292480577
13	devExp	Intact	0.9686062492997685
13	predictionMAE	Defective	1.8657255356849758
13	predictionMAEsd	Defective	1.0099296601532857
13	predictionMSE	Defective	5.524103109495198
13	predictionMSEsd	Defective	5.620370824239182
13	AIC	Defective	1288.521719245441
13	adjR2	Defective	0.6651865334693527
13	devExp	Defective	0.7141372411173756
13	predictionMAE	PlasmaVL	2.4435645876813523
13	predictionMAEsd	PlasmaVL	0.6903919542085187
13	predictionMSE	PlasmaVL	11.503779984486805
13	predictionMSEsd	PlasmaVL	6.839233540300963
13	AIC	PlasmaVL	1968.9057470621979
13	adjR2	PlasmaVL	0.44465690359111476
13	devExp	PlasmaVL	0.4580508265955962
13.5	predictionMAE	Intact	2.161194420848993
13.5	predictionMAEsd	Intact	1.7395951367216829
13.5	predictionMSE	Intact	7.87660572125849
13.5	predictionMSEsd	Intact	11.966639842928611
13.5	AIC	Intact	670.3921311170764
13.5	adjR2	Intact	0.9617577098995738
13.5	devExp	Intact	0.968347652514974
13.5	predictionMAE	Defective	1.8694459371185657
13.5	predictionMAEsd	Defective	1.0060621102165819
13.5	predictionMSE	Defective	5.5342345791150445
13.5	predictionMSEsd	Defective	5.582062304945043
13.5	AIC	Defective	1291.8172519324696
13.5	adjR2	Defective	0.6617479667307924
13.5	devExp	Defective	0.7110880366936023
13.5	predictionMAE	PlasmaVL	2.458662035035178
13.5	predictionMAEsd	PlasmaVL	0.6831129319469371
13.5	predictionMSE	PlasmaVL	11.60039197990901
13.5	predictionMSEsd	PlasmaVL	6.907686651695189
13.5	AIC	PlasmaVL	1973.1483450355552
13.5	adjR2	PlasmaVL	0.4383483638297023
13.5	devExp	PlasmaVL	0.4518900888886531
14	predictionMAE	Intact	2.163096876155531
14	predictionMAEsd	Intact	1.7373144378334282
14	predictionMSE	Intact	7.877615082754815
14	predictionMSEsd	Intact	11.948250372154769
14	AIC	Intact	673.3216401695701
14	adjR2	Intact	0.9614139586210709
14	devExp	Intact	0.9680624797603148
14	predictionMAE	Defective	1.873206171871725
14	predictionMAEsd	Defective	1.0024932690996158
14	predictionMSE	Defective	5.546333932862046
14	predictionMSEsd	Defective	5.541865584510147
14	AIC	Defective	1295.3455969030872
14	adjR2	Defective	0.6580072308200928
14	devExp	Defective	0.7077764968318538
14	predictionMAE	PlasmaVL	2.4735047453280603
14	predictionMAEsd	PlasmaVL	0.679364617738954
14	predictionMSE	PlasmaVL	11.708778897925379
14	predictionMSEsd	PlasmaVL	6.988071568506218
14	AIC	PlasmaVL	1977.7226067931015
14	adjR2	PlasmaVL	0.4314713110810452
14	devExp	PlasmaVL	0.4451776654156105
14.5	predictionMAE	Intact	2.1653736158088894
14.5	predictionMAEsd	Intact	1.7352578896488333
14.5	predictionMSE	Intact	7.8812990274312
14.5	predictionMSEsd	Intact	11.930392809349756
14.5	AIC	Intact	676.6960467001315
14.5	adjR2	Intact	0.9610141911147293
14.5	devExp	Intact	0.9677308409035732
14.5	predictionMAE	Defective	1.8765768391920097
14.5	predictionMAEsd	Defective	0.9986476618696339
14.5	predictionMSE	Defective	5.557411871988236
14.5	predictionMSEsd	Defective	5.499466061192355
14.5	AIC	Defective	1299.1969288243122
14.5	adjR2	Defective	0.65386642671618
14.5	devExp	Defective	0.7041016568358581
14.5	predictionMAE	PlasmaVL	2.487936071949323
14.5	predictionMAEsd	PlasmaVL	0.677703403122313
14.5	predictionMSE	PlasmaVL	11.832380639384704
14.5	predictionMSEsd	PlasmaVL	7.078310084529685
14.5	AIC	PlasmaVL	1982.6760181500897
14.5	adjR2	PlasmaVL	0.423879553670489
14.5	devExp	PlasmaVL	0.4377316743069509
15	predictionMAE	Intact	2.167709136655308
15	predictionMAEsd	Intact	1.7330163508555734
15	predictionMSE	Intact	7.884988679678152
15	predictionMSEsd	Intact	11.90910594650312
15	AIC	Intact	680.8610082283378
15	adjR2	Intact	0.9605437748874663
15	devExp	Intact	0.9673405653305387
15	predictionMAE	Defective	1.8795935819318204
15	predictionMAEsd	Defective	0.995033155961304
15	predictionMSE	Defective	5.569502453418615
15	predictionMSEsd	Defective	5.452422656644398
15	AIC	Defective	1303.4448271109538
15	adjR2	Defective	0.6492464776872026
15	devExp	Defective	0.6999955786553202
15	predictionMAE	PlasmaVL	2.4990422236059797
15	predictionMAEsd	PlasmaVL	0.6793493850304765
15	predictionMSE	PlasmaVL	11.97163550996813
15	predictionMSEsd	PlasmaVL	7.18412502689413
15	AIC	PlasmaVL	1988.1120052178944
15	adjR2	PlasmaVL	0.41544158215303173
15	devExp	PlasmaVL	0.4294622518162896
15.5	predictionMAE	Intact	2.1697883706688925
15.5	predictionMAEsd	Intact	1.7306499076556847
15.5	predictionMSE	Intact	7.887577552698391
15.5	predictionMSEsd	Intact	11.88518426521106
15.5	AIC	Intact	685.3080548102448
15.5	adjR2	Intact	0.960003720714693
15.5	devExp	Intact	0.9668924646189068
15.5	predictionMAE	Defective	1.8828069473427476
15.5	predictionMAEsd	Defective	0.9916803217506294
15.5	predictionMSE	Defective	5.580838877257858
15.5	predictionMSEsd	Defective	5.402158163012129
15.5	AIC	Defective	1307.9016451783261
15.5	adjR2	Defective	0.6443271439293932
15.5	devExp	Defective	0.6956123739143454
15.5	predictionMAE	PlasmaVL	2.507081903815365
15.5	predictionMAEsd	PlasmaVL	0.6850679906424662
15.5	predictionMSE	PlasmaVL	12.119340354799927
15.5	predictionMSEsd	PlasmaVL	7.295446202767321
15.5	AIC	PlasmaVL	1993.7091176805768
15.5	adjR2	PlasmaVL	0.40663085769311147
15.5	devExp	PlasmaVL	0.4208316665991577
16	predictionMAE	Intact	2.1714927829922903
16	predictionMAEsd	Intact	1.727767541699098
16	predictionMSE	Intact	7.8870756241588476
16	predictionMSEsd	Intact	11.855291939332316
16	AIC	Intact	690.0783374160902
16	adjR2	Intact	0.959416190292641
16	devExp	Intact	0.9664049042731159
16	predictionMAE	Defective	1.8860004826943995
16	predictionMAEsd	Defective	0.988223363515773
16	predictionMSE	Defective	5.590412345368479
16	predictionMSEsd	Defective	5.35026844953549
16	AIC	Defective	1312.207817294329
16	adjR2	Defective	0.639540364329291
16	devExp	Defective	0.6913315430425734
16	predictionMAE	PlasmaVL	2.5191172430724986
16	predictionMAEsd	PlasmaVL	0.6884990533481802
16	predictionMSE	PlasmaVL	12.26714910949155
16	predictionMSEsd	PlasmaVL	7.403505107381998
16	AIC	PlasmaVL	1999.189249067505
16	adjR2	PlasmaVL	0.39787738703111897
16	devExp	PlasmaVL	0.412257852897213
16.5	predictionMAE	Intact	2.1735981374557993
16.5	predictionMAEsd	Intact	1.725573180556525
16.5	predictionMSE	Intact	7.890743337996525
16.5	predictionMSEsd	Intact	11.834107186117791
16.5	AIC	Intact	694.1771399070053
16.5	adjR2	Intact	0.9589044449217934
16.5	devExp	Intact	0.9659802513108752
16.5	predictionMAE	Defective	1.8892521591876261
16.5	predictionMAEsd	Defective	0.9845922213538131
16.5	predictionMSE	Defective	5.598624532069131
16.5	predictionMSEsd	Defective	5.305543673106012
16.5	AIC	Defective	1315.2356087627002
16.5	adjR2	Defective	0.6361589577818889
16.5	devExp	Defective	0.68830457934659806
16.5	predictionMAE	PlasmaVL	2.5345722501293
16.5	predictionMAEsd	PlasmaVL	0.6892326523765694
16.5	predictionMSE	PlasmaVL	12.374906544958773
16.5	predictionMSEsd	PlasmaVL	7.485177392968831
16.5	AIC	PlasmaVL	2003.1046637812458
16.5	adjR2	PlasmaVL	0.3915238666563392
16.5	devExp	PlasmaVL	0.4060196627701792
17	predictionMAE	Intact	2.175493140744341
17	predictionMAEsd	Intact	1.7236141173234794
17	predictionMSE	Intact	7.894211400183181
17	predictionMSEsd	Intact	11.813856874902422
17	AIC	Intact	697.6346712857334
17	adjR2	Intact	0.9584677832014574
17	devExp	Intact	0.9656179184285871
17	predictionMAE	Defective	1.8930243205545312
17	predictionMAEsd	Defective	0.9814472388817788
17	predictionMSE	Defective	5.607038567237101
17	predictionMSEsd	Defective	5.26914904483867
17	AIC	Defective	1317.5670377596562
17	adjR2	Defective	0.6335150548478115
17	devExp	Defective	0.6859503166380444
17	predictionMAE	PlasmaVL	2.5493343846368575
17	predictionMAEsd	PlasmaVL	0.6904815593613712
17	predictionMSE	PlasmaVL	12.463421036811226
17	predictionMSEsd	PlasmaVL	7.565104303458659
17	AIC	PlasmaVL	2006.294177183623
17	adjR2	PlasmaVL	0.3862975539128297
17	devExp	PlasmaVL	0.4008869136201618
17.5	predictionMAE	Intact	2.1763633350838876
17.5	predictionMAEsd	Intact	1.7224165923032513
17.5	predictionMSE	Intact	7.8956810939404845
17.5	predictionMSEsd	Intact	11.799282827354478
17.5	AIC	Intact	700.7772298580002
17.5	adjR2	Intact	0.9580667705608261
17.5	devExp	Intact	0.9652851178283279
17.5	predictionMAE	Defective	1.8952244691187505
17.5	predictionMAEsd	Defective	0.9799852337248405
17.5	predictionMSE	Defective	5.615091277475774
17.5	predictionMSEsd	Defective	5.249554369270139
17.5	AIC	Defective	1319.297004426416
17.5	adjR2	Defective	0.6315435249799769
17.5	devExp	Defective	0.6841930970157883
17.5	predictionMAE	PlasmaVL	2.5621899111440527
17.5	predictionMAEsd	PlasmaVL	0.6917158951935556
17.5	predictionMSE	PlasmaVL	12.534677113037352
17.5	predictionMSEsd	PlasmaVL	7.63017932998353
17.5	AIC	PlasmaVL	2008.842561731319
17.5	adjR2	PlasmaVL	0.38211253983484095
17.5	devExp	PlasmaVL	0.3967929979389112
18	predictionMAE	Intact	2.177632121297671
18	predictionMAEsd	Intact	1.720765761304529
18	predictionMSE	Intact	7.897896044899798
18	predictionMSEsd	Intact	11.78096687532049
18	AIC	Intact	704.6614839209072
18	adjR2	Intact	0.9575656765870477
18	devExp	Intact	0.9648692126974143
18	predictionMAE	Defective	1.8983512378238485
18	predictionMAEsd	Defective	0.9788264885381833
18	predictionMSE	Defective	5.625814847832894
18	predictionMSEsd	Defective	5.229715279108775
18	AIC	Defective	1321.1800527694309
18	adjR2	Defective	0.6293820653126241
18	devExp	Defective	0.6822742043512942
18	predictionMAE	PlasmaVL	2.57570777878513
18	predictionMAEsd	PlasmaVL	0.692219300034144
18	predictionMSE	PlasmaVL	12.60391480084296
18	predictionMSEsd	PlasmaVL	7.68951981429731
18	AIC	PlasmaVL	2011.3850546817303
18	adjR2	PlasmaVL	0.3778832451810358
18	devExp	PlasmaVL	0.3926377598144087
18.5	predictionMAE	Intact	2.1786897640386886
18.5	predictionMAEsd	Intact	1.7189414249767867
18.5	predictionMSE	Intact	7.899100697117795
18.5	predictionMSEsd	Intact	11.75875041314579
18.5	AIC	Intact	709.09547285363
18.5	adjR2	Intact	0.9569863296170457
18.5	devExp	Intact	0.964388304067357
18.5	predictionMAE	Defective	1.9021644109614395
18.5	predictionMAEsd	Defective	0.977623114993153
18.5	predictionMSE	Defective	5.639694632291572
18.5	predictionMSEsd	Defective	5.203933251162825
18.5	AIC	Defective	1323.6326857509741
18.5	adjR2	Defective	0.6265587014332767
18.5	devExp	Defective	0.6797638205728328
18.5	predictionMAE	PlasmaVL	2.5883626880811557
18.5	predictionMAEsd	PlasmaVL	0.6939901036155364
18.5	predictionMSE	PlasmaVL	12.68741773193182
18.5	predictionMSEsd	PlasmaVL	7.758841092257522
18.5	AIC	PlasmaVL	2014.4110155714586
18.5	adjR2	PlasmaVL	0.3728206160254707
18.5	devExp	PlasmaVL	0.3876698903880845
19	predictionMAE	Intact	2.1793351331496087
19	predictionMAEsd	Intact	1.7163391091727944
19	predictionMSE	Intact	7.896450114404983
19	predictionMSEsd	Intact	11.727494106107562
19	AIC	Intact	714.2154610112821
19	adjR2	Intact	0.956307496112588
19	devExp	Intact	0.9638247191861453
19	predictionMAE	Defective	1.905980017356745
19	predictionMAEsd	Defective	0.9751272713529441
19	predictionMSE	Defective	5.649856899617843
19	predictionMSEsd	Defective	5.164251553938222
19	AIC	Defective	1326.2174992512523
19	adjR2	Defective	0.6235670473622079
19	devExp	Defective	0.6770908949450292
19	predictionMAE	PlasmaVL	2.6010830542266077
19	predictionMAEsd	PlasmaVL	0.6967024935061156
19	predictionMSE	PlasmaVL	12.789709503328517
19	predictionMSEsd	PlasmaVL	7.848747522793013
19	AIC	PlasmaVL	2018.049853856254
19	adjR2	PlasmaVL	0.3666753888894173
19	devExp	PlasmaVL	0.3816374651739203
19.5	predictionMAE	Intact	2.1800712236195308
19.5	predictionMAEsd	Intact	1.7135684277551142
19.5	predictionMSE	Intact	7.8938507835328
19.5	predictionMSEsd	Intact	11.691989115255693
19.5	AIC	Intact	719.6744816447327
19.5	adjR2	Intact	0.9555719683241691
19.5	devExp	Intact	0.9632140114275329
19.5	predictionMAE	Defective	1.9106569464914043
19.5	predictionMAEsd	Defective	0.9720030519356238
19.5	predictionMSE	Defective	5.66142746340967
19.5	predictionMSEsd	Defective	5.120324473603736
19.5	AIC	Defective	1329.2861166071482
19.5	adjR2	Defective	0.6200045551177253
19.5	devExp	Defective	0.6739034528256653
19.5	predictionMAE	PlasmaVL	2.614767324134846
19.5	predictionMAEsd	PlasmaVL	0.7012888248963239
19.5	predictionMSE	PlasmaVL	12.912036949153194
19.5	predictionMSEsd	PlasmaVL	7.960451780861783
19.5	AIC	PlasmaVL	2022.2450718012985
19.5	adjR2	PlasmaVL	0.3595188387920599
19.5	devExp	PlasmaVL	0.37461384587921664
20	predictionMAE	Intact	2.180713741554314
20	predictionMAEsd	Intact	1.7099603097418588
20	predictionMSE	Intact	7.888105990199798
20	predictionMSEsd	Intact	11.64965019642223
20	AIC	Intact	725.4884022388455
20	adjR2	Intact	0.9547750040604368
20	devExp	Intact	0.9625521954466506
20	predictionMAE	Defective	1.9157263483195264
20	predictionMAEsd	Defective	0.9686258709287382
20	predictionMSE	Defective	5.673303541962696
20	predictionMSEsd	Defective	5.07309685460081
20	AIC	Defective	1332.692008617138
20	adjR2	Defective	0.6160450489872084
20	devExp	Defective	0.6703567805938745
20	predictionMAE	PlasmaVL	2.6293835716031664
20	predictionMAEsd	PlasmaVL	0.7074319278556604
20	predictionMSE	PlasmaVL	13.049333684270698
20	predictionMSEsd	PlasmaVL	8.091660551764788
20	AIC	PlasmaVL	2026.7461553497053
20	adjR2	PlasmaVL	0.351715837218602
20	devExp	PlasmaVL	0.36693052342672877
20.5	predictionMAE	Intact	2.181551950532195
20.5	predictionMAEsd	Intact	1.707053586705355
20.5	predictionMSE	Intact	7.884119372148218
20.5	predictionMSEsd	Intact	11.61830405419062
20.5	AIC	Intact	729.2306410013504
20.5	adjR2	Intact	0.9542545494744173
20.5	devExp	Intact	0.9621199654530883
20.5	predictionMAE	Defective	1.9202089908968993
20.5	predictionMAEsd	Defective	0.9663876347016123
20.5	predictionMSE	Defective	5.686740081891148
20.5	predictionMSEsd	Defective	5.042110446846883
20.5	AIC	Defective	1335.0775645814151
20.5	adjR2	Defective	0.6133377227140808
20.5	devExp	Defective	0.6679436054046654
20.5	predictionMAE	PlasmaVL	2.6373600683149334
20.5	predictionMAEsd	PlasmaVL	0.7079187013169673
20.5	predictionMSE	PlasmaVL	13.110467173148656
20.5	predictionMSEsd	PlasmaVL	8.14474480341638
20.5	AIC	PlasmaVL	2028.7849683953214
20.5	adjR2	PlasmaVL	0.3482298539861538
20.5	devExp	PlasmaVL	0.3635537880039802
21	predictionMAE	Intact	2.182087714199891
21	predictionMAEsd	Intact	1.7057490452006092
21	predictionMSE	Intact	7.883489448587319
21	predictionMSEsd	Intact	11.602480719520454
21	AIC	Intact	731.6548302804068
21	adjR2	Intact	0.9539142862741748
21	devExp	Intact	0.9618373587329521
21	predictionMAE	Defective	1.9238831978494706
21	predictionMAEsd	Defective	0.9654541591480447
21	predictionMSE	Defective	5.701597290891754
21	predictionMSEsd	Defective	5.022297189252431
21	AIC	Defective	1337.072116842994
21	adjR2	Defective	0.611151702603708
21	devExp	Defective	0.6660043217624855
21	predictionMAE	PlasmaVL	2.642782930050018
21	predictionMAEsd	PlasmaVL	0.7075226807712491
21	predictionMSE	PlasmaVL	13.150396043293888
21	predictionMSEsd	PlasmaVL	8.187038493215008
21	AIC	PlasmaVL	2030.3503140864252
21	adjR2	PlasmaVL	0.34563784162296907
21	devExp	PlasmaVL	0.361113592914815
21.5	predictionMAE	Intact	2.1822538472626793
21.5	predictionMAEsd	Intact	1.7053287543049083
21.5	predictionMSE	Intact	7.883371801427667
21.5	predictionMSEsd	Intact	11.594548765097228
21.5	AIC	Intact	732.2880127954111
21.5	adjR2	Intact	0.9538250660223385
21.5	devExp	Intact	0.9617632607370945
21.5	predictionMAE	Defective	1.9265466767551729
21.5	predictionMAEsd	Defective	0.9640194386666199
21.5	predictionMSE	Defective	5.708843716115869
21.5	predictionMSEsd	Defective	5.005100599387635
21.5	AIC	Defective	1337.9011176949116
21.5	adjR2	Defective	0.6102051110330989
21.5	devExp	Defective	0.6651653372566979
21.5	predictionMAE	PlasmaVL	2.648326089419525
21.5	predictionMAEsd	PlasmaVL	0.7076396102035107
21.5	predictionMSE	PlasmaVL	13.169483084878202
21.5	predictionMSEsd	PlasmaVL	8.208943120269389
21.5	AIC	PlasmaVL	2031.0388799346886
21.5	adjR2	PlasmaVL	0.34447596898616295
21.5	devExp	PlasmaVL	0.3600061297276725
22	predictionMAE	Intact	2.1825778813886947
22	predictionMAEsd	Intact	1.70442461056852
22	predictionMSE	Intact	7.881738433940394
22	predictionMSEsd	Intact	11.581211459150387
22	AIC	Intact	733.0534783994327
22	adjR2	Intact	0.9537169567473497
22	devExp	Intact	0.9616734729690188
22	predictionMAE	Defective	1.9292510484398335
22	predictionMAEsd	Defective	0.9620510292938682
22	predictionMSE	Defective	5.715489387407043
22	predictionMSEsd	Defective	4.98726551822896
22	AIC	Defective	1338.5884889458605
22	adjR2	Defective	0.6094211964214696
22	devExp	Defective	0.6644756974852095
22	predictionMAE	PlasmaVL	2.655483364792292
22	predictionMAEsd	PlasmaVL	0.7078860472580977
22	predictionMSE	PlasmaVL	13.193633330525701
22	predictionMSEsd	PlasmaVL	8.229860117678585
22	AIC	PlasmaVL	2031.7310460568813
22	adjR2	PlasmaVL	0.34328836493361803
22	devExp	PlasmaVL	0.3588612997383739
22.5	predictionMAE	Intact	2.1828588075337345
22.5	predictionMAEsd	Intact	1.7034140763564378
22.5	predictionMSE	Intact	7.87875021836822
22.5	predictionMSEsd	Intact	11.56235742224268
22.5	AIC	Intact	734.2549385696237
22.5	adjR2	Intact	0.953546772332579
22.5	devExp	Intact	0.9615321068709842
22.5	predictionMAE	Defective	1.9324102459147523
22.5	predictionMAEsd	Defective	0.959977622223165
22.5	predictionMSE	Defective	5.722090720674822
22.5	predictionMSEsd	Defective	4.965595787188597
22.5	AIC	Defective	1339.3576742633402
22.5	adjR2	Defective	0.6085290647385393
22.5	devExp	Defective	0.6636878213272066
22.5	predictionMAE	PlasmaVL	2.665449621107632
22.5	predictionMAEsd	PlasmaVL	0.7085869621703024
22.5	predictionMSE	PlasmaVL	13.23421876685932
22.5	predictionMSEsd	PlasmaVL	8.261280289717382
22.5	AIC	PlasmaVL	2032.769666489149
22.5	adjR2	PlasmaVL	0.3415188861052251
22.5	devExp	PlasmaVL	0.3571676936009479
23	predictionMAE	Intact	2.183019645298055
23	predictionMAEsd	Intact	1.7016954445154755
23	predictionMSE	Intact	7.873187848658936
23	predictionMSEsd	Intact	11.531729898983144
23	AIC	Intact	736.2871828840616
23	adjR2	Intact	0.9532573997483111
23	devExp	Intact	0.961291701367477
23	predictionMAE	Defective	1.936202357292457
23	predictionMAEsd	Defective	0.9568289012707442
23	predictionMSE	Defective	5.728422300222609
23	predictionMSEsd	Defective	4.930668767541003
23	AIC	Defective	1340.5343492770075
23	adjR2	Defective	0.6071012031696152
23	devExp	Defective	0.6624163702143482
23	predictionMAE	PlasmaVL	2.6797903360837076
23	predictionMAEsd	PlasmaVL	0.7124766887903046
23	predictionMSE	PlasmaVL	13.311414903351633
23	predictionMSEsd	PlasmaVL	8.322634648462726
23	AIC	PlasmaVL	2034.430317216134
23	adjR2	PlasmaVL	0.33873645463044455
23	devExp	PlasmaVL	0.35453870108289937
23.5	predictionMAE	Intact	2.1828137070484823
23.5	predictionMAEsd	Intact	1.6994567977842947
23.5	predictionMSE	Intact	7.866359206586302
23.5	predictionMSEsd	Intact	11.489492323289157
23.5	AIC	Intact	738.8790008570788
23.5	adjR2	Intact	0.9528857645251326
23.5	devExp	Intact	0.9609828793582246
23.5	predictionMAE	Defective	1.9395552165102978
23.5	predictionMAEsd	Defective	0.9525646527976726
23.5	predictionMSE	Defective	5.728748060611553
23.5	predictionMSEsd	Defective	4.879014988907543
23.5	AIC	Defective	1342.2451101875724
23.5	adjR2	Defective	0.6050312998548661
23.5	devExp	Defective	0.6605576711795195
23.5	predictionMAE	PlasmaVL	2.6999247083771394
23.5	predictionMAEsd	PlasmaVL	0.7263030466086846
23.5	predictionMSE	PlasmaVL	13.503977988486604
23.5	predictionMSEsd	PlasmaVL	8.486386875973691
23.5	AIC	PlasmaVL	2037.788399835716
23.5	adjR2	PlasmaVL	0.3329756852820891
23.5	devExp	PlasmaVL	0.34904059550639155
24	predictionMAE	Intact	2.1817530482310215
24	predictionMAEsd	Intact	1.6952039081005381
24	predictionMSE	Intact	7.85236932743931
24	predictionMSEsd	Intact	11.425189696036751
24	AIC	Intact	744.1381481235004
24	adjR2	Intact	0.9521219883654654
24	devExp	Intact	0.9603480290647303
24	predictionMAE	Defective	1.9428050379535649
24	predictionMAEsd	Defective	0.9448444126473694
24	predictionMSE	Defective	5.728704802516881
24	predictionMSEsd	Defective	4.799699964342811
24	AIC	Defective	1345.2176411472308
24	adjR2	Defective	0.6010465972954002
24	devExp	Defective	0.6569077670743588
24	predictionMAE	PlasmaVL	2.716967810815621
24	predictionMAEsd	PlasmaVL	0.7470159935977788
24	predictionMSE	PlasmaVL	13.758522276654132
24	predictionMSEsd	PlasmaVL	8.733168710213718
24	AIC	PlasmaVL	2044.2073223231243
24	adjR2	PlasmaVL	0.32143558223592117
24	devExp	PlasmaVL	0.3377418409778673
24.5	predictionMAE	Intact	2.1835506212158395
24.5	predictionMAEsd	Intact	1.6948605255516194
24.5	predictionMSE	Intact	7.867309439630199
24.5	predictionMSEsd	Intact	11.426475001617211
24.5	AIC	Intact	746.4442737089576
24.5	adjR2	Intact	0.9517831144630449
24.5	devExp	Intact	0.9600665000041061
24.5	predictionMAE	Defective	1.9571128630641168
24.5	predictionMAEsd	Defective	0.9557710263757232
24.5	predictionMSE	Defective	5.847719374580654
24.5	predictionMSEsd	Defective	4.9516541963215515
24.5	AIC	Defective	1346.1615405626385
24.5	adjR2	Defective	0.5999353977309774
24.5	devExp	Defective	0.6559891693226664
24.5	predictionMAE	PlasmaVL	2.734965753960491
24.5	predictionMAEsd	PlasmaVL	0.7562758299429397
24.5	predictionMSE	PlasmaVL	13.965981611548441
24.5	predictionMSEsd	PlasmaVL	8.951390442217804
24.5	AIC	PlasmaVL	2046.7967585728672
24.5	adjR2	PlasmaVL	0.31648497179243196
24.5	devExp	PlasmaVL	0.3327231685115761
25	predictionMAE	Intact	2.1945282485379916
25	predictionMAEsd	Intact	1.688978500607179
25	predictionMSE	Intact	7.985264366662388
25	predictionMSEsd	Intact	11.391468582304558
25	AIC	Intact	749.51635009533
25	adjR2	Intact	0.9513272643489296
25	devExp	Intact	0.9596877825626071
25	predictionMAE	Defective	1.9616343644809398
25	predictionMAEsd	Defective	0.9621729319292719
25	predictionMSE	Defective	5.923449099354996
25	predictionMSEsd	Defective	5.090132033932802
25	AIC	Defective	1348.5386292371736
25	adjR2	Defective	0.5966958161441605
25	devExp	Defective	0.6530631800883254
25	predictionMAE	PlasmaVL	2.775135819944614
25	predictionMAEsd	PlasmaVL	0.8474831586964977
25	predictionMSE	PlasmaVL	15.240576408706682
25	predictionMSEsd	PlasmaVL	13.858091795620123
25	AIC	PlasmaVL	2049.029501021275
25	adjR2	PlasmaVL	0.3122544863582142
25	devExp	PlasmaVL	0.32847765251118766
25.5	predictionMAE	Intact	2.584989601044394
25.5	predictionMAEsd	Intact	3.305890230941501
25.5	predictionMSE	Intact	80.78312162849433
25.5	predictionMSEsd	Intact	535.2382248518975
25.5	AIC	Intact	749.9210227561739
25.5	adjR2	Intact	0.9512666983018953
25.5	devExp	Intact	0.9596375231259061
25.5	predictionMAE	Defective	2.1526962809066386
25.5	predictionMAEsd	Defective	1.8930195218466705
25.5	predictionMSE	Defective	25.46932402940712
25.5	predictionMSEsd	Defective	145.49230231660587
25.5	AIC	Defective	1349.6008602786314
25.5	adjR2	Defective	0.5952262624387129
25.5	devExp	Defective	0.6516629850640254
25.5	predictionMAE	PlasmaVL	2.7698892102101835
25.5	predictionMAEsd	PlasmaVL	0.8159708880241463
25.5	predictionMSE	PlasmaVL	14.849086333798068
25.5	predictionMSEsd	PlasmaVL	11.668029711384168
25.5	AIC	PlasmaVL	2050.039456160338
25.5	adjR2	PlasmaVL	0.3104543742386753
25.5	devExp	PlasmaVL	0.32675442477457345
26	predictionMAE	Intact	2.1784371087449275
26	predictionMAEsd	Intact	1.6959758457991951
26	predictionMSE	Intact	7.848436159734169
26	predictionMSEsd	Intact	11.43074459971182
26	AIC	Intact	748.8101418736184
26	adjR2	Intact	0.9513138656536732
26	devExp	Intact	0.9595275982912784
26	predictionMAE	Defective	1.9278233066940678
26	predictionMAEsd	Defective	0.9347374361230947
26	predictionMSE	Defective	5.6811304107389295
26	predictionMSEsd	Defective	4.745745758245049
26	AIC	Defective	1350.1636832977733
26	adjR2	Defective	0.5931314944839123
26	devExp	Defective	0.6483621618538685
26	predictionMAE	PlasmaVL	2.730023354629283
26	predictionMAEsd	PlasmaVL	0.7445968806602553
26	predictionMSE	PlasmaVL	13.860494235607641
26	predictionMSEsd	PlasmaVL	8.989801041287238
26	AIC	PlasmaVL	2049.6459402146584
26	adjR2	PlasmaVL	0.30907359361329423
26	devExp	PlasmaVL	0.32333703080524323
