# Supplementary material for: Rapid biphasic decay of intact and defective HIV DNA reservoir during acute treated HIV disease
Source: Nat Commun. 2024 Nov 18;15:9966. doi: 10.1038/s41467-024-54116-1 (PMC11574060; doi:10.1038/s41467-024-54116-1)
Supplement: Supplementary file 3 — Supplementary Data 1 [file 41467_2024_54116_MOESM3_ESM.zip › Barbehenn 2024 - Supplementary Code and Data/README.md]

# README

## Description

All of our analyses and visualizations are performed in 'Modeling.Rmd'. By default, the time-consuming steps are set to 'eval=FALSE', so they will be skipped when the Rmarkdown file is rendered. Additionally, the pre-rendered html file, 'Modeling.html', is included so that the outputs are can be validated and viewed without running code.

From a fresh R installation, it should take a less than 10 minutes to install all of the necessary packages. The expected runtime for the full script is roughly 2.5 days when using a 16x parallelization on a unix cluster; however, the outputs of the time-consuming steps are included so that this step can be skipped. Without model tuning (default), the run time is a minute on a standard desktop computer.


## Required Software

All of the code is R(>=4.2) and can be run within RStudio, if desired. The following R packages were used for data manipulation, analysis, and visualization. Please make sure to install these packages prior to running the Rmarkdown file. 

- dplyr
- tidyr
- readr
- mgcv
- lspline
- ggplot2
- ggpubr
- patchwork
- mgcViz
- plotly
- knitr
- parallel
- parallelly


## Testing

The code was tested in the following settings:

R version 4.3.1 (2023-06-16)
Platform: aarch64-apple-darwin20 (64-bit)
Running under: macOS Sonoma 14.4.1

R version 4.2.0 (2022-04-22)
Platform: x86_64-pc-linux-gnu (64-bit)
Running under: Rocky Linux 8.9 (Green Obsidian)
