# Supplementary material for: Rapid biphasic decay of intact and defective HIV DNA reservoir during acute treated HIV disease
Source: Nat Commun. 2024 Nov 18;15:9966. doi: 10.1038/s41467-024-54116-1 (PMC11574060; doi:10.1038/s41467-024-54116-1)
Supplement: Supplementary file 3 — Supplementary Data 1 [file 41467_2024_54116_MOESM3_ESM.zip › Barbehenn 2024 - Supplementary Code and Data/loocv_tuning_biphasic.csv]

tau	metric	assay	value
0	predictionMAE	Intact	2.1773871710462473
0	predictionMAEsd	Intact	1.6115194732207212
0	predictionMSE	Intact	7.601733321429497
0	predictionMSEsd	Intact	10.642022361764187
0	AIC	Intact	965.5046809017005
0	adjR2	Intact	0.9383789919297671
0	devExp	Intact	0.9485854805428504
0	predictionMAE	Defective	1.886360582299409
0	predictionMAEsd	Defective	0.8747767427687467
0	predictionMSE	Defective	5.354200240024693
0	predictionMSEsd	Defective	4.413364518024512
0	AIC	Defective	1490.8756827500906
0	adjR2	Defective	0.6085447462344997
0	devExp	Defective	0.6606063553416572
0	predictionMAE	PlasmaVL	2.6394853945021706
0	predictionMAEsd	PlasmaVL	0.7355664710462476
0	predictionMSE	PlasmaVL	13.061460027073611
0	predictionMSEsd	PlasmaVL	8.640458933001696
0	AIC	PlasmaVL	2446.5572215388747
0	adjR2	PlasmaVL	0.3041441896399084
0	devExp	PlasmaVL	0.3176773484203948
0.5	predictionMAE	Intact	2.1625740772940905
0.5	predictionMAEsd	Intact	1.6725831473741326
0.5	predictionMSE	Intact	7.6883586469735405
0.5	predictionMSEsd	Intact	11.568003463841368
0.5	AIC	Intact	901.0250089579921
0.5	adjR2	Intact	0.9485933000294793
0.5	devExp	Intact	0.9574098552919229
0.5	predictionMAE	Defective	1.7357171241982872
0.5	predictionMAEsd	Defective	1.1625555461205819
0.5	predictionMSE	Defective	5.207742997466371
0.5	predictionMSEsd	Defective	7.4037305260628745
0.5	AIC	Defective	1370.7335995620358
0.5	adjR2	Defective	0.7222695376262553
0.5	devExp	Defective	0.7636060424996504
0.5	predictionMAE	PlasmaVL	1.681419524180251
0.5	predictionMAEsd	PlasmaVL	1.0889513542551241
0.5	predictionMSE	PlasmaVL	7.289306210633413
0.5	predictionMSEsd	PlasmaVL	10.897811554768852
0.5	AIC	PlasmaVL	2070.539501770656
0.5	adjR2	PlasmaVL	0.7185843783854147
0.5	devExp	PlasmaVL	0.745393321048101
1	predictionMAE	Intact	2.161368198638169
1	predictionMAEsd	Intact	1.672594764065643
1	predictionMSE	Intact	7.6720576409825645
1	predictionMSEsd	Intact	11.5635186027892
1	AIC	Intact	893.8321828362425
1	adjR2	Intact	0.9495956677462355
1	devExp	Intact	0.9582474806086498
1	predictionMAE	Defective	1.727826467532616
1	predictionMAEsd	Defective	1.1783546465689028
1	predictionMSE	Defective	5.17911226733091
1	predictionMSEsd	Defective	7.584538063725895
1	AIC	Defective	1354.7349914091294
1	adjR2	Defective	0.7343751492481561
1	devExp	Defective	0.774366066073736
1	predictionMAE	PlasmaVL	1.6579863557889432
1	predictionMAEsd	PlasmaVL	1.0679331904383187
1	predictionMSE	PlasmaVL	6.768537291204831
1	predictionMSEsd	PlasmaVL	8.76751886551644
1	AIC	PlasmaVL	1997.492293092021
1	adjR2	PlasmaVL	0.762404627904394
1	devExp	PlasmaVL	0.787260778499377
1.5	predictionMAE	Intact	2.1602726860232413
1.5	predictionMAEsd	Intact	1.6693042375490335
1.5	predictionMSE	Intact	7.657191348265463
1.5	predictionMSEsd	Intact	11.488227633628536
1.5	AIC	Intact	896.1819559473062
1.5	adjR2	Intact	0.9492700956961811
1.5	devExp	Intact	0.9579778809040504
1.5	predictionMAE	Defective	1.723358287403748
1.5	predictionMAEsd	Defective	1.1801563328451594
1.5	predictionMSE	Defective	5.164362192267327
1.5	predictionMSEsd	Defective	7.58426587355694
1.5	AIC	Defective	1349.7594075056247
1.5	adjR2	Defective	0.7380543627619496
1.5	devExp	Defective	0.7776090621064962
1.5	predictionMAE	PlasmaVL	1.686971110151264
1.5	predictionMAEsd	PlasmaVL	1.1040949791084484
1.5	predictionMSE	PlasmaVL	6.776399721384671
1.5	predictionMSEsd	PlasmaVL	8.312759651591913
1.5	AIC	PlasmaVL	1967.303371582925
1.5	adjR2	PlasmaVL	0.7790136917668742
1.5	devExp	PlasmaVL	0.8034600783470373
2	predictionMAE	Intact	2.157403201742717
2	predictionMAEsd	Intact	1.6702022945435229
2	predictionMSE	Intact	7.647923498362773
2	predictionMSEsd	Intact	11.46390414057489
2	AIC	Intact	896.9282930572529
2	adjR2	Intact	0.9491658897067743
2	devExp	Intact	0.9578918032772018
2	predictionMAE	Defective	1.7194538103045363
2	predictionMAEsd	Defective	1.182886948020109
2	predictionMSE	Defective	5.152752757454936
2	predictionMSEsd	Defective	7.60060402686698
2	AIC	Defective	1344.9997756297723
2	adjR2	Defective	0.7415509164282069
2	devExp	Defective	0.7806819563517684
2	predictionMAE	PlasmaVL	1.7064106847521232
2	predictionMAEsd	PlasmaVL	1.1443341121728676
2	predictionMSE	PlasmaVL	6.896744251768254
2	predictionMSEsd	PlasmaVL	8.434272041171727
2	AIC	PlasmaVL	1951.0649463518898
2	adjR2	PlasmaVL	0.7877246874330269
2	devExp	PlasmaVL	0.812236968765918
2.5	predictionMAE	Intact	2.154901347917561
2.5	predictionMAEsd	Intact	1.6748880660008083
2.5	predictionMSE	Intact	7.648957309203569
2.5	predictionMSEsd	Intact	11.499714305656628
2.5	AIC	Intact	891.7206332013844
2.5	adjR2	Intact	0.9498842937279895
2.5	devExp	Intact	0.9584897158024239
2.5	predictionMAE	Defective	1.7154683113967573
2.5	predictionMAEsd	Defective	1.198282193650393
2.5	predictionMSE	Defective	5.156071770770585
2.5	predictionMSEsd	Defective	7.800305664316848
2.5	AIC	Defective	1331.905456984089
2.5	adjR2	Defective	0.7508684229191426
2.5	devExp	Defective	0.7888803544525004
2.5	predictionMAE	PlasmaVL	1.6803550207783209
2.5	predictionMAEsd	PlasmaVL	1.1596616833945042
2.5	predictionMSE	PlasmaVL	6.915932111933475
2.5	predictionMSEsd	PlasmaVL	8.539969625100474
2.5	AIC	PlasmaVL	1949.8357256862423
2.5	adjR2	PlasmaVL	0.7884190408869179
2.5	devExp	PlasmaVL	0.8128930691003359
3	predictionMAE	Intact	2.1528369128181954
3	predictionMAEsd	Intact	1.6783684080111028
3	predictionMSE	Intact	7.648691089756548
3	predictionMSEsd	Intact	11.506491194888515
3	AIC	Intact	886.7885557652967
3	adjR2	Intact	0.950555339072111
3	devExp	Intact	0.9590483024682139
3	predictionMAE	Defective	1.7119741531470667
3	predictionMAEsd	Defective	1.1941643913608286
3	predictionMSE	Defective	5.133462069727036
3	predictionMSEsd	Defective	7.710728106564403
3	AIC	Defective	1327.3988407730928
3	adjR2	Defective	0.7543616762600855
3	devExp	Defective	0.7919708410672555
3	predictionMAE	PlasmaVL	1.6605253659552512
3	predictionMAEsd	PlasmaVL	1.1213246620835107
3	predictionMSE	PlasmaVL	6.965396508710301
3	predictionMSEsd	PlasmaVL	8.315469679094015
3	AIC	PlasmaVL	1985.0643076856534
3	adjR2	PlasmaVL	0.7699145614832777
3	devExp	PlasmaVL	0.7948658992925698
3.5	predictionMAE	Intact	2.151193220661528
3.5	predictionMAEsd	Intact	1.679096112944613
3.5	predictionMSE	Intact	7.643763931359299
3.5	predictionMSEsd	Intact	11.481837399300565
3.5	AIC	Intact	885.4342106102106
3.5	adjR2	Intact	0.9507382270809349
3.5	devExp	Intact	0.9592009497293328
3.5	predictionMAE	Defective	1.7107415556817693
3.5	predictionMAEsd	Defective	1.1854497952652145
3.5	predictionMSE	Defective	5.121592561993985
3.5	predictionMSEsd	Defective	7.558468123605417
3.5	AIC	Defective	1329.4298816602309
3.5	adjR2	Defective	0.753222195891835
3.5	devExp	Defective	0.7910071001764388
3.5	predictionMAE	PlasmaVL	1.6573780421782909
3.5	predictionMAEsd	PlasmaVL	1.0726232701474585
3.5	predictionMSE	PlasmaVL	7.052359773970434
3.5	predictionMSEsd	PlasmaVL	7.967365073489341
3.5	AIC	PlasmaVL	2026.6575294662266
3.5	adjR2	PlasmaVL	0.7459571407810899
3.5	devExp	PlasmaVL	0.7711829379425367
4	predictionMAE	Intact	2.1491577286738943
4	predictionMAEsd	Intact	1.6790945322028448
4	predictionMSE	Intact	7.636913839980385
4	predictionMSEsd	Intact	11.446108647326161
4	AIC	Intact	885.0719401360293
4	adjR2	Intact	0.9507867871205363
4	devExp	Intact	0.9592418837241261
4	predictionMAE	Defective	1.7137893341220785
4	predictionMAEsd	Defective	1.1745326153198938
4	predictionMSE	Defective	5.120923099712268
4	predictionMSEsd	Defective	7.413322310999741
4	AIC	Defective	1332.9168568391856
4	adjR2	Defective	0.7521898577268143
4	devExp	Defective	0.7901437648511163
4	predictionMAE	PlasmaVL	1.685262966671194
4	predictionMAEsd	PlasmaVL	1.039521711117229
4	predictionMSE	PlasmaVL	7.25371300779551
4	predictionMSEsd	PlasmaVL	7.673983411779935
4	AIC	PlasmaVL	2063.5589704747867
4	adjR2	PlasmaVL	0.7227231684834099
4	devExp	PlasmaVL	0.7480753344510697
4.5	predictionMAE	Intact	2.146004414229336
4.5	predictionMAEsd	Intact	1.6786970326567567
4.5	predictionMSE	Intact	7.621694679946948
4.5	predictionMSEsd	Intact	11.43255586570541
4.5	AIC	Intact	883.8701308621468
4.5	adjR2	Intact	0.9509477427150119
4.5	devExp	Intact	0.9593758637177996
4.5	predictionMAE	Defective	1.7146709555119817
4.5	predictionMAEsd	Defective	1.1617125253972773
4.5	predictionMSE	Defective	5.1012292006277695
4.5	predictionMSEsd	Defective	7.228514106345591
4.5	AIC	Defective	1335.8371886583711
4.5	adjR2	Defective	0.7507106176100445
4.5	devExp	Defective	0.7888680206819776
4.5	predictionMAE	PlasmaVL	1.7320314107514545
4.5	predictionMAEsd	PlasmaVL	1.008716792208335
4.5	predictionMSE	PlasmaVL	7.4279291482095395
4.5	predictionMSEsd	PlasmaVL	7.420850194535092
4.5	AIC	PlasmaVL	2091.5587825647185
4.5	adjR2	PlasmaVL	0.7033888035773412
4.5	devExp	PlasmaVL	0.728430414459038
5	predictionMAE	Intact	2.1444674116486935
5	predictionMAEsd	Intact	1.6773875273266716
5	predictionMSE	Intact	7.611012564665238
5	predictionMSEsd	Intact	11.412533585312367
5	AIC	Intact	884.3380106775172
5	adjR2	Intact	0.9508845671965899
5	devExp	Intact	0.959323450229638
5	predictionMAE	Defective	1.7121750371585291
5	predictionMAEsd	Defective	1.145038480474094
5	predictionMSE	Defective	5.065067040547888
5	predictionMSEsd	Defective	6.9978819648607145
5	AIC	Defective	1339.1200586964778
5	adjR2	Defective	0.7485274583272563
5	devExp	Defective	0.7869630637797025
5	predictionMAE	PlasmaVL	1.7928325014159072
5	predictionMAEsd	PlasmaVL	0.9602090757170857
5	predictionMSE	PlasmaVL	7.612299314465672
5	predictionMSEsd	PlasmaVL	7.128057064399147
5	AIC	PlasmaVL	2120.1544981306424
5	adjR2	PlasmaVL	0.6818825648004527
5	devExp	PlasmaVL	0.7058537148248769
5.5	predictionMAE	Intact	2.1449320785293446
5.5	predictionMAEsd	Intact	1.6748812634510866
5.5	predictionMSE	Intact	7.604766294236567
5.5	predictionMSEsd	Intact	11.388409645855585
5.5	AIC	Intact	886.2554402782749
5.5	adjR2	Intact	0.9506261896643861
5.5	devExp	Intact	0.9591088112485994
5.5	predictionMAE	Defective	1.7131590978601436
5.5	predictionMAEsd	Defective	1.1280500679040886
5.5	predictionMSE	Defective	5.041171308063233
5.5	predictionMSEsd	Defective	6.792252827234176
5.5	AIC	Defective	1344.3125393622981
5.5	adjR2	Defective	0.7448807820342342
5.5	devExp	Defective	0.7837780522862096
5.5	predictionMAE	PlasmaVL	1.8501978018843948
5.5	predictionMAEsd	PlasmaVL	0.9063296427333314
5.5	predictionMSE	PlasmaVL	7.841814345421357
5.5	predictionMSEsd	PlasmaVL	6.854045767021773
5.5	AIC	PlasmaVL	2148.8385918535546
5.5	adjR2	PlasmaVL	0.6590050218306274
5.5	devExp	PlasmaVL	0.6817346810264499
6	predictionMAE	Intact	2.1459346350695343
6	predictionMAEsd	Intact	1.6714533601686752
6	predictionMSE	Intact	7.5987869097690535
6	predictionMSEsd	Intact	11.357719929983897
6	AIC	Intact	889.3892402696926
6	adjR2	Intact	0.9502013967471784
6	devExp	Intact	0.958755789556029
6	predictionMAE	Defective	1.7156326686898067
6	predictionMAEsd	Defective	1.1100739302112739
6	predictionMSE	Defective	5.023102020767231
6	predictionMSEsd	Defective	6.594082105088315
6	AIC	Defective	1351.4609663293782
6	adjR2	Defective	0.7397272631952736
6	devExp	Defective	0.7792646096668077
6	predictionMAE	PlasmaVL	1.9194183784680339
6	predictionMAEsd	PlasmaVL	0.8656939570413161
6	predictionMSE	PlasmaVL	8.105645267807752
6	predictionMSEsd	PlasmaVL	6.641843199683613
6	AIC	PlasmaVL	2176.886160883682
6	adjR2	PlasmaVL	0.6353166316089089
6	devExp	PlasmaVL	0.6566110217265716
6.5	predictionMAE	Intact	2.1483913677701367
6.5	predictionMAEsd	Intact	1.6682830451464616
6.5	predictionMSE	Intact	7.600698305240639
6.5	predictionMSEsd	Intact	11.324985030723811
6.5	AIC	Intact	894.1352569491023
6.5	adjR2	Intact	0.9495515468112474
6.5	devExp	Intact	0.9582157758083639
6.5	predictionMAE	Defective	1.7194603997726694
6.5	predictionMAEsd	Defective	1.092263621615121
6.5	predictionMSE	Defective	5.011183120527158
6.5	predictionMSEsd	Defective	6.411524682939497
6.5	AIC	Defective	1359.340119157932
6.5	adjR2	Defective	0.7339163385327557
6.5	devExp	Defective	0.7741666780441473
6.5	predictionMAE	PlasmaVL	1.9746545554876749
6.5	predictionMAEsd	PlasmaVL	0.8299750809773954
6.5	predictionMSE	PlasmaVL	8.380270785457238
6.5	predictionMSEsd	PlasmaVL	6.4851223909161915
6.5	AIC	PlasmaVL	2203.2457245913174
6.5	adjR2	PlasmaVL	0.6119621244294469
6.5	devExp	PlasmaVL	0.6317686099194396
7	predictionMAE	Intact	2.1510367359588036
7	predictionMAEsd	Intact	1.6652573250478953
7	predictionMSE	Intact	7.604415471949563
7	predictionMSEsd	Intact	11.290775559230967
7	AIC	Intact	899.0823207134503
7	adjR2	Intact	0.9488652619672235
7	devExp	Intact	0.9576454767420318
7	predictionMAE	Defective	1.7259466556788383
7	predictionMAEsd	Defective	1.0721065526212294
7	predictionMSE	Defective	5.004482247418444
7	predictionMSEsd	Defective	6.230826384011582
7	AIC	Defective	1367.6634143083006
7	adjR2	Defective	0.7276465010229337
7	devExp	Defective	0.7686590763535824
7	predictionMAE	PlasmaVL	2.0206470870060422
7	predictionMAEsd	PlasmaVL	0.8033941161458049
7	predictionMSE	PlasmaVL	8.665053443510955
7	predictionMSEsd	PlasmaVL	6.380909099370296
7	AIC	PlasmaVL	2227.5635321360687
7	adjR2	PlasmaVL	0.5896040837781011
7	devExp	PlasmaVL	0.6080395261444209
7.5	predictionMAE	Intact	2.15344540162025
7.5	predictionMAEsd	Intact	1.66279465601268
7.5	predictionMSE	Intact	7.60930755806828
7.5	predictionMSEsd	Intact	11.259224936844197
7.5	AIC	Intact	903.8295508838175
7.5	adjR2	Intact	0.9481980137082422
7.5	devExp	Intact	0.9570909843161332
7.5	predictionMAE	Defective	1.733430715064286
7.5	predictionMAEsd	Defective	1.0540362927360896
7.5	predictionMSE	Defective	5.0035426251506845
7.5	predictionMSEsd	Defective	6.069080758959908
7.5	AIC	Defective	1375.690677682152
7.5	adjR2	Defective	0.7214686084371341
7.5	devExp	Defective	0.7632261681953374
7.5	predictionMAE	PlasmaVL	2.0663624336711286
7.5	predictionMAEsd	PlasmaVL	0.7859454415856097
7.5	predictionMSE	PlasmaVL	8.939872163181313
7.5	predictionMSEsd	PlasmaVL	6.32493470496932
7.5	AIC	PlasmaVL	2249.178530889094
7.5	adjR2	PlasmaVL	0.5690653253948136
7.5	devExp	PlasmaVL	0.586285766088729
8	predictionMAE	Intact	2.154882171572787
8	predictionMAEsd	Intact	1.661103468637292
8	predictionMSE	Intact	7.612591292986352
8	predictionMSEsd	Intact	11.23244801541967
8	AIC	Intact	908.2314218483984
8	adjR2	Intact	0.9475715677297532
8	devExp	Intact	0.956570298751805
8	predictionMAE	Defective	1.7380805627592955
8	predictionMAEsd	Defective	1.0413539103517884
8	predictionMSE	Defective	5.003680128103366
8	predictionMSEsd	Defective	5.950257435368035
8	AIC	Defective	1382.0488826814535
8	adjR2	Defective	0.7164756207386391
8	devExp	Defective	0.7588274618929028
8	predictionMAE	PlasmaVL	2.1081841476726635
8	predictionMAEsd	PlasmaVL	0.7725592789520531
8	predictionMSE	PlasmaVL	9.188939613714263
8	predictionMSEsd	PlasmaVL	6.303098960514818
8	AIC	PlasmaVL	2265.7714807367834
8	adjR2	PlasmaVL	0.5511632176461023
8	devExp	PlasmaVL	0.5674441465919076
8.5	predictionMAE	Intact	2.155704134274123
8.5	predictionMAEsd	Intact	1.659461922691007
8.5	predictionMSE	Intact	7.612935586989629
8.5	predictionMSEsd	Intact	11.208768917272932
8.5	AIC	Intact	912.0195037434116
8.5	adjR2	Intact	0.9470263850550001
8.5	devExp	Intact	0.9561170193860663
8.5	predictionMAE	Defective	1.742394952319834
8.5	predictionMAEsd	Defective	1.0314480130489254
8.5	predictionMSE	Defective	5.009119308995963
8.5	predictionMSEsd	Defective	5.870416321752838
8.5	AIC	Defective	1387.3034906884031
8.5	adjR2	Defective	0.7122686404789951
8.5	devExp	Defective	0.7551213269114853
8.5	predictionMAE	PlasmaVL	2.140462587227579
8.5	predictionMAEsd	PlasmaVL	0.7606163231759725
8.5	predictionMSE	PlasmaVL	9.380875786819972
8.5	predictionMSEsd	PlasmaVL	6.2837636012139715
8.5	AIC	PlasmaVL	2274.9648668592467
8.5	adjR2	PlasmaVL	0.5360117364044215
8.5	devExp	PlasmaVL	0.5504706320460186
9	predictionMAE	Intact	2.156379126634758
9	predictionMAEsd	Intact	1.6582335281858014
9	predictionMSE	Intact	7.612801610773432
9	predictionMSEsd	Intact	11.186045708643915
9	AIC	Intact	915.2255852644422
9	adjR2	Intact	0.9465604326596458
9	devExp	Intact	0.9557295796326061
9	predictionMAE	Defective	1.7481400009087347
9	predictionMAEsd	Defective	1.0210504565143563
9	predictionMSE	Defective	5.02342967371817
9	predictionMSEsd	Defective	5.784862494545384
9	AIC	Defective	1393.9566130722865
9	adjR2	Defective	0.70684783613679
9	devExp	Defective	0.7503457303906791
9	predictionMAE	PlasmaVL	2.168541964671053
9	predictionMAEsd	PlasmaVL	0.7488459759973269
9	predictionMSE	PlasmaVL	9.548969734986633
9	predictionMSEsd	PlasmaVL	6.27146416216195
9	AIC	PlasmaVL	2281.479126664213
9	adjR2	PlasmaVL	0.5217429100907773
9	devExp	PlasmaVL	0.5338579423358341
9.5	predictionMAE	Intact	2.1570773887405377
9.5	predictionMAEsd	Intact	1.6575835804191401
9.5	predictionMSE	Intact	7.6144774350342495
9.5	predictionMSEsd	Intact	11.169138847550107
9.5	AIC	Intact	917.2866726899089
9.5	adjR2	Intact	0.9462586954695352
9.5	devExp	Intact	0.9554787641444469
9.5	predictionMAE	Defective	1.7530100085120583
9.5	predictionMAEsd	Defective	1.0098963365605302
9.5	predictionMSE	Defective	5.0341048599035165
9.5	predictionMSEsd	Defective	5.6924685360936715
9.5	AIC	Defective	1400.3813324312564
9.5	adjR2	Defective	0.7015121831280882
9.5	devExp	Defective	0.7456252898210127
9.5	predictionMAE	PlasmaVL	2.194513400058875
9.5	predictionMAEsd	PlasmaVL	0.7364856732303006
9.5	predictionMSE	PlasmaVL	9.702915345569538
9.5	predictionMSEsd	PlasmaVL	6.275353389357598
9.5	AIC	PlasmaVL	2288.9512821178105
9.5	adjR2	PlasmaVL	0.5098264266836794
9.5	devExp	PlasmaVL	0.5208485778650372
10	predictionMAE	Intact	2.1574652814566577
10	predictionMAEsd	Intact	1.6569848159720073
10	predictionMSE	Intact	7.6156052733869375
10	predictionMSEsd	Intact	11.15186589287496
10	AIC	Intact	919.2632815343343
10	adjR2	Intact	0.9459677294432718
10	devExp	Intact	0.9552368981493716
10	predictionMAE	Defective	1.7585283239460088
10	predictionMAEsd	Defective	0.9996136661238967
10	predictionMSE	Defective	5.043082586013445
10	predictionMSEsd	Defective	5.601148574796537
10	AIC	Defective	1406.7932993010957
10	adjR2	Defective	0.6960637177497915
10	devExp	Defective	0.74079322629852
10	predictionMAE	PlasmaVL	2.220389528802796
10	predictionMAEsd	PlasmaVL	0.7243219201370663
10	predictionMSE	PlasmaVL	9.8717578405356
10	predictionMSEsd	PlasmaVL	6.306661383892153
10	AIC	PlasmaVL	2299.2258566960727
10	adjR2	PlasmaVL	0.4985500150238077
10	devExp	PlasmaVL	0.5097839746650672
10.5	predictionMAE	Intact	2.157942327714451
10.5	predictionMAEsd	Intact	1.65615711656115
10.5	predictionMSE	Intact	7.61677112760611
10.5	predictionMSEsd	Intact	11.13185857460585
10.5	AIC	Intact	921.4981704807747
10.5	adjR2	Intact	0.945636802180697
10.5	devExp	Intact	0.9549617946868043
10.5	predictionMAE	Defective	1.7647534788989574
10.5	predictionMAEsd	Defective	0.9896949473430274
10.5	predictionMSE	Defective	5.052522620099466
10.5	predictionMSEsd	Defective	5.51386123585846
10.5	AIC	Defective	1413.0288251716281
10.5	adjR2	Defective	0.6906768167082882
10.5	devExp	Defective	0.7360090199902733
10.5	predictionMAE	PlasmaVL	2.2480870913404045
10.5	predictionMAEsd	PlasmaVL	0.7125997533728791
10.5	predictionMSE	PlasmaVL	10.046721211154676
10.5	predictionMSEsd	PlasmaVL	6.3609016031784185
10.5	AIC	PlasmaVL	2309.4029352889343
10.5	adjR2	PlasmaVL	0.4871412042976955
10.5	devExp	PlasmaVL	0.49860411006970073
11	predictionMAE	Intact	2.158641779281683
11	predictionMAEsd	Intact	1.6549612279923704
11	predictionMSE	Intact	7.617958991944737
11	predictionMSEsd	Intact	11.109288378308756
11	AIC	Intact	923.9704683864642
11	adjR2	Intact	0.9452683468561098
11	devExp	Intact	0.9546554716937519
11	predictionMAE	Defective	1.7710982696983706
11	predictionMAEsd	Defective	0.980102212674674
11	predictionMSE	Defective	5.06245882341801
11	predictionMSEsd	Defective	5.426971691009112
11	AIC	Defective	1419.3391425627483
11	adjR2	Defective	0.6851320806591013
11	devExp	Defective	0.7310785101039162
11	predictionMAE	PlasmaVL	2.2752292849858713
11	predictionMAEsd	PlasmaVL	0.7033230237146638
11	predictionMSE	PlasmaVL	10.230351951593155
11	predictionMSEsd	PlasmaVL	6.432898720446843
11	AIC	PlasmaVL	2319.8143405944884
11	adjR2	PlasmaVL	0.47519946803307145
11	devExp	PlasmaVL	0.4868965997181077
11.5	predictionMAE	Intact	2.1605079364169617
11.5	predictionMAEsd	Intact	1.652379717598442
11.5	predictionMSE	Intact	7.619838287141497
11.5	predictionMSEsd	Intact	11.085334599699173
11.5	AIC	Intact	926.3718865310452
11.5	adjR2	Intact	0.9449082762538408
11.5	devExp	Intact	0.9543561735429716
11.5	predictionMAE	Defective	1.775756807013335
11.5	predictionMAEsd	Defective	0.9728628440763037
11.5	predictionMSE	Defective	5.070961513384489
11.5	predictionMSEsd	Defective	5.345270560705234
11.5	AIC	Defective	1425.6674158409865
11.5	adjR2	Defective	0.6795005148756663
11.5	devExp	Defective	0.7260659852816447
11.5	predictionMAE	PlasmaVL	2.3003239058404823
11.5	predictionMAEsd	PlasmaVL	0.6956379509679594
11.5	predictionMSE	PlasmaVL	10.4152422747863
11.5	predictionMSEsd	PlasmaVL	6.521988305167121
11.5	AIC	PlasmaVL	2330.1276518268446
11.5	adjR2	PlasmaVL	0.4631423776170278
11.5	devExp	PlasmaVL	0.4750991251111576
12	predictionMAE	Intact	2.161349703186856
12	predictionMAEsd	Intact	1.6501046866725209
12	predictionMSE	Intact	7.61851419233104
12	predictionMSEsd	Intact	11.068045149210038
12	AIC	Intact	927.4561364356254
12	adjR2	Intact	0.9447450124052932
12	devExp	Intact	0.9542205238439232
12	predictionMAE	Defective	1.7801124153505705
12	predictionMAEsd	Defective	0.9667227633650503
12	predictionMSE	Defective	5.080191631424464
12	predictionMSEsd	Defective	5.273595747955426
12	AIC	Defective	1430.9534407464382
12	adjR2	Defective	0.6747380604080369
12	devExp	Defective	0.7218299396312997
12	predictionMAE	PlasmaVL	2.324526847612042
12	predictionMAEsd	PlasmaVL	0.687997557530437
12	predictionMSE	PlasmaVL	10.599844385249117
12	predictionMSEsd	PlasmaVL	6.624151943616034
12	AIC	PlasmaVL	2340.035538798954
12	adjR2	PlasmaVL	0.45125478300318245
12	devExp	PlasmaVL	0.4634447724931429
12.5	predictionMAE	Intact	2.1621396069003667
12.5	predictionMAEsd	Intact	1.6481002875253439
12.5	predictionMSE	Intact	7.616413917205274
12.5	predictionMSEsd	Intact	11.053916237507678
12.5	AIC	Intact	927.7238732194303
12.5	adjR2	Intact	0.9447045146748015
12.5	devExp	Intact	0.9541869529625248
12.5	predictionMAE	Defective	1.7847939200863407
12.5	predictionMAEsd	Defective	0.9608578771661545
12.5	predictionMSE	Defective	5.090352725900851
12.5	predictionMSEsd	Defective	5.217402425712818
12.5	AIC	Defective	1434.673723550398
12.5	adjR2	Defective	0.6713617962701628
12.5	devExp	Defective	0.7188333829665389
12.5	predictionMAE	PlasmaVL	2.3471971643072393
12.5	predictionMAEsd	PlasmaVL	0.6832451103703895
12.5	predictionMSE	PlasmaVL	10.743961092605833
12.5	predictionMSEsd	PlasmaVL	6.711574426075615
12.5	AIC	PlasmaVL	2347.425912477431
12.5	adjR2	PlasmaVL	0.44217551348856066
12.5	devExp	PlasmaVL	0.4545095912873352
13	predictionMAE	Intact	2.1630636432403283
13	predictionMAEsd	Intact	1.6461971904307444
13	predictionMSE	Intact	7.6153304037717024
13	predictionMSEsd	Intact	11.039622075750723
13	AIC	Intact	928.2759211774469
13	adjR2	Intact	0.9446210086745894
13	devExp	Intact	0.9541175879678351
13	predictionMAE	Defective	1.7884996388159624
13	predictionMAEsd	Defective	0.9569148669221628
13	predictionMSE	Defective	5.098135762270136
13	predictionMSEsd	Defective	5.175509899816967
13	AIC	Defective	1437.823429902529
13	adjR2	Defective	0.6684731549993488
13	devExp	Defective	0.7162619481209733
13	predictionMAE	PlasmaVL	2.3659895842557015
13	predictionMAEsd	PlasmaVL	0.6799271128935552
13	predictionMSE	PlasmaVL	10.868354881495062
13	predictionMSEsd	PlasmaVL	6.796347128880031
13	AIC	PlasmaVL	2353.6244246675105
13	adjR2	PlasmaVL	0.43445472729668877
13	devExp	PlasmaVL	0.44691871693748547
13.5	predictionMAE	Intact	2.1644540168420847
13.5	predictionMAEsd	Intact	1.6443002352128318
13.5	predictionMSE	Intact	7.616522846765951
13.5	predictionMSEsd	Intact	11.024646927654532
13.5	AIC	Intact	929.1839969994935
13.5	adjR2	Intact	0.9444835396796928
13.5	devExp	Intact	0.9540033422355517
13.5	predictionMAE	Defective	1.7919554121606145
13.5	predictionMAEsd	Defective	0.9536859456723804
13.5	predictionMSE	Defective	5.108900331780809
13.5	predictionMSEsd	Defective	5.137763222594257
13.5	AIC	Defective	1441.199374445846
13.5	adjR2	Defective	0.6653448977764556
13.5	devExp	Defective	0.7134773136764597
13.5	predictionMAE	PlasmaVL	2.381871847649227
13.5	predictionMAEsd	PlasmaVL	0.6765778853395583
13.5	predictionMSE	PlasmaVL	10.977253916615908
13.5	predictionMSEsd	PlasmaVL	6.8744213986147384
13.5	AIC	PlasmaVL	2358.9311956595284
13.5	adjR2	PlasmaVL	0.4277925561292941
13.5	devExp	PlasmaVL	0.44039447332593
14	predictionMAE	Intact	2.165291395937602
14	predictionMAEsd	Intact	1.642975118955971
14	predictionMSE	Intact	7.617084875976386
14	predictionMSEsd	Intact	11.0135017195652
14	AIC	Intact	929.991292287895
14	adjR2	Intact	0.9443610230469001
14	devExp	Intact	0.9539015177123858
14	predictionMAE	Defective	1.7950508091739183
14	predictionMAEsd	Defective	0.9513724188363407
14	predictionMSE	Defective	5.121653941998565
14	predictionMSEsd	Defective	5.103968021864774
14	AIC	Defective	1444.4765587058348
14	adjR2	Defective	0.6622616104076793
14	devExp	Defective	0.7107422505676029
14	predictionMAE	PlasmaVL	2.396386100037982
14	predictionMAEsd	PlasmaVL	0.6752778063169759
14	predictionMSE	PlasmaVL	11.086399047213197
14	predictionMSEsd	PlasmaVL	6.9568331007187645
14	AIC	PlasmaVL	2364.357275884841
14	adjR2	PlasmaVL	0.42090304377960486
14	devExp	PlasmaVL	0.43365064402114656
14.5	predictionMAE	Intact	2.166062797782058
14.5	predictionMAEsd	Intact	1.6419777264527997
14.5	predictionMSE	Intact	7.61840977652153
14.5	predictionMSEsd	Intact	11.005212712223884
14.5	AIC	Intact	930.8298174478459
14.5	adjR2	Intact	0.9442334617703583
14.5	devExp	Intact	0.9537955189665959
14.5	predictionMAE	Defective	1.7971488033113914
14.5	predictionMAEsd	Defective	0.9492308752959865
14.5	predictionMSE	Defective	5.134263762179052
14.5	predictionMSEsd	Defective	5.069455350644444
14.5	AIC	Defective	1447.9204287868065
14.5	adjR2	Defective	0.6589735566228954
14.5	devExp	Defective	0.707820571825618
14.5	predictionMAE	PlasmaVL	2.4105424159015927
14.5	predictionMAEsd	PlasmaVL	0.6744489219702793
14.5	predictionMSE	PlasmaVL	11.201221758590119
14.5	predictionMSEsd	PlasmaVL	7.039562044430661
14.5	AIC	PlasmaVL	2370.1027944696607
14.5	adjR2	PlasmaVL	0.4134799192162967
14.5	devExp	PlasmaVL	0.42635399986027045
15	predictionMAE	Intact	2.1669433979875783
15	predictionMAEsd	Intact	1.6406643007379285
15	predictionMSE	Intact	7.619360548524752
15	predictionMSEsd	Intact	10.994451874673741
15	AIC	Intact	931.9752839473157
15	adjR2	Intact	0.9440574400976777
15	devExp	Intact	0.9536491980549859
15	predictionMAE	Defective	1.7996293365366445
15	predictionMAEsd	Defective	0.94726262983719145
15	predictionMSE	Defective	5.147490632093605
15	predictionMSEsd	Defective	5.031374075398405
15	AIC	Defective	1451.719208863306
15	adjR2	Defective	0.6553128847671206
15	devExp	Defective	0.7045634255898217
15	predictionMAE	PlasmaVL	2.422563600807768
15	predictionMAEsd	PlasmaVL	0.675923835542692
15	predictionMSE	PlasmaVL	11.326167555156479
15	predictionMSEsd	PlasmaVL	7.133738010601477
15	AIC	PlasmaVL	2376.243332734221
15	adjR2	PlasmaVL	0.40546732504312244
15	devExp	PlasmaVL	0.41849776071397954
15.5	predictionMAE	Intact	2.1677141093176493
15.5	predictionMAEsd	Intact	1.6391025325557862
15.5	predictionMSE	Intact	7.619326133935979
15.5	predictionMSEsd	Intact	10.981509452204989
15.5	AIC	Intact	933.4627942535335
15.5	adjR2	Intact	0.9438290556683596
15.5	devExp	Intact	0.9534592815748589
15.5	predictionMAE	Defective	1.802493509390292
15.5	predictionMAEsd	Defective	0.944753808158164
15.5	predictionMSE	Defective	5.160762882705181
15.5	predictionMSEsd	Defective	4.990224549490956
15.5	AIC	Defective	1455.7382636441134
15.5	adjR2	Defective	0.6513901165357602
15.5	devExp	Defective	0.7010644180271083
15.5	predictionMAE	PlasmaVL	2.433831270885706
15.5	predictionMAEsd	PlasmaVL	0.6783997157989239
15.5	predictionMSE	PlasmaVL	11.452897766735498
15.5	predictionMSEsd	PlasmaVL	7.228686889784738
15.5	AIC	PlasmaVL	2382.3902369073394
15.5	adjR2	PlasmaVL	0.39736300696564275
15.5	devExp	PlasmaVL	0.4105720303492477
16	predictionMAE	Intact	2.168382063896041
16	predictionMAEsd	Intact	1.6370466388148588
16	predictionMSE	Intact	7.617426668911745
16	predictionMSEsd	Intact	10.963611118582106
16	AIC	Intact	935.194697626833
16	adjR2	Intact	0.9435619019929866
16	devExp	Intact	0.9532370573757064
16	predictionMAE	Defective	1.8064933277504835
16	predictionMAEsd	Defective	0.9411398667826842
16	predictionMSE	Defective	5.173052704886485
16	predictionMSEsd	Defective	4.946487282634152
16	AIC	Defective	1459.6991515802977
16	adjR2	Defective	0.6475036301000465
16	devExp	Defective	0.6975897149182192
16	predictionMAE	PlasmaVL	2.4470050688324325
16	predictionMAEsd	PlasmaVL	0.6812209984689865
16	predictionMSE	PlasmaVL	11.582242457414745
16	predictionMSEsd	PlasmaVL	7.321452032524324
16	AIC	PlasmaVL	2388.5269793442653
16	adjR2	PlasmaVL	0.3891692128108767
16	devExp	PlasmaVL	0.40256439144018624
16.5	predictionMAE	Intact	2.169245937672305
16.5	predictionMAEsd	Intact	1.6356194034924643
16.5	predictionMSE	Intact	7.618628391977582
16.5	predictionMSEsd	Intact	10.950546561352795
16.5	AIC	Intact	936.9043717054461
16.5	adjR2	Intact	0.9432970348267186
16.5	devExp	Intact	0.9530167781304603
16.5	predictionMAE	Defective	1.8107008574602907
16.5	predictionMAEsd	Defective	0.9374537154246392
16.5	predictionMSE	Defective	5.185338798189456
16.5	predictionMSEsd	Defective	4.905770412408668
16.5	AIC	Defective	1462.6664728514263
16.5	adjR2	Defective	0.6445652625138105
16.5	devExp	Defective	0.6949659277457122
16.5	predictionMAE	PlasmaVL	2.460514937049345
16.5	predictionMAEsd	PlasmaVL	0.6843601566984722
16.5	predictionMSE	PlasmaVL	11.682435768637186
16.5	predictionMSEsd	PlasmaVL	7.395379887508958
16.5	AIC	PlasmaVL	2393.125889789432
16.5	adjR2	PlasmaVL	0.3829203378583824
16.5	devExp	PlasmaVL	0.3964293640590341
17	predictionMAE	Intact	2.170153013124089
17	predictionMAEsd	Intact	1.6345332409952844
17	predictionMSE	Intact	7.620926480010362
17	predictionMSEsd	Intact	10.93766228307862
17	AIC	Intact	938.4076670254415
17	adjR2	Intact	0.9430633283825159
17	devExp	Intact	0.9528224936692505
17	predictionMAE	Defective	1.8160794569651715
17	predictionMAEsd	Defective	0.9337316879981051
17	predictionMSE	Defective	5.199202249625252
17	predictionMSEsd	Defective	4.872424585239597
17	AIC	Defective	1464.941260777454
17	adjR2	Defective	0.6422787496756712
17	devExp	Defective	0.6929442802411458
17	predictionMAE	PlasmaVL	2.4745044789403154
17	predictionMAEsd	PlasmaVL	0.6871419357551696
17	predictionMSE	PlasmaVL	11.764870157631913
17	predictionMSEsd	PlasmaVL	7.467105861973733
17	AIC	PlasmaVL	2396.8538444983615
17	adjR2	PlasmaVL	0.37782060371526105
17	devExp	PlasmaVL	0.39143210912023757
17.5	predictionMAE	Intact	2.170522783584182
17.5	predictionMAEsd	Intact	1.634115839605116
17.5	predictionMSE	Intact	7.622991751712143
17.5	predictionMSEsd	Intact	10.927641073566717
17.5	AIC	Intact	940.14954127507
17.5	adjR2	Intact	0.9427915091067074
17.5	devExp	Intact	0.9525964418087454
17.5	predictionMAE	Defective	1.8195940001014197
17.5	predictionMAEsd	Defective	0.9313709521114252
17.5	predictionMSE	Defective	5.211117159521716
17.5	predictionMSEsd	Defective	4.854261588673665
17.5	AIC	Defective	1466.6337487119513
17.5	adjR2	Defective	0.6405916291677671
17.5	devExp	Defective	0.6914538531660593
17.5	predictionMAE	PlasmaVL	2.48760026602481
17.5	predictionMAEsd	PlasmaVL	0.6895974733734674
17.5	predictionMSE	PlasmaVL	11.834552102676515
17.5	predictionMSEsd	PlasmaVL	7.5265404082506855
17.5	AIC	PlasmaVL	2399.9188658534626
17.5	adjR2	PlasmaVL	0.3736209333061109
17.5	devExp	PlasmaVL	0.3873365169663137
18	predictionMAE	Intact	2.1712797309653666
18	predictionMAEsd	Intact	1.6334052918014708
18	predictionMSE	Intact	7.6262108408690406
18	predictionMSEsd	Intact	10.915013269129417
18	AIC	Intact	942.32973441093975
18	adjR2	Intact	0.9424494611667211
18	devExp	Intact	0.9523119284755405
18	predictionMAE	Defective	1.823822497642327
18	predictionMAEsd	Defective	0.9294777607591104
18	predictionMSE	Defective	5.224251524897963
18	predictionMSEsd	Defective	4.836232119311361
18	AIC	Defective	1468.4808604210414
18	adjR2	Defective	0.6387354664081184
18	devExp	Defective	0.6898158722217882
18	predictionMAE	PlasmaVL	2.501003924308316
18	predictionMAEsd	PlasmaVL	0.6907551918750316
18	predictionMSE	PlasmaVL	11.906568436249934
18	predictionMSEsd	PlasmaVL	7.583907570588678
18	AIC	PlasmaVL	2403.0859282153683
18	adjR2	PlasmaVL	0.36921582222658056
18	devExp	PlasmaVL	0.3830122242574616
18.5	predictionMAE	Intact	2.1723026462574055
18.5	predictionMAEsd	Intact	1.6325712849082012
18.5	predictionMSE	Intact	7.630203344504314
18.5	predictionMSEsd	Intact	10.900992146249079
18.5	AIC	Intact	944.7192583437738
18.5	adjR2	Intact	0.94207222589004
18.5	devExp	Intact	0.9519981310071184
18.5	predictionMAE	Defective	1.8296213473549978
18.5	predictionMAEsd	Defective	0.9269820755371867
18.5	predictionMSE	Defective	5.239887593720211
18.5	predictionMSEsd	Defective	4.814004825318348
18.5	AIC	Defective	1470.823993039879
18.5	adjR2	Defective	0.636376355137262
18.5	devExp	Defective	0.6877286858879552
18.5	predictionMAE	PlasmaVL	2.513618743736712
18.5	predictionMAEsd	PlasmaVL	0.6924755311187235
18.5	predictionMSE	PlasmaVL	11.986974772424253
18.5	predictionMSEsd	PlasmaVL	7.647376535020534
18.5	AIC	PlasmaVL	2406.659359628048
18.5	adjR2	PlasmaVL	0.36421056775341953
18.5	devExp	PlasmaVL	0.3781005323506793
19	predictionMAE	Intact	2.1730472619867953
19	predictionMAEsd	Intact	1.631019097303445
19	predictionMSE	Intact	7.630927737582464
19	predictionMSEsd	Intact	10.879933781499536
19	AIC	Intact	947.4824146275664
19	adjR2	Intact	0.9416326419877047
19	devExp	Intact	0.9516323526290932
19	predictionMAE	Defective	1.8358283944916103
19	predictionMAEsd	Defective	0.9232849659620095
19	predictionMSE	Defective	5.252585860143641
19	predictionMSEsd	Defective	4.7802130641694465
19	AIC	Defective	1473.3387955643432
19	adjR2	Defective	0.6338528943904618
19	devExp	Defective	0.685483417115701
19	predictionMAE	PlasmaVL	2.523610723321973
19	predictionMAEsd	PlasmaVL	0.6953437464408497
19	predictionMSE	PlasmaVL	12.075158901391957
19	predictionMSEsd	PlasmaVL	7.720343619777172
19	AIC	PlasmaVL	2410.6695529783615
19	adjR2	PlasmaVL	0.35857776970446886
19	devExp	PlasmaVL	0.37259751792614076
19.5	predictionMAE	Intact	2.1739907022982483
19.5	predictionMAEsd	Intact	1.629013832192291
19.5	predictionMSE	Intact	7.630917510157153
19.5	predictionMSEsd	Intact	10.855705579119865
19.5	AIC	Intact	950.4335321365804
19.5	adjR2	Intact	0.9411594171789246
19.5	devExp	Intact	0.9512385493371184
19.5	predictionMAE	Defective	1.8434431818543031
19.5	predictionMAEsd	Defective	0.9191409064611664
19.5	predictionMSE	Defective	5.267750163335133
19.5	predictionMSEsd	Defective	4.742867181560973
19.5	AIC	Defective	1476.3575592779887
19.5	adjR2	Defective	0.6308182180987569
19.5	devExp	Defective	0.6827792381450061
19.5	predictionMAE	PlasmaVL	2.5325520514857014
19.5	predictionMAEsd	PlasmaVL	0.6989288966937697
19.5	predictionMSE	PlasmaVL	12.174660998721187
19.5	predictionMSEsd	PlasmaVL	7.8059067984765385
19.5	AIC	PlasmaVL	2415.1451643020264
19.5	adjR2	PlasmaVL	0.352254308152675
19.5	devExp	PlasmaVL	0.3664369615798853
20	predictionMAE	Intact	2.175083485353662
20	predictionMAEsd	Intact	1.6262126276762658
20	predictionMSE	Intact	7.6289570316924324
20	predictionMSEsd	Intact	10.82568153714773
20	AIC	Intact	953.6832311109299
20	adjR2	Intact	0.940633689310158
20	devExp	Intact	0.9508009806247386
20	predictionMAE	Defective	1.8526202354602739
20	predictionMAEsd	Defective	0.9130216188975637
20	predictionMSE	Defective	5.2858505916631975
20	predictionMSEsd	Defective	4.701803851531411
20	AIC	Defective	1479.7568285287405
20	adjR2	Defective	0.6273832383488647
20	devExp	Defective	0.6797192743491507
20	predictionMAE	PlasmaVL	2.5412035513290574
20	predictionMAEsd	PlasmaVL	0.703741802707484
20	predictionMSE	PlasmaVL	12.289710846361787
20	predictionMSEsd	PlasmaVL	7.906885906868203
20	AIC	PlasmaVL	2420.1190305586174
20	adjR2	PlasmaVL	0.345126933468375
20	devExp	PlasmaVL	0.35947206525871683
20.5	predictionMAE	Intact	2.17624763792794
20.5	predictionMAEsd	Intact	1.6239563725041821
20.5	predictionMSE	Intact	7.628303299443937
20.5	predictionMSEsd	Intact	10.801640433443271
20.5	AIC	Intact	955.9998428500799
20.5	adjR2	Intact	0.9402561079117717
20.5	devExp	Intact	0.9504866974013826
20.5	predictionMAE	Defective	1.8593851512534498
20.5	predictionMAEsd	Defective	0.9088030174755509
20.5	predictionMSE	Defective	5.30245659146708
20.5	predictionMSEsd	Defective	4.671340520899911
20.5	AIC	Defective	1482.2931326125956
20.5	adjR2	Defective	0.6248191367142066
20.5	devExp	Defective	0.6774432096476024
20.5	predictionMAE	PlasmaVL	2.5467698632376243
20.5	predictionMAEsd	PlasmaVL	0.7051209301886652
20.5	predictionMSE	PlasmaVL	12.353466720092053
20.5	predictionMSEsd	PlasmaVL	7.955088767567524
20.5	AIC	PlasmaVL	2422.743897392885
20.5	adjR2	PlasmaVL	0.3413804376629399
20.5	devExp	PlasmaVL	0.35584773083939175
21	predictionMAE	Intact	2.1767997116464373
21	predictionMAEsd	Intact	1.6229898924288126
21	predictionMSE	Intact	7.628590848512834
21	predictionMSEsd	Intact	10.787524382685174
21	AIC	Intact	957.6318226831189
21	adjR2	Intact	0.9399888201795776
21	devExp	Intact	0.9502641935067779
21	predictionMAE	Defective	1.8642954870272146
21	predictionMAEsd	Defective	0.9066911154885505
21	predictionMSE	Defective	5.318168127428513
21	predictionMSEsd	Defective	4.6543876060349625
21	AIC	Defective	1484.1169841284327
21	adjR2	Defective	0.6229811948958706
21	devExp	Defective	0.6758255828347237
21	predictionMAE	PlasmaVL	2.551153512932186
21	predictionMAEsd	PlasmaVL	0.7066988998953286
21	predictionMSE	PlasmaVL	12.396660543749007
21	predictionMSEsd	PlasmaVL	7.992241577712228
21	AIC	PlasmaVL	2424.6276075621063
21	adjR2	PlasmaVL	0.33873355039851416
21	devExp	PlasmaVL	0.35333189013432126
21.5	predictionMAE	Intact	2.177216217189035
21.5	predictionMAEsd	Intact	1.6225763906032236
21.5	predictionMSE	Intact	7.62913739621322
21.5	predictionMSEsd	Intact	10.779633177025639
21.5	AIC	Intact	958.2439743871244
21.5	adjR2	Intact	0.9398882425856848
21.5	devExp	Intact	0.9501804791101458
21.5	predictionMAE	Defective	1.8681669159416994
21.5	predictionMAEsd	Defective	0.9047611988654454
21.5	predictionMSE	Defective	5.327978634946164
21.5	predictionMSEsd	Defective	4.637529301828232
21.5	AIC	Defective	1484.93669083676
21.5	adjR2	Defective	0.6221476041286638
21.5	devExp	Defective	0.6750997197989236
21.5	predictionMAE	PlasmaVL	2.554982765132702
21.5	predictionMAEsd	PlasmaVL	0.7080397348369256
21.5	predictionMSE	PlasmaVL	12.419782728931143
21.5	predictionMSEsd	PlasmaVL	8.013469145341586
21.5	AIC	PlasmaVL	2425.568625360855
21.5	adjR2	PlasmaVL	0.3373975413514495
21.5	devExp	PlasmaVL	0.3520541161189685
22	predictionMAE	Intact	2.1778997910893247
22	predictionMAEsd	Intact	1.6218283920629815
22	predictionMSE	Intact	7.629533123324252
22	predictionMSEsd	Intact	10.767783892079315
22	AIC	Intact	958.9894008522626
22	adjR2	Intact	0.9397655452464038
22	devExp	Intact	0.9500783618047479
22	predictionMAE	Defective	1.8722192130653474
22	predictionMAEsd	Defective	0.9026255133989989
22	predictionMSE	Defective	5.338612138183581
22	predictionMSEsd	Defective	4.61974480028105
22	AIC	Defective	1485.6736685161554
22	adjR2	Defective	0.6214033224320291
22	devExp	Defective	0.6744597305546361
22	predictionMAE	PlasmaVL	2.560561711817426
22	predictionMAEsd	PlasmaVL	0.7087217313888289
22	predictionMSE	PlasmaVL	12.442484128672056
22	predictionMSEsd	PlasmaVL	8.030054630465774
22	AIC	PlasmaVL	2426.452723173425
22	adjR2	PlasmaVL	0.3361723801557447
22	devExp	PlasmaVL	0.35090041251830817
22.5	predictionMAE	Intact	2.179184145542425
22.5	predictionMAEsd	Intact	1.621116143699354
22.5	predictionMSE	Intact	7.6323044401228035
22.5	predictionMSEsd	Intact	10.75432423416474
22.5	AIC	Intact	959.9013584422486
22.5	adjR2	Intact	0.9396151869729371
22.5	devExp	Intact	0.9499532581379811
22.5	predictionMAE	Defective	1.8767335182038491
22.5	predictionMAEsd	Defective	0.9001066769988422
22.5	predictionMSE	Defective	5.350183244762595
22.5	predictionMSEsd	Defective	4.598722667847218
22.5	AIC	Defective	1486.5100474588864
22.5	adjR2	Defective	0.6205444067392734
22.5	devExp	Defective	0.6737172726394384
22.5	predictionMAE	PlasmaVL	2.5681159504418867
22.5	predictionMAEsd	PlasmaVL	0.7096131972128157
22.5	predictionMSE	PlasmaVL	12.465548922934387
22.5	predictionMSEsd	PlasmaVL	8.051111314704773
22.5	AIC	PlasmaVL	2427.347204238337
22.5	adjR2	PlasmaVL	0.33493315706331817
22.5	devExp	PlasmaVL	0.34974515749343843
23	predictionMAE	Intact	2.18068755945866
23	predictionMAEsd	Intact	1.6198454853739472
23	predictionMSE	Intact	7.634169191704386
23	predictionMSEsd	Intact	10.733137202338346
23	AIC	Intact	961.2662621038494
23	adjR2	Intact	0.9393893266994179
23	devExp	Intact	0.9497652751175952
23	predictionMAE	Defective	1.8825510218430024
23	predictionMAEsd	Defective	0.8961582687412275
23	predictionMSE	Defective	5.365052050627269
23	predictionMSEsd	Defective	4.566463013510539
23	AIC	Defective	1487.832739394919
23	adjR2	Defective	0.6191700365214614
23	devExp	Defective	0.6725160953710098
23	predictionMAE	PlasmaVL	2.578151884752586
23	predictionMAEsd	PlasmaVL	0.7134569362002321
23	predictionMSE	PlasmaVL	12.507483103287367
23	predictionMSEsd	PlasmaVL	8.092245163143417
23	AIC	PlasmaVL	2428.7730283356427
23	adjR2	PlasmaVL	0.33296540732415714
23	devExp	PlasmaVL	0.347922232639135
23.5	predictionMAE	Intact	2.180911308613566
23.5	predictionMAEsd	Intact	1.6183879605028413
23.5	predictionMSE	Intact	7.631929559838067
23.5	predictionMSEsd	Intact	10.703967505794694
23.5	AIC	Intact	962.756916525592
23.5	adjR2	Intact	0.9391413400604713
23.5	devExp	Intact	0.9495587380973386
23.5	predictionMAE	Defective	1.8885912247706043
23.5	predictionMAEsd	Defective	0.8916769574677034
23.5	predictionMSE	Defective	5.378943129677544
23.5	predictionMSEsd	Defective	4.521085255990014
23.5	AIC	Defective	1489.7607616360938
23.5	adjR2	Defective	0.6171786932879786
23.5	devExp	Defective	0.6707561299169091
23.5	predictionMAE	PlasmaVL	2.5928905780444014
23.5	predictionMAEsd	PlasmaVL	0.72258663030312
23.5	predictionMSE	PlasmaVL	12.608303824535106
23.5	predictionMSEsd	PlasmaVL	8.187190663351622
23.5	AIC	PlasmaVL	2431.7803923635965
23.5	adjR2	PlasmaVL	0.3287354478232146
23.5	devExp	PlasmaVL	0.3439520451672843
24	predictionMAE	Intact	2.178495691238054
24	predictionMAEsd	Intact	1.6153853473040929
24	predictionMSE	Intact	7.616195926417178
24	predictionMSEsd	Intact	10.65441009918015
24	AIC	Intact	965.5567256904163
24	adjR2	Intact	0.9386720784417604
24	devExp	Intact	0.9491675085565384
24	predictionMAE	Defective	1.8938498181605183
24	predictionMAEsd	Defective	0.8822471249189947
24	predictionMSE	Defective	5.378555674300182
24	predictionMSEsd	Defective	4.440083972284487
24	AIC	Defective	1493.0635431423677
24	adjR2	Defective	0.6135209558666794
24	devExp	Defective	0.6674317502132372
24	predictionMAE	PlasmaVL	2.6113453827644224
24	predictionMAEsd	PlasmaVL	0.7367045389367284
24	predictionMSE	PlasmaVL	12.80119696353757
24	predictionMSEsd	PlasmaVL	8.361837419855306
24	AIC	PlasmaVL	2438.217553313506
24	adjR2	PlasmaVL	0.31931616160439535
24	devExp	PlasmaVL	0.3348778768371904
24.5	predictionMAE	Intact	2.177106417790747
24.5	predictionMAEsd	Intact	1.6154175429816926
24.5	predictionMSE	Intact	7.61142117998289
24.5	predictionMSEsd	Intact	10.656020658365946
24.5	AIC	Intact	966.848001200872
24.5	adjR2	Intact	0.9384546393441687
24.5	devExp	Intact	0.9489863473262315
24.5	predictionMAE	Defective	1.9002055829679603
24.5	predictionMAEsd	Defective	0.88241021919682
24.5	predictionMSE	Defective	5.400988088773993
24.5	predictionMSEsd	Defective	4.452293166724319
24.5	AIC	Defective	1493.834709689698
24.5	adjR2	Defective	0.6126008321282161
24.5	devExp	Defective	0.6666657095149208
24.5	predictionMAE	PlasmaVL	2.6302862529070086
24.5	predictionMAEsd	PlasmaVL	0.7383602052746857
24.5	predictionMSE	PlasmaVL	12.98551060676663
24.5	predictionMSEsd	PlasmaVL	8.504330891564665
24.5	AIC	PlasmaVL	2441.9336458807265
24.5	adjR2	PlasmaVL	0.3135509229640334
24.5	devExp	PlasmaVL	0.3291024931274409
25	predictionMAE	Intact	2.1769194924282544
25	predictionMAEsd	Intact	1.6127039649641035
25	predictionMSE	Intact	7.60246804422838
25	predictionMSEsd	Intact	10.645559458717681
25	AIC	Intact	968.3389085119541
25	adjR2	Intact	0.9382031102981465
25	devExp	Intact	0.9487768738227189
25	predictionMAE	Defective	1.9031003794297643
25	predictionMAEsd	Defective	0.8820733028425811
25	predictionMSE	Defective	5.4202882814321365
25	predictionMSEsd	Defective	4.455985332002986
25	AIC	Defective	1495.3893786174535
25	adjR2	Defective	0.6106075498723507
25	devExp	Defective	0.6649054272636301
25	predictionMAE	PlasmaVL	2.6660692830810926
25	predictionMAEsd	PlasmaVL	0.8006126797383974
25	predictionMSE	PlasmaVL	13.9566620965769
25	predictionMSEsd	PlasmaVL	11.790075231679237
25	AIC	PlasmaVL	2445.959308038032
25	adjR2	PlasmaVL	0.3071460301866378
25	devExp	PlasmaVL	0.3226112568412269
25.5	predictionMAE	Intact	2.5706766036719038
25.5	predictionMAEsd	Intact	3.3309373207036668
25.5	predictionMSE	Intact	84.10729732043212
25.5	predictionMSEsd	Intact	596.757687682981
25.5	AIC	Intact	968.4888819946872
25.5	adjR2	Intact	0.9381781039624238
25.5	devExp	Intact	0.9487561510073348
25.5	predictionMAE	Defective	2.0554916949235333
25.5	predictionMAEsd	Defective	1.5783891265948107
25.5	predictionMSE	Defective	17.627918142167545
25.5	predictionMSEsd	Defective	96.03167281545949
25.5	AIC	Defective	1496.1306919352085
25.5	adjR2	Defective	0.6095574150459728
25.5	devExp	Defective	0.6639133064472639
25.5	predictionMAE	PlasmaVL	2.666951501985489
25.5	predictionMAEsd	PlasmaVL	0.7895109985401119
25.5	predictionMSE	PlasmaVL	13.819399889318921
25.5	predictionMSEsd	PlasmaVL	10.803863472556461
25.5	AIC	PlasmaVL	2447.8193067060806
25.5	adjR2	PlasmaVL	0.30424058766012596
25.5	devExp	PlasmaVL	0.31972216358635025
26	predictionMAE	Intact	2.176901142821977
26	predictionMAEsd	Intact	1.6119551276399082
26	predictionMSE	Intact	7.601431463771853
26	predictionMSEsd	Intact	10.644868862611432
26	AIC	Intact	967.0279536180777
26	adjR2	Intact	0.9382907657966608
26	devExp	Intact	0.9486809255039507
26	predictionMAE	Defective	1.886392751934654
26	predictionMAEsd	Defective	0.8751916059111596
26	predictionMSE	Defective	5.355766708734383
26	predictionMSEsd	Defective	4.416865931906923
26	AIC	Defective	1496.7611674126933
26	adjR2	Defective	0.6076473189910234
26	devExp	Defective	0.6609335717668409
26	predictionMAE	PlasmaVL	2.634462646972038
26	predictionMAEsd	PlasmaVL	0.7357693895269605
26	predictionMSE	PlasmaVL	13.048339537375542
26	predictionMSEsd	PlasmaVL	8.643378042537003
26	AIC	PlasmaVL	2447.389735234277
26	adjR2	PlasmaVL	0.3031889190412814
26	devExp	PlasmaVL	0.3169968421946967
26.5	predictionMAE	Intact	2.177387171045784
26.5	predictionMAEsd	Intact	1.6115194732209785
26.5	predictionMSE	Intact	7.601733321428261
26.5	predictionMSEsd	Intact	10.642022361765148
26.5	AIC	Intact	965.5046809017006
26.5	adjR2	Intact	0.9383789919297671
26.5	devExp	Intact	0.9485854805428504
26.5	predictionMAE	Defective	1.886360582304551
26.5	predictionMAEsd	Defective	0.8747767427681394
26.5	predictionMSE	Defective	5.354200240043905
26.5	predictionMSEsd	Defective	4.41336451802515
26.5	AIC	Defective	1490.8756827500663
26.5	adjR2	Defective	0.6085447462345286
26.5	devExp	Defective	0.6606063553416897
26.5	predictionMAE	PlasmaVL	2.632446571991901
26.5	predictionMAEsd	PlasmaVL	0.7378683551981645
26.5	predictionMSE	PlasmaVL	13.05322485706069
26.5	predictionMSEsd	PlasmaVL	8.669342075516186
26.5	AIC	PlasmaVL	2445.96394408353
26.5	adjR2	PlasmaVL	0.3038115992466214
26.5	devExp	PlasmaVL	0.31601757019395066
27	predictionMAE	Intact	2.177387171045784
27	predictionMAEsd	Intact	1.6115194732209785
27	predictionMSE	Intact	7.601733321428261
27	predictionMSEsd	Intact	10.642022361765148
27	AIC	Intact	965.5046809017006
27	adjR2	Intact	0.9383789919297671
27	devExp	Intact	0.9485854805428504
27	predictionMAE	Defective	1.886360582304551
27	predictionMAEsd	Defective	0.8747767427681394
27	predictionMSE	Defective	5.354200240043905
27	predictionMSEsd	Defective	4.41336451802515
27	AIC	Defective	1490.8756827500663
27	adjR2	Defective	0.6085447462345286
27	devExp	Defective	0.6606063553416897
27	predictionMAE	PlasmaVL	2.632446571991901
27	predictionMAEsd	PlasmaVL	0.7378683551981645
27	predictionMSE	PlasmaVL	13.05322485706069
27	predictionMSEsd	PlasmaVL	8.669342075516186
27	AIC	PlasmaVL	2445.96394408353
27	adjR2	PlasmaVL	0.3038115992466214
27	devExp	PlasmaVL	0.31601757019395066
