# Supplementary material for: Rapid biphasic decay of intact and defective HIV DNA reservoir during acute treated HIV disease
Source: Nat Commun. 2024 Nov 18;15:9966. doi: 10.1038/s41467-024-54116-1 (PMC11574060; doi:10.1038/s41467-024-54116-1)
Supplement: Supplementary file 3 — Supplementary Data 1 [file 41467_2024_54116_MOESM3_ESM.zip › Barbehenn 2024 - Supplementary Code and Data/loocv_tuning_triphasic_noPrEP.csv]

tau1	tau2	metric	assay	value
0	0.5	predictionMAE	Intact	2.30359311915842
0	0.5	predictionMAEsd	Intact	1.7834108775032205
0	0.5	predictionMSE	Intact	8.640015810963137
0	0.5	predictionMSEsd	Intact	12.837433965017503
0	0.5	AIC	Intact	698.4939887128766
0	0.5	adjR2	Intact	0.9071117154975372
0	0.5	devExp	Intact	0.92143796217214
0	0.5	predictionMAE	Defective	1.7389734290555885
0	0.5	predictionMAEsd	Defective	1.1425786293054974
0	0.5	predictionMSE	Defective	5.2238656183120815
0	0.5	predictionMSEsd	Defective	6.905234308413187
0	0.5	AIC	Defective	892.0545723498452
0	0.5	adjR2	Defective	0.7348005083256188
0	0.5	devExp	Defective	0.7716151739419985
0	0.5	predictionMAE	PlasmaVL	1.461357250544893
0	0.5	predictionMAEsd	PlasmaVL	0.5497583835949604
0	0.5	predictionMSE	PlasmaVL	4.5156225057270385
0	0.5	predictionMSEsd	PlasmaVL	3.8786808081204915
0	0.5	AIC	PlasmaVL	1220.8516853991946
0	0.5	adjR2	PlasmaVL	0.7829300293102406
0	0.5	devExp	PlasmaVL	0.7950391814160114
0	1	predictionMAE	Intact	2.300165331515802
0	1	predictionMAEsd	Intact	1.7806937373604552
0	1	predictionMSE	Intact	8.613270655736963
0	1	predictionMSEsd	Intact	12.79773406659152
0	1	AIC	Intact	688.580641715822
0	1	adjR2	Intact	0.9108731152163939
0	1	devExp	Intact	0.9246446096466426
0	1	predictionMAE	Defective	1.7267136476898992
0	1	predictionMAEsd	Defective	1.133444429076066
0	1	predictionMSE	Defective	5.133558084999432
0	1	predictionMSEsd	Defective	6.818942048135687
0	1	AIC	Defective	880.5272785816542
0	1	adjR2	Defective	0.74732407263464
0	1	devExp	Defective	0.7826682428724971
0	1	predictionMAE	PlasmaVL	1.6659790156798566
0	1	predictionMAEsd	PlasmaVL	0.9163263920859425
0	1	predictionMSE	PlasmaVL	5.549058822003683
0	1	predictionMSEsd	PlasmaVL	6.389719764320327
0	1	AIC	PlasmaVL	1179.4527741672425
0	1	adjR2	PlasmaVL	0.8190082757487471
0	1	devExp	PlasmaVL	0.8346573056256889
0	1.5	predictionMAE	Intact	2.299304390604102
0	1.5	predictionMAEsd	Intact	1.7797599998553963
0	1.5	predictionMSE	Intact	8.606269939763152
0	1.5	predictionMSEsd	Intact	12.78651309818899
0	1.5	AIC	Intact	686.0526102831965
0	1.5	adjR2	Intact	0.9118080364942206
0	1.5	devExp	Intact	0.9254412996575776
0	1.5	predictionMAE	Defective	1.720079689611792
0	1.5	predictionMAEsd	Defective	1.1311931269962534
0	1.5	predictionMSE	Defective	5.093062241167012
0	1.5	predictionMSEsd	Defective	6.796300664945566
0	1.5	AIC	Defective	875.6299793052449
0	1.5	adjR2	Defective	0.7524589161819372
0	1.5	devExp	Defective	0.7871787536672563
0	1.5	predictionMAE	PlasmaVL	1.812520811540553
0	1.5	predictionMAEsd	PlasmaVL	0.9767661296905175
0	1.5	predictionMSE	PlasmaVL	6.3117216041804145
0	1.5	predictionMSEsd	PlasmaVL	7.236327998059876
0	1.5	AIC	PlasmaVL	1148.3535685717843
0	1.5	adjR2	PlasmaVL	0.8448445708475449
0	1.5	devExp	PlasmaVL	0.8628305118394026
0	2	predictionMAE	Intact	2.29914070871742
0	2	predictionMAEsd	Intact	1.7816717782721683
0	2	predictionMSE	Intact	8.610664575184757
0	2	predictionMSEsd	Intact	12.816025812260692
0	2	AIC	Intact	682.009733161853
0	2	adjR2	Intact	0.913280144788347
0	2	devExp	Intact	0.9266927659897349
0	2	predictionMAE	Defective	1.7189219251159096
0	2	predictionMAEsd	Defective	1.1372080418219803
0	2	predictionMSE	Defective	5.098710696350645
0	2	predictionMSEsd	Defective	6.8492479503389365
0	2	AIC	Defective	872.3684887772761
0	2	adjR2	Defective	0.7558266170676236
0	2	devExp	Defective	0.7901576570428671
0	2	predictionMAE	PlasmaVL	1.8812311831919324
0	2	predictionMAEsd	PlasmaVL	1.0184632789761954
0	2	predictionMSE	PlasmaVL	6.6750430204062505
0	2	predictionMSEsd	PlasmaVL	7.924045748634952
0	2	AIC	PlasmaVL	1119.7298746908673
0	2	adjR2	PlasmaVL	0.8576037312712708
0	2	devExp	PlasmaVL	0.8755011270900733
0	2.5	predictionMAE	Intact	2.298026860704859
0	2.5	predictionMAEsd	Intact	1.7893260172014867
0	2.5	predictionMSE	Intact	8.62175374660825
0	2.5	predictionMSEsd	Intact	12.902750547000553
0	2.5	AIC	Intact	646.3630721489973
0	2.5	adjR2	Intact	0.9252257810675152
0	2.5	devExp	Intact	0.9368285334958159
0	2.5	predictionMAE	Defective	1.749547145219279
0	2.5	predictionMAEsd	Defective	1.228785639578924
0	2.5	predictionMSE	Defective	5.374769316312132
0	2.5	predictionMSEsd	Defective	7.8472749066038965
0	2.5	AIC	Defective	852.4688627375722
0	2.5	adjR2	Defective	0.7754031724987407
0	2.5	devExp	Defective	0.807372427171492
0	2.5	predictionMAE	PlasmaVL	1.9630080249176418
0	2.5	predictionMAEsd	PlasmaVL	1.1220963806117363
0	2.5	predictionMSE	PlasmaVL	7.047034520608072
0	2.5	predictionMSEsd	PlasmaVL	8.900169171883073
0	2.5	AIC	PlasmaVL	1071.9489150613063
0	2.5	adjR2	PlasmaVL	0.8801441382157471
0	2.5	devExp	PlasmaVL	0.8958547014223679
0	3	predictionMAE	Intact	2.301327921728687
0	3	predictionMAEsd	Intact	1.794289613003134
0	3	predictionMSE	Intact	8.643813907848054
0	3	predictionMSEsd	Intact	12.961525923908335
0	3	AIC	Intact	613.0505327864234
0	3	adjR2	Intact	0.9348957979495034
0	3	devExp	Intact	0.9450256082748726
0	3	predictionMAE	Defective	1.7617522592680575
0	3	predictionMAEsd	Defective	1.2476865893324196
0	3	predictionMSE	Defective	5.439041809990955
0	3	predictionMSEsd	Defective	7.996553154893707
0	3	AIC	Defective	843.2245851670311
0	3	adjR2	Defective	0.7839467447909089
0	3	devExp	Defective	0.8149026214832463
0	3	predictionMAE	PlasmaVL	1.9042288019823002
0	3	predictionMAEsd	PlasmaVL	1.0348792559356956
0	3	predictionMSE	PlasmaVL	6.881505647793945
0	3	predictionMSEsd	PlasmaVL	8.265977862832537
0	3	AIC	PlasmaVL	1102.5049645604897
0	3	adjR2	PlasmaVL	0.8660974547135835
0	3	devExp	PlasmaVL	0.8833578510624271
0	3.5	predictionMAE	Intact	2.3017038656524935
0	3.5	predictionMAEsd	Intact	1.795202226297082
0	3.5	predictionMSE	Intact	8.643154963925612
0	3.5	predictionMSEsd	Intact	12.978269469095855
0	3.5	AIC	Intact	589.4645860117264
0	3.5	adjR2	Intact	0.9409753126357719
0	3.5	devExp	Intact	0.9501748769459084
0	3.5	predictionMAE	Defective	1.7719972757951705
0	3.5	predictionMAEsd	Defective	1.2553476413574713
0	3.5	predictionMSE	Defective	5.49627954754255
0	3.5	predictionMSEsd	Defective	8.025554852579388
0	3.5	AIC	Defective	843.5467847489974
0	3.5	adjR2	Defective	0.7836606901598603
0	3.5	devExp	Defective	0.8146982768402135
0	3.5	predictionMAE	PlasmaVL	1.796936236098345
0	3.5	predictionMAEsd	PlasmaVL	0.9212065494526915
0	3.5	predictionMSE	PlasmaVL	6.683992172701415
0	3.5	predictionMSEsd	PlasmaVL	7.675628372968666
0	3.5	AIC	PlasmaVL	1153.909669417207
0	3.5	adjR2	PlasmaVL	0.8386433938038742
0	3.5	devExp	PlasmaVL	0.8584575337987335
0	4	predictionMAE	Intact	2.3019796351598782
0	4	predictionMAEsd	Intact	1.795568078822393
0	4	predictionMSE	Intact	8.642077543068414
0	4	predictionMSEsd	Intact	13.00229317527656
0	4	AIC	Intact	571.8299606224667
0	4	adjR2	Intact	0.9451466391813124
0	4	devExp	Intact	0.9537062881892473
0	4	predictionMAE	Defective	1.7794891366162773
0	4	predictionMAEsd	Defective	1.2556664136007871
0	4	predictionMSE	Defective	5.534651186077467
0	4	predictionMSEsd	Defective	8.0171940915084
0	4	AIC	Defective	845.8814863889547
0	4	adjR2	Defective	0.7815401853128057
0	4	devExp	Defective	0.8128882571702916
0	4	predictionMAE	PlasmaVL	1.7254114288149982
0	4	predictionMAEsd	PlasmaVL	0.8565066252089772
0	4	predictionMSE	PlasmaVL	6.725982534190487
0	4	predictionMSEsd	PlasmaVL	7.368481855930329
0	4	AIC	PlasmaVL	1205.1393897916582
0	4	adjR2	PlasmaVL	0.805076319105988
0	4	devExp	PlasmaVL	0.8267896529038663
0	4.5	predictionMAE	Intact	2.299772550301125
0	4.5	predictionMAEsd	Intact	1.7997904117464845
0	4.5	predictionMSE	Intact	8.640850608006803
0	4.5	predictionMSEsd	Intact	13.08187707854587
0	4.5	AIC	Intact	544.8715932881369
0	4.5	adjR2	Intact	0.9509589537348871
0	4.5	devExp	Intact	0.9586234731958395
0	4.5	predictionMAE	Defective	1.7773226216601357
0	4.5	predictionMAEsd	Defective	1.2547919000748387
0	4.5	predictionMSE	Defective	5.5328716661696475
0	4.5	predictionMSEsd	Defective	7.997356548825483
0	4.5	AIC	Defective	847.2616709625063
0	4.5	adjR2	Defective	0.7802874981093975
0	4.5	devExp	Defective	0.8118271151767811
0	4.5	predictionMAE	PlasmaVL	1.6909527356208187
0	4.5	predictionMAEsd	PlasmaVL	0.8165139418870476
0	4.5	predictionMSE	PlasmaVL	6.7743731977160095
0	4.5	predictionMSEsd	PlasmaVL	7.04199877536343
0	4.5	AIC	PlasmaVL	1252.6634606127218
0	4.5	adjR2	PlasmaVL	0.7671042767123623
0	4.5	devExp	PlasmaVL	0.785952969319143
0	5	predictionMAE	Intact	2.3018747914970086
0	5	predictionMAEsd	Intact	1.802671733462165
0	5	predictionMSE	Intact	8.657264151305563
0	5	predictionMSEsd	Intact	13.15549067934586
0	5	AIC	Intact	522.0000800521016
0	5	adjR2	Intact	0.9554041729987501
0	5	devExp	Intact	0.9623823719526735
0	5	predictionMAE	Defective	1.7802277566598086
0	5	predictionMAEsd	Defective	1.2459995104555084
0	5	predictionMSE	Defective	5.524578340532238
0	5	predictionMSEsd	Defective	7.938081813002424
0	5	AIC	Defective	850.3718238904377
0	5	adjR2	Defective	0.7774266734775429
0	5	devExp	Defective	0.8093579837925445
0	5	predictionMAE	PlasmaVL	1.6740334158529577
0	5	predictionMAEsd	PlasmaVL	0.7775659316094417
0	5	predictionMSE	PlasmaVL	6.667716829515499
0	5	predictionMSEsd	PlasmaVL	6.697041759995439
0	5	AIC	PlasmaVL	1280.6128790190733
0	5	adjR2	PlasmaVL	0.7335042024141819
0	5	devExp	PlasmaVL	0.748029704020675
0	5.5	predictionMAE	Intact	2.304987957651973
0	5.5	predictionMAEsd	Intact	1.8025590903261328
0	5.5	predictionMSE	Intact	8.669149771081722
0	5.5	predictionMSEsd	Intact	13.195536285860245
0	5.5	AIC	Intact	504.5693750270402
0	5.5	adjR2	Intact	0.9585193285344384
0	5.5	devExp	Intact	0.9650156965658999
0	5.5	predictionMAE	Defective	1.7932404033225318
0	5.5	predictionMAEsd	Defective	1.2365052236494731
0	5.5	predictionMSE	Defective	5.555570100315611
0	5.5	predictionMSEsd	Defective	7.897326186727043
0	5.5	AIC	Defective	855.8227822098895
0	5.5	adjR2	Defective	0.7723030898625679
0	5.5	devExp	Defective	0.8049157825565156
0	5.5	predictionMAE	PlasmaVL	1.751414544865284
0	5.5	predictionMAEsd	PlasmaVL	0.7405648756329508
0	5.5	predictionMSE	PlasmaVL	7.026185906255169
0	5.5	predictionMSEsd	PlasmaVL	6.507248515228864
0	5.5	AIC	PlasmaVL	1305.739086491975
0	5.5	adjR2	PlasmaVL	0.7020999327205502
0	5.5	devExp	PlasmaVL	0.7127419665392465
0	6	predictionMAE	Intact	2.3078181339545067
0	6	predictionMAEsd	Intact	1.799916116542169
0	6	predictionMSE	Intact	8.6726027986545
0	6	predictionMSEsd	Intact	13.212938852504312
0	6	AIC	Intact	493.20416721496713
0	6	adjR2	Intact	0.960432311548616
0	6	devExp	Intact	0.9666323966320868
0	6	predictionMAE	Defective	1.783392102147599
0	6	predictionMAEsd	Defective	1.1505447420613055
0	6	predictionMSE	Defective	5.332866429789564
0	6	predictionMSEsd	Defective	6.9443875620024675
0	6	AIC	Defective	862.9779340678732
0	6	adjR2	Defective	0.7653862314361584
0	6	devExp	Defective	0.7988974004599896
0	6	predictionMAE	PlasmaVL	1.8411337264792826
0	6	predictionMAEsd	PlasmaVL	0.7507071910990778
0	6	predictionMSE	PlasmaVL	7.4535611189252435
0	6	predictionMSEsd	PlasmaVL	6.454825923262994
0	6	AIC	PlasmaVL	1321.8748429249847
0	6	adjR2	PlasmaVL	0.6738609733013632
0	6	devExp	PlasmaVL	0.68182685935159415
0	6.5	predictionMAE	Intact	2.3106295190032546
0	6.5	predictionMAEsd	Intact	1.7981847376190478
0	6.5	predictionMSE	Intact	8.680787153413755
0	6.5	predictionMSEsd	Intact	13.22960689818373
0	6.5	AIC	Intact	487.47691379186506
0	6.5	adjR2	Intact	0.9613627824155566
0	6.5	devExp	Intact	0.967418762737818
0	6.5	predictionMAE	Defective	1.7981910824958913
0	6.5	predictionMAEsd	Defective	1.135127256213747
0	6.5	predictionMSE	Defective	5.359631167256379
0	6.5	predictionMSEsd	Defective	6.868780765246072
0	6.5	AIC	Defective	870.2975863552496
0	6.5	adjR2	Defective	0.7580893986278499
0	6.5	devExp	Defective	0.7925282351678028
0	6.5	predictionMAE	PlasmaVL	1.9291101106684245
0	6.5	predictionMAEsd	PlasmaVL	0.7538146449672984
0	6.5	predictionMSE	PlasmaVL	7.892105715629854
0	6.5	predictionMSEsd	PlasmaVL	6.429599779108837
0	6.5	AIC	PlasmaVL	1341.3357090173588
0	6.5	adjR2	PlasmaVL	0.6501041822819322
0	6.5	devExp	PlasmaVL	0.6585067479235887
0	7	predictionMAE	Intact	2.3132695490118134
0	7	predictionMAEsd	Intact	1.7960943596851169
0	7	predictionMSE	Intact	8.68738235906651
0	7	predictionMSEsd	Intact	13.240061136451104
0	7	AIC	Intact	486.5186562417514
0	7	adjR2	Intact	0.9615166255714158
0	7	devExp	Intact	0.9675489356317195
0	7	predictionMAE	Defective	1.8118311743359856
0	7	predictionMAEsd	Defective	1.120363543969805
0	7	predictionMSE	Defective	5.387885060029098
0	7	predictionMSEsd	Defective	6.784428227670304
0	7	AIC	Defective	877.5080173516405
0	7	adjR2	Defective	0.7506790934597426
0	7	devExp	Defective	0.7860520439997116
0	7	predictionMAE	PlasmaVL	2.0033105109530016
0	7	predictionMAEsd	PlasmaVL	0.7569475020514319
0	7	predictionMSE	PlasmaVL	8.34345624928265
0	7	predictionMSEsd	PlasmaVL	6.437651273596367
0	7	AIC	PlasmaVL	1358.4802601201984
0	7	adjR2	PlasmaVL	0.6277922654528689
0	7	devExp	PlasmaVL	0.6366033869210279
0	7.5	predictionMAE	Intact	2.3152218959860145
0	7.5	predictionMAEsd	Intact	1.795437516300426
0	7.5	predictionMSE	Intact	8.69651152184835
0	7.5	predictionMSEsd	Intact	13.254109035437065
0	7.5	AIC	Intact	487.6806266184303
0	7.5	adjR2	Intact	0.9613308283771598
0	7.5	devExp	Intact	0.9673921489419134
0	7.5	predictionMAE	Defective	1.8223956876586103
0	7.5	predictionMAEsd	Defective	1.1090740507542758
0	7.5	predictionMSE	Defective	5.415896991737618
0	7.5	predictionMSEsd	Defective	6.711429802218463
0	7.5	AIC	Defective	884.1417992951381
0	7.5	adjR2	Defective	0.7436611255522529
0	7.5	devExp	Defective	0.7799110449346377
0	7.5	predictionMAE	PlasmaVL	2.065035174833786
0	7.5	predictionMAEsd	PlasmaVL	0.7596631767130084
0	7.5	predictionMSE	PlasmaVL	8.76743754908643
0	7.5	predictionMSEsd	PlasmaVL	6.461668103229577
0	7.5	AIC	PlasmaVL	1373.1151936850288
0	7.5	adjR2	PlasmaVL	0.6076067863560862
0	7.5	devExp	PlasmaVL	0.616774677446568
0	8	predictionMAE	Intact	2.3159710326362486
0	8	predictionMAEsd	Intact	1.7966629463733477
0	8	predictionMSE	Intact	8.70720193259279
0	8	predictionMSEsd	Intact	13.2763808636909
0	8	AIC	Intact	489.4454584406441
0	8	adjR2	Intact	0.9610466948465425
0	8	devExp	Intact	0.9671522373705393
0	8	predictionMAE	Defective	1.8304107658671254
0	8	predictionMAEsd	Defective	1.1020209645043646
0	8	predictionMSE	Defective	5.440913499817609
0	8	predictionMSEsd	Defective	6.673185473051717
0	8	AIC	Defective	889.6197728428967
0	8	adjR2	Defective	0.7377147196835976
0	8	devExp	Defective	0.7747014454438039
0	8	predictionMAE	PlasmaVL	2.1127935533029443
0	8	predictionMAEsd	PlasmaVL	0.7601463231095728
0	8	predictionMSE	PlasmaVL	9.133657789668526
0	8	predictionMSEsd	PlasmaVL	6.478838756454726
0	8	AIC	PlasmaVL	1385.4120797078895
0	8	adjR2	PlasmaVL	0.5898053803374845
0	8	devExp	PlasmaVL	0.5992846740897536
0	8.5	predictionMAE	Intact	2.3167741540769025
0	8.5	predictionMAEsd	Intact	1.7980812645588262
0	8.5	predictionMSE	Intact	8.717135607714305
0	8.5	predictionMSEsd	Intact	13.297055754111007
0	8.5	AIC	Intact	485.4611554761453
0	8.5	adjR2	Intact	0.9616861261861426
0	8.5	devExp	Intact	0.9676924847430559
0	8.5	predictionMAE	Defective	1.8351738808433387
0	8.5	predictionMAEsd	Defective	1.0975029468731388
0	8.5	predictionMSE	Defective	5.459006115297366
0	8.5	predictionMSEsd	Defective	6.6713733131705935
0	8.5	AIC	Defective	894.0359345451579
0	8.5	adjR2	Defective	0.7328311692056447
0	8.5	devExp	Defective	0.7704240844124314
0	8.5	predictionMAE	PlasmaVL	2.147876592888088
0	8.5	predictionMAEsd	PlasmaVL	0.7521610234181043
0	8.5	predictionMSE	PlasmaVL	9.385090386530848
0	8.5	predictionMSEsd	PlasmaVL	6.4519014212259655
0	8.5	AIC	PlasmaVL	1395.6935629238542
0	8.5	adjR2	PlasmaVL	0.5742218271952317
0	8.5	devExp	PlasmaVL	0.5839242013845334
0	9	predictionMAE	Intact	2.3180855899719504
0	9	predictionMAEsd	Intact	1.799341449019728
0	9	predictionMSE	Intact	8.729063785217692
0	9	predictionMSEsd	Intact	13.313058708521485
0	9	AIC	Intact	481.4790013887555
0	9	adjR2	Intact	0.9623147544365583
0	9	devExp	Intact	0.9682236074170528
0	9	predictionMAE	Defective	1.8398373199810314
0	9	predictionMAEsd	Defective	1.0923509443395558
0	9	predictionMSE	Defective	5.4749292990901015
0	9	predictionMSEsd	Defective	6.650316375942888
0	9	AIC	Defective	898.2480262692528
0	9	adjR2	Defective	0.7280910104791323
0	9	devExp	Defective	0.7662705756104036
0	9	predictionMAE	PlasmaVL	2.180586515513168
0	9	predictionMAEsd	PlasmaVL	0.7409565957094641
0	9	predictionMSE	PlasmaVL	9.61790868898581
0	9	predictionMSEsd	PlasmaVL	6.421752477742961
0	9	AIC	PlasmaVL	1405.1245312137683
0	9	adjR2	PlasmaVL	0.5593365037018686
0	9	devExp	PlasmaVL	0.5692775278737188
0	9.5	predictionMAE	Intact	2.3192100973509184
0	9.5	predictionMAEsd	Intact	1.799886503376882
0	9.5	predictionMSE	Intact	8.738466216338036
0	9.5	predictionMSEsd	Intact	13.317399575101641
0	9.5	AIC	Intact	477.60256391455346
0	9.5	adjR2	Intact	0.9629168067062458
0	9.5	devExp	Intact	0.9687322633491171
0	9.5	predictionMAE	Defective	1.848461584508803
0	9.5	predictionMAEsd	Defective	1.0843539299997642
0	9.5	predictionMSE	Defective	5.487705365114661
0	9.5	predictionMSEsd	Defective	6.59522642826731
0	9.5	AIC	Defective	902.4443122881407
0	9.5	adjR2	Defective	0.7232727409885596
0	9.5	devExp	Defective	0.7620364861815498
0	9.5	predictionMAE	PlasmaVL	2.214754501533989
0	9.5	predictionMAEsd	PlasmaVL	0.7344104366005252
0	9.5	predictionMSE	PlasmaVL	9.859811804379547
0	9.5	predictionMSEsd	PlasmaVL	6.449534484994847
0	9.5	AIC	PlasmaVL	1414.0142246510286
0	9.5	adjR2	PlasmaVL	0.5448585833688748
0	9.5	devExp	PlasmaVL	0.5550497445110141
0	10	predictionMAE	Intact	2.319149896607533
0	10	predictionMAEsd	Intact	1.8000513530173532
0	10	predictionMSE	Intact	8.741663224166835
0	10	predictionMSEsd	Intact	13.314436352343245
0	10	AIC	Intact	475.46347506110186
0	10	adjR2	Intact	0.9632449884752363
0	10	devExp	Intact	0.9690095314150495
0	10	predictionMAE	Defective	1.8562448922766108
0	10	predictionMAEsd	Defective	1.0782084659865188
0	10	predictionMSE	Defective	5.500828692225664
0	10	predictionMSEsd	Defective	6.547427896822901
0	10	AIC	Defective	906.5085536502229
0	10	adjR2	Defective	0.718502066215416
0	10	devExp	Defective	0.7578397716302668
0	10	predictionMAE	PlasmaVL	2.2463461808020244
0	10	predictionMAEsd	PlasmaVL	0.7317461854313203
0	10	predictionMSE	PlasmaVL	10.11861355049165
0	10	predictionMSEsd	PlasmaVL	6.51012842825356
0	10	AIC	PlasmaVL	1422.462669770316
0	10	adjR2	PlasmaVL	0.5306696687047474
0	10	devExp	PlasmaVL	0.5411117693164849
0	10.5	predictionMAE	Intact	2.319728442470636
0	10.5	predictionMAEsd	Intact	1.7990081343985285
0	10.5	predictionMSE	Intact	8.743283089322663
0	10.5	predictionMSEsd	Intact	13.307120979156707
0	10.5	AIC	Intact	475.7284532388572
0	10.5	adjR2	Intact	0.9632047110691297
0	10.5	devExp	Intact	0.9689755712134808
0	10.5	predictionMAE	Defective	1.863882176798848
0	10.5	predictionMAEsd	Defective	1.0714804495253292
0	10.5	predictionMSE	Defective	5.514697040589665
0	10.5	predictionMSEsd	Defective	6.490660009031932
0	10.5	AIC	Defective	910.4415669803456
0	10.5	adjR2	Defective	0.7136165565450626
0	10.5	devExp	Defective	0.7535396598629288
0	10.5	predictionMAE	PlasmaVL	2.2742338452714845
0	10.5	predictionMAEsd	PlasmaVL	0.7291391232404842
0	10.5	predictionMSE	PlasmaVL	10.383861484814265
0	10.5	predictionMSEsd	PlasmaVL	6.57126198079065
0	10.5	AIC	PlasmaVL	1430.407533513032
0	10.5	adjR2	PlasmaVL	0.5169181670236014
0	10.5	devExp	PlasmaVL	0.5275983133123908
0	11	predictionMAE	Intact	2.320086299140982
0	11	predictionMAEsd	Intact	1.7976944666608377
0	11	predictionMSE	Intact	8.743604663742769
0	11	predictionMSEsd	Intact	13.2950327512247
0	11	AIC	Intact	477.8374968017236
0	11	adjR2	Intact	0.9628811708956315
0	11	devExp	Intact	0.9687023505988455
0	11	predictionMAE	Defective	1.8721435337730685
0	11	predictionMAEsd	Defective	1.0634126111805509
0	11	predictionMSE	Defective	5.529202972860255
0	11	predictionMSEsd	Defective	6.4254258606122505
0	11	AIC	Defective	914.2197305648936
0	11	adjR2	Defective	0.7087220500221096
0	11	devExp	Defective	0.7492291736623706
0	11	predictionMAE	PlasmaVL	2.3120091444222663
0	11	predictionMAEsd	PlasmaVL	0.7228536685603173
0	11	predictionMSE	PlasmaVL	10.653372078691495
0	11	predictionMSEsd	PlasmaVL	6.633360098096304
0	11	AIC	PlasmaVL	1437.8443022849465
0	11	adjR2	PlasmaVL	0.5036758082000796
0	11	devExp	PlasmaVL	0.5145798375321694
0	11.5	predictionMAE	Intact	2.320200957558707
0	11.5	predictionMAEsd	Intact	1.7963362624960024
0	11.5	predictionMSE	Intact	8.743230898316785
0	11.5	predictionMSEsd	Intact	13.280985838254887
0	11.5	AIC	Intact	481.23181265508316
0	11.5	adjR2	Intact	0.9623545280028698
0	11.5	devExp	Intact	0.9682575594122195
0	11.5	predictionMAE	Defective	1.8974080227771022
0	11.5	predictionMAEsd	Defective	1.11569196720732
0	11.5	predictionMSE	Defective	5.739236702426605
0	11.5	predictionMSEsd	Defective	7.0841248032355155
0	11.5	AIC	Defective	918.0136915859814
0	11.5	adjR2	Defective	0.7039094991766107
0	11.5	devExp	Defective	0.7449882161786526
0	11.5	predictionMAE	PlasmaVL	2.351551066180038
0	11.5	predictionMAEsd	PlasmaVL	0.7161079652439238
0	11.5	predictionMSE	PlasmaVL	10.934550601524927
0	11.5	predictionMSEsd	PlasmaVL	6.703338238479166
0	11.5	AIC	PlasmaVL	1444.7956176676944
0	11.5	adjR2	PlasmaVL	0.4909679982365077
0	11.5	devExp	PlasmaVL	0.5020840614541457
0	12	predictionMAE	Intact	2.320375558951793
0	12	predictionMAEsd	Intact	1.7948394108370167
0	12	predictionMSE	Intact	8.743028755997312
0	12	predictionMSEsd	Intact	13.262659246572007
0	12	AIC	Intact	485.32708211019474
0	12	adjR2	Intact	0.9617090707981631
0	12	devExp	Intact	0.9677123852357615
0	12	predictionMAE	Defective	1.9032079384392953
0	12	predictionMAEsd	Defective	1.1059245788160665
0	12	predictionMSE	Defective	5.748140612080364
0	12	predictionMSEsd	Defective	6.985530012425875
0	12	AIC	Defective	921.6117479253899
0	12	adjR2	Defective	0.699354490194435
0	12	devExp	Defective	0.740975355902321
0	12	predictionMAE	PlasmaVL	2.3854108687156117
0	12	predictionMAEsd	PlasmaVL	0.7061341121364461
0	12	predictionMSE	PlasmaVL	11.20334862592255
0	12	predictionMSEsd	PlasmaVL	6.7667212074980405
0	12	AIC	PlasmaVL	1451.136698177853
0	12	adjR2	PlasmaVL	0.4790859820345392
0	12	devExp	PlasmaVL	0.4903946084786249
0	12.5	predictionMAE	Intact	2.3219608862226244
0	12.5	predictionMAEsd	Intact	1.7934081317191877
0	12.5	predictionMSE	Intact	8.7476721188694
0	12.5	predictionMSEsd	Intact	13.249598791803285
0	12.5	AIC	Intact	486.75592493351905
0	12.5	adjR2	Intact	0.9614812471495752
0	12.5	devExp	Intact	0.9675199445652607
0	12.5	predictionMAE	Defective	1.9063714291365268
0	12.5	predictionMAEsd	Defective	1.095046823408149
0	12.5	predictionMSE	Defective	5.743863686526375
0	12.5	predictionMSEsd	Defective	6.876734212784831
0	12.5	AIC	Defective	924.4332408407522
0	12.5	adjR2	Defective	0.6957442286747748
0	12.5	devExp	Defective	0.737791290232178
0	12.5	predictionMAE	PlasmaVL	2.412763027945411
0	12.5	predictionMAEsd	PlasmaVL	0.6966460854236022
0	12.5	predictionMSE	PlasmaVL	11.394253973249743
0	12.5	predictionMSEsd	PlasmaVL	6.800142121859885
0	12.5	AIC	PlasmaVL	1456.4730263747615
0	12.5	adjR2	PlasmaVL	0.4689268215876299
0	12.5	devExp	PlasmaVL	0.4804372436398636
0	13	predictionMAE	Intact	2.32281052264088
0	13	predictionMAEsd	Intact	1.7914802520777031
0	13	predictionMSE	Intact	8.747198770802227
0	13	predictionMSEsd	Intact	13.231696347378785
0	13	AIC	Intact	488.324335762896
0	13	adjR2	Intact	0.9612294656478404
0	13	devExp	Intact	0.9673072307271705
0	13	predictionMAE	Defective	1.893120170397661
0	13	predictionMAEsd	Defective	1.0334650951969497
0	13	predictionMSE	Defective	5.5702734957919
0	13	predictionMSEsd	Defective	6.143893716130812
0	13	AIC	Defective	927.177035916275
0	13	adjR2	Defective	0.6921977901195129
0	13	devExp	Defective	0.7346543476782279
0	13	predictionMAE	PlasmaVL	2.4380276378370596
0	13	predictionMAEsd	PlasmaVL	0.6876122761863409
0	13	predictionMSE	PlasmaVL	11.566640965228586
0	13	predictionMSEsd	PlasmaVL	6.841874505763589
0	13	AIC	PlasmaVL	1461.3429870579428
0	13	adjR2	PlasmaVL	0.45947858325325996
0	13	devExp	PlasmaVL	0.4711735600499834
0	13.5	predictionMAE	Intact	2.3231042136903524
0	13.5	predictionMAEsd	Intact	1.7892847359063673
0	13.5	predictionMSE	Intact	8.74369929371821
0	13.5	predictionMSEsd	Intact	13.210048996206183
0	13.5	AIC	Intact	490.47749307940256
0	13.5	adjR2	Intact	0.9608803663916683
0	13.5	devExp	Intact	0.9670122615678786
0	13.5	predictionMAE	Defective	1.9117826345160762
0	13.5	predictionMAEsd	Defective	1.0827711341002353
0	13.5	predictionMSE	Defective	5.750857236655074
0	13.5	predictionMSEsd	Defective	6.748893487031974
0	13.5	AIC	Defective	930.1458460307949
0	13.5	adjR2	Defective	0.6883182705033589
0	13.5	devExp	Defective	0.7312207178828263
0	13.5	predictionMAE	PlasmaVL	2.4584738287217927
0	13.5	predictionMAEsd	PlasmaVL	0.679034257610993
0	13.5	predictionMSE	PlasmaVL	11.71208687878847
0	13.5	predictionMSEsd	PlasmaVL	6.874926884126625
0	13.5	AIC	PlasmaVL	1465.8490262293344
0	13.5	adjR2	PlasmaVL	0.45060912021561383
0	13.5	devExp	PlasmaVL	0.46249263299916693
0	14	predictionMAE	Intact	2.3224490435943905
0	14	predictionMAEsd	Intact	1.7877494296042216
0	14	predictionMSE	Intact	8.737768630889052
0	14	predictionMSEsd	Intact	13.192867061699353
0	14	AIC	Intact	492.01462421350726
0	14	adjR2	Intact	0.9606284805168235
0	14	devExp	Intact	0.9667994252993722
0	14	predictionMAE	Defective	1.913739937194075
0	14	predictionMAEsd	Defective	1.079286656910825
0	14	predictionMSE	Defective	5.7632489013219095
0	14	predictionMSEsd	Defective	6.7013931357996785
0	14	AIC	Defective	932.9916445708948
0	14	adjR2	Defective	0.6845580082094931
0	14	devExp	Defective	0.727898795447585
0	14	predictionMAE	PlasmaVL	2.4772382747312562
0	14	predictionMAEsd	PlasmaVL	0.6743276791071624
0	14	predictionMSE	PlasmaVL	11.858589675324216
0	14	predictionMSEsd	PlasmaVL	6.926689832088183
0	14	AIC	PlasmaVL	1470.1968520228845
0	14	adjR2	PlasmaVL	0.4418804632333909
0	14	devExp	PlasmaVL	0.4539265119943532
0	14.5	predictionMAE	Intact	2.3214956515620866
0	14.5	predictionMAEsd	Intact	1.7870848555567493
0	14.5	predictionMSE	Intact	8.734054847889373
0	14.5	predictionMSEsd	Intact	13.181171370862732
0	14.5	AIC	Intact	493.9778949162077
0	14.5	adjR2	Intact	0.9603021217958362
0	14.5	devExp	Intact	0.9665236975762799
0	14.5	predictionMAE	Defective	1.9148880439238138
0	14.5	predictionMAEsd	Defective	1.075094052911359
0	14.5	predictionMSE	Defective	5.770500574293464
0	14.5	predictionMSEsd	Defective	6.644964286917781
0	14.5	AIC	Defective	935.7365488392077
0	14.5	adjR2	Defective	0.6808864832172767
0	14.5	devExp	Defective	0.7246529690860933
0	14.5	predictionMAE	PlasmaVL	2.4943499156240065
0	14.5	predictionMAEsd	PlasmaVL	0.6712501251336284
0	14.5	predictionMSE	PlasmaVL	12.014973304897154
0	14.5	predictionMSEsd	PlasmaVL	6.994929022053302
0	14.5	AIC	PlasmaVL	1474.4051207566006
0	14.5	adjR2	PlasmaVL	0.4332493166403585
0	14.5	devExp	PlasmaVL	0.44542038604494516
0	15	predictionMAE	Intact	2.320360743874329
0	15	predictionMAEsd	Intact	1.7862332158800482
0	15	predictionMSE	Intact	8.729543801431902
0	15	predictionMSEsd	Intact	13.165994959442546
0	15	AIC	Intact	496.8790591892454
0	15	adjR2	Intact	0.959819250124566
0	15	devExp	Intact	0.9661157266763138
0	15	predictionMAE	Defective	1.9170906784344197
0	15	predictionMAEsd	Defective	1.0698166387272157
0	15	predictionMSE	Defective	5.777963358902844
0	15	predictionMSEsd	Defective	6.578432009501005
0	15	AIC	Defective	938.4792365317185
0	15	adjR2	Defective	0.6771760581920163
0	15	devExp	Defective	0.7213710796418763
0	15	predictionMAE	PlasmaVL	2.5157661448810966
0	15	predictionMAEsd	PlasmaVL	0.6836612537653071
0	15	predictionMSE	PlasmaVL	12.3014669814523
0	15	predictionMSEsd	PlasmaVL	7.380198529201253
0	15	AIC	PlasmaVL	1478.5241954761118
0	15	adjR2	PlasmaVL	0.42467360300410484
0	15	devExp	PlasmaVL	0.43696930423590674
0	15.5	predictionMAE	Intact	2.3189296178969787
0	15.5	predictionMAEsd	Intact	1.7852843386613704
0	15.5	predictionMSE	Intact	8.723491700465575
0	15.5	predictionMSEsd	Intact	13.149426623185672
0	15.5	AIC	Intact	500.3234450475054
0	15.5	adjR2	Intact	0.9592397159681639
0	15.5	devExp	Intact	0.9656260503455089
0	15.5	predictionMAE	Defective	1.9192237283379265
0	15.5	predictionMAEsd	Defective	1.0644048037492593
0	15.5	predictionMSE	Defective	5.784399338464804
0	15.5	predictionMSEsd	Defective	6.509451640863108
0	15.5	AIC	Defective	941.1523893222925
0	15.5	adjR2	Defective	0.673516685757869
0	15.5	devExp	Defective	0.71813008197303
0	15.5	predictionMAE	PlasmaVL	2.531794900526606
0	15.5	predictionMAEsd	PlasmaVL	0.6856606849149041
0	15.5	predictionMSE	PlasmaVL	12.479179227665684
0	15.5	predictionMSEsd	PlasmaVL	7.449672185731034
0	15.5	AIC	PlasmaVL	1482.3904886715568
0	15.5	adjR2	PlasmaVL	0.4165130971811215
0	15.5	devExp	PlasmaVL	0.4289314904479016
0	16	predictionMAE	Intact	2.3172232305355784
0	16	predictionMAEsd	Intact	1.7841390134169852
0	16	predictionMSE	Intact	8.715817140386726
0	16	predictionMSEsd	Intact	13.129594463295623
0	16	AIC	Intact	504.1925056080499
0	16	adjR2	Intact	0.9585791114107738
0	16	devExp	Intact	0.9650678324821257
0	16	predictionMAE	Defective	1.920845191630776
0	16	predictionMAEsd	Defective	1.0591545866171546
0	16	predictionMSE	Defective	5.7906070340609
0	16	predictionMSEsd	Defective	6.436746371385871
0	16	AIC	Defective	943.7386720806286
0	16	adjR2	Defective	0.6699355870875672
0	16	devExp	Defective	0.7149550238658773
0	16	predictionMAE	PlasmaVL	2.552251504795765
0	16	predictionMAEsd	PlasmaVL	0.6870872824403472
0	16	predictionMSE	PlasmaVL	12.662324863442462
0	16	predictionMSEsd	PlasmaVL	7.516556251271573
0	16	AIC	PlasmaVL	1485.9691472253473
0	16	adjR2	PlasmaVL	0.40886169333671685
0	16	devExp	PlasmaVL	0.42139807624352243
0	16.5	predictionMAE	Intact	2.3174769593745035
0	16.5	predictionMAEsd	Intact	1.7835993316502594
0	16.5	predictionMSE	Intact	8.718897619588269
0	16.5	predictionMSEsd	Intact	13.12192232790943
0	16.5	AIC	Intact	507.4928121803708
0	16.5	adjR2	Intact	0.9580072540945633
0	16.5	devExp	Intact	0.964584610021963
0	16.5	predictionMAE	Defective	1.9215773308946023
0	16.5	predictionMAEsd	Defective	1.051892245487375
0	16.5	predictionMSE	Defective	5.781821221652471
0	16.5	predictionMSEsd	Defective	6.351874836644079
0	16.5	AIC	Defective	945.7628962582371
0	16.5	adjR2	Defective	0.6670996633171499
0	16.5	devExp	Defective	0.7124321715579401
0	16.5	predictionMAE	PlasmaVL	2.5707175763749763
0	16.5	predictionMAEsd	PlasmaVL	0.6886921348086407
0	16.5	predictionMSE	PlasmaVL	12.801590329880863
0	16.5	predictionMSEsd	PlasmaVL	7.570066322313949
0	16.5	AIC	PlasmaVL	1489.1453154394524
0	16.5	adjR2	PlasmaVL	0.4019730933768516
0	16.5	devExp	PlasmaVL	0.41460571985432915
0	17	predictionMAE	Intact	2.3173470085706294
0	17	predictionMAEsd	Intact	1.782997877078294
0	17	predictionMSE	Intact	8.719155411066808
0	17	predictionMSEsd	Intact	13.110308074681727
0	17	AIC	Intact	510.27534033082856
0	17	adjR2	Intact	0.9575189984596628
0	17	devExp	Intact	0.9641720223753408
0	17	predictionMAE	Defective	1.9235353471152987
0	17	predictionMAEsd	Defective	1.045255490527982
0	17	predictionMSE	Defective	5.773279902467805
0	17	predictionMSEsd	Defective	6.284681651551556
0	17	AIC	Defective	947.4390966261633
0	17	adjR2	Defective	0.6647355205203689
0	17	devExp	Defective	0.7103323528351122
0	17	predictionMAE	PlasmaVL	2.591357235879986
0	17	predictionMAEsd	PlasmaVL	0.6875850899077891
0	17	predictionMSE	PlasmaVL	12.911561981148688
0	17	predictionMSEsd	PlasmaVL	7.612719211609553
0	17	AIC	PlasmaVL	1491.971790872391
0	17	adjR2	PlasmaVL	0.3957343502946513
0	17	devExp	PlasmaVL	0.4084254036823165
0	17.5	predictionMAE	Intact	2.3163965322975315
0	17.5	predictionMAEsd	Intact	1.7828044316956702
0	17.5	predictionMSE	Intact	8.717204692912382
0	17.5	predictionMSEsd	Intact	13.099253985060825
0	17.5	AIC	Intact	513.4192900871587
0	17.5	adjR2	Intact	0.9569604821832393
0	17.5	devExp	Intact	0.9636999868153381
0	17.5	predictionMAE	Defective	1.9253415715063478
0	17.5	predictionMAEsd	Defective	1.0407182686953458
0	17.5	predictionMSE	Defective	5.772139853159139
0	17.5	predictionMSEsd	Defective	6.246250200556655
0	17.5	AIC	Defective	949.0674802226171
0	17.5	adjR2	Defective	0.662422094097442
0	17.5	devExp	Defective	0.7082758246938277
0	17.5	predictionMAE	PlasmaVL	2.6109590559989098
0	17.5	predictionMAEsd	PlasmaVL	0.6858752056824001
0	17.5	predictionMSE	PlasmaVL	12.999917956433189
0	17.5	predictionMSEsd	PlasmaVL	7.642766945866006
0	17.5	AIC	PlasmaVL	1494.5534725403706
0	17.5	adjR2	PlasmaVL	0.3899902432672393
0	17.5	devExp	PlasmaVL	0.4027421607436188
0	18	predictionMAE	Intact	2.315989140117194
0	18	predictionMAEsd	Intact	1.7818982042255829
0	18	predictionMSE	Intact	8.71609807442597
0	18	predictionMSEsd	Intact	13.082692313662127
0	18	AIC	Intact	517.2257562336267
0	18	adjR2	Intact	0.9562744496154039
0	18	devExp	Intact	0.9631201580274118
0	18	predictionMAE	Defective	1.9292328744332954
0	18	predictionMAEsd	Defective	1.0369605972509088
0	18	predictionMSE	Defective	5.778237420036156
0	18	predictionMSEsd	Defective	6.21290208614461
0	18	AIC	Defective	950.7542686259512
0	18	adjR2	Defective	0.6600118178447252
0	18	devExp	Defective	0.706136747752789
0	18	predictionMAE	PlasmaVL	2.6280510559930836
0	18	predictionMAEsd	PlasmaVL	0.6837220284779614
0	18	predictionMSE	PlasmaVL	13.085877710424684
0	18	predictionMSEsd	PlasmaVL	7.672857710800876
0	18	AIC	PlasmaVL	1497.0387389697555
0	18	adjR2	PlasmaVL	0.3844188382457078
0	18	devExp	PlasmaVL	0.3972392362142767
0	18.5	predictionMAE	Intact	2.3155398471410473
0	18.5	predictionMAEsd	Intact	1.781086895594832
0	18.5	predictionMSE	Intact	8.715434961555706
0	18.5	predictionMSEsd	Intact	13.065972443064242
0	18.5	AIC	Intact	521.3149156201955
0	18.5	adjR2	Intact	0.9555252790446492
0	18.5	devExp	Intact	0.9624869245539074
0	18.5	predictionMAE	Defective	1.9343568784446146
0	18.5	predictionMAEsd	Defective	1.0323170843220988
0	18.5	predictionMSE	Defective	5.787589307613282
0	18.5	predictionMSEsd	Defective	6.167695816078633
0	18.5	AIC	Defective	952.6021356327012
0	18.5	adjR2	Defective	0.6573524334410699
0	18.5	devExp	Defective	0.7037770925386414
0	18.5	predictionMAE	PlasmaVL	2.6442115240513395
0	18.5	predictionMAEsd	PlasmaVL	0.6828992937183025
0	18.5	predictionMSE	PlasmaVL	13.192030234657413
0	18.5	predictionMSEsd	PlasmaVL	7.711834174597396
0	18.5	AIC	PlasmaVL	1499.526502096422
0	18.5	adjR2	PlasmaVL	0.3787922326715808
0	18.5	devExp	PlasmaVL	0.3916791684180279
0	19	predictionMAE	Intact	2.314944227950678
0	19	predictionMAEsd	Intact	1.7797094908953954
0	19	predictionMSE	Intact	8.712870218190892
0	19	predictionMSEsd	Intact	13.039424804157052
0	19	AIC	Intact	525.81412249148525
0	19	adjR2	Intact	0.9546861377957673
0	19	devExp	Intact	0.9617775977931203
0	19	predictionMAE	Defective	1.940224420141223
0	19	predictionMAEsd	Defective	1.0262579645348626
0	19	predictionMSE	Defective	5.797969952285217
0	19	predictionMSEsd	Defective	6.1063989333607855
0	19	AIC	Defective	954.4789082948031
0	19	adjR2	Defective	0.6546299753425378
0	19	devExp	Defective	0.7013606640278728
0	19	predictionMAE	PlasmaVL	2.660694651897988
0	19	predictionMAEsd	PlasmaVL	0.6832795407077065
0	19	predictionMSE	PlasmaVL	13.326210342020449
0	19	predictionMSEsd	PlasmaVL	7.766878948130492
0	19	AIC	PlasmaVL	1502.0152496099731
0	19	adjR2	PlasmaVL	0.3731113623885529
0	19	devExp	PlasmaVL	0.38606466742260304
0	19.5	predictionMAE	Intact	2.31413477107644
0	19.5	predictionMAEsd	Intact	1.777948778617345
0	19.5	predictionMSE	Intact	8.708853637856933
0	19.5	predictionMSEsd	Intact	13.005707664270888
0	19.5	AIC	Intact	530.623685257299
0	19.5	adjR2	Intact	0.953771583323493
0	19.5	devExp	Intact	0.9610044665789584
0	19.5	predictionMAE	Defective	1.946347071658279
0	19.5	predictionMAEsd	Defective	1.0188120456411685
0	19.5	predictionMSE	Defective	5.808895872508693
0	19.5	predictionMSEsd	Defective	6.025366493399015
0	19.5	AIC	Defective	956.369714606446
0	19.5	adjR2	Defective	0.6518650879331267
0	19.5	devExp	Defective	0.6989057336719171
0	19.5	predictionMAE	PlasmaVL	2.679515439064012
0	19.5	predictionMAEsd	PlasmaVL	0.6824261057996456
0	19.5	predictionMSE	PlasmaVL	13.489434369949487
0	19.5	predictionMSEsd	PlasmaVL	7.837865549498426
0	19.5	AIC	PlasmaVL	1504.4792265631522
0	19.5	adjR2	PlasmaVL	0.36743292289311236
0	19.5	devExp	PlasmaVL	0.3804501518945974
0	20	predictionMAE	Intact	2.3124737491627063
0	20	predictionMAEsd	Intact	1.7753027633500424
0	20	predictionMSE	Intact	8.698276053635258
0	20	predictionMSEsd	Intact	12.961301266362723
0	20	AIC	Intact	535.6310945124279
0	20	adjR2	Intact	0.9527997579095994
0	20	devExp	Intact	0.9601828327190305
0	20	predictionMAE	Defective	1.9525697754990408
0	20	predictionMAEsd	Defective	1.0100238434437863
0	20	predictionMSE	Defective	5.820285530712454
0	20	predictionMSEsd	Defective	5.929328658693679
0	20	AIC	Defective	958.1983421786118
0	20	adjR2	Defective	0.6491711788633288
0	20	devExp	Defective	0.6965147374621534
0	20	predictionMAE	PlasmaVL	2.698445134853084
0	20	predictionMAEsd	PlasmaVL	0.6832309284393315
0	20	predictionMSE	PlasmaVL	13.67191503980906
0	20	predictionMSEsd	PlasmaVL	7.918025655308365
0	20	AIC	PlasmaVL	1506.852356771446
0	20	adjR2	PlasmaVL	0.361908896207108
0	20	devExp	PlasmaVL	0.374983590425799
0	20.5	predictionMAE	Intact	2.3109073022843285
0	20.5	predictionMAEsd	Intact	1.7736324885017403
0	20.5	predictionMSE	Intact	8.689579915871464
0	20.5	predictionMSEsd	Intact	12.928473673485648
0	20.5	AIC	Intact	539.3153115502992
0	20.5	adjR2	Intact	0.9520716827607025
0	20.5	devExp	Intact	0.9595672105221232
0	20.5	predictionMAE	Defective	1.957783512081912
0	20.5	predictionMAEsd	Defective	1.0043871300310032
0	20.5	predictionMSE	Defective	5.835006176037199
0	20.5	predictionMSEsd	Defective	5.8662777490939195
0	20.5	AIC	Defective	959.8746020998008
0	20.5	adjR2	Defective	0.6466825294084606
0	20.5	devExp	Defective	0.694304470750132
0	20.5	predictionMAE	PlasmaVL	2.7102086403860985
0	20.5	predictionMAEsd	PlasmaVL	0.6820453331026658
0	20.5	predictionMSE	PlasmaVL	13.76354995547521
0	20.5	predictionMSEsd	PlasmaVL	7.957285184191997
0	20.5	AIC	PlasmaVL	1508.6061613153263
0	20.5	adjR2	PlasmaVL	0.35784434564541656
0	20.5	devExp	PlasmaVL	0.37099417643372545
0	21	predictionMAE	Intact	2.309677742492491
0	21	predictionMAEsd	Intact	1.773452327329578
0	21	predictionMSE	Intact	8.685861527573607
0	21	predictionMSEsd	Intact	12.916057543781635
0	21	AIC	Intact	541.8017647057782
0	21	adjR2	Intact	0.9515739425108304
0	21	devExp	Intact	0.9591463009281667
0	21	predictionMAE	Defective	1.9622750863095197
0	21	predictionMAEsd	Defective	1.004023160734999
0	21	predictionMSE	Defective	5.859476437186995
0	21	predictionMSEsd	Defective	5.854930662357563
0	21	AIC	Defective	961.3360786346091
0	21	adjR2	Defective	0.6444988771635841
0	21	devExp	Defective	0.6923657406505518
0	21	predictionMAE	PlasmaVL	2.71989230129934
0	21	predictionMAEsd	PlasmaVL	0.6790527873933967
0	21	predictionMSE	PlasmaVL	13.836246907915971
0	21	predictionMSEsd	PlasmaVL	7.995036497257177
0	21	AIC	PlasmaVL	1510.1588931317488
0	21	adjR2	PlasmaVL	0.3542493062631642
0	21	devExp	PlasmaVL	0.36748285667760694
0	21.5	predictionMAE	Intact	2.309224511619004
0	21.5	predictionMAEsd	Intact	1.7738964481891093
0	21.5	predictionMSE	Intact	8.68579360623246
0	21.5	predictionMSEsd	Intact	12.913257088264531
0	21.5	AIC	Intact	542.9047463296855
0	21.5	adjR2	Intact	0.9513514730328003
0	21.5	devExp	Intact	0.9589581343773215
0	21.5	predictionMAE	Defective	1.9633572936348245
0	21.5	predictionMAEsd	Defective	1.0021161272371264
0	21.5	predictionMSE	Defective	5.862505634156223
0	21.5	predictionMSEsd	Defective	5.828239018527093
0	21.5	AIC	Defective	962.3875390175326
0	21.5	adjR2	Defective	0.642914439811487
0	21.5	devExp	Defective	0.6909519180854522
0	21.5	predictionMAE	PlasmaVL	2.726584924626555
0	21.5	predictionMAEsd	PlasmaVL	0.6784708203441742
0	21.5	predictionMSE	PlasmaVL	13.860408395957158
0	21.5	predictionMSEsd	PlasmaVL	8.00831785861341
0	21.5	AIC	PlasmaVL	1511.4365496549078
0	21.5	adjR2	PlasmaVL	0.3512517517967192
0	21.5	devExp	PlasmaVL	0.3645382795490376
0	22	predictionMAE	Intact	2.308510585646775
0	22	predictionMAEsd	Intact	1.7738014263687527
0	22	predictionMSE	Intact	8.682413173409202
0	22	predictionMSEsd	Intact	12.903837615323686
0	22	AIC	Intact	544.237443787973
0	22	adjR2	Intact	0.9510813146332311
0	22	devExp	Intact	0.9587296406347795
0	22	predictionMAE	Defective	1.9644993829876336
0	22	predictionMAEsd	Defective	1.0013583853801011
0	22	predictionMSE	Defective	5.868211587271696
0	22	predictionMSEsd	Defective	5.819909087215846
0	22	AIC	Defective	963.3572708695272
0	22	adjR2	Defective	0.6414467081932385
0	22	devExp	Defective	0.6896418286645726
0	22	predictionMAE	PlasmaVL	2.735530779257111
0	22	predictionMAEsd	PlasmaVL	0.678523360296625
0	22	predictionMSE	PlasmaVL	13.890249045315345
0	22	predictionMSEsd	PlasmaVL	8.021708929776493
0	22	AIC	PlasmaVL	1512.7167975423565
0	22	adjR2	PlasmaVL	0.348210414745176
0	22	devExp	PlasmaVL	0.3615343304080569
0	22.5	predictionMAE	Intact	2.3073560403650455
0	22.5	predictionMAEsd	Intact	1.7736768615900513
0	22.5	predictionMSE	Intact	8.67733557678118
0	22.5	predictionMSEsd	Intact	12.88858681504537
0	22.5	AIC	Intact	545.8897115039158
0	22.5	adjR2	Intact	0.9507442992259837
0	22.5	devExp	Intact	0.9584446078827417
0	22.5	predictionMAE	Defective	1.9669678223364182
0	22.5	predictionMAEsd	Defective	0.9997849457426319
0	22.5	predictionMSE	Defective	5.875197630811062
0	22.5	predictionMSEsd	Defective	5.803144272093393
0	22.5	AIC	Defective	964.369111785321
0	22.5	adjR2	Defective	0.6399090161318571
0	22.5	devExp	Defective	0.6882693459263711
0	22.5	predictionMAE	PlasmaVL	2.749959891019639
0	22.5	predictionMAEsd	PlasmaVL	0.6787860495648957
0	22.5	predictionMSE	PlasmaVL	13.950532736643938
0	22.5	predictionMSEsd	PlasmaVL	8.047376315002145
0	22.5	AIC	PlasmaVL	1514.0354477136202
0	22.5	adjR2	PlasmaVL	0.3450617842709882
0	22.5	devExp	PlasmaVL	0.3584235049546757
0	23	predictionMAE	Intact	2.3052528043637874
0	23	predictionMAEsd	Intact	1.7735777723226178
0	23	predictionMSE	Intact	8.669364133140952
0	23	predictionMSEsd	Intact	12.861475606124934
0	23	AIC	Intact	547.8312947111483
0	23	adjR2	Intact	0.9503453079794104
0	23	devExp	Intact	0.9581071583315558
0	23	predictionMAE	Defective	1.970304058106758
0	23	predictionMAEsd	Defective	0.9968297569076718
0	23	predictionMSE	Defective	5.883018375762354
0	23	predictionMSEsd	Defective	5.767163473277712
0	23	AIC	Defective	965.41739750561635
0	23	adjR2	Defective	0.6383091663309775
0	23	devExp	Defective	0.6868413779188222
0	23	predictionMAE	PlasmaVL	2.7719047076249734
0	23	predictionMAEsd	PlasmaVL	0.6843182264984471
0	23	predictionMSE	PlasmaVL	14.078215406684446
0	23	predictionMSEsd	PlasmaVL	8.109879649012894
0	23	AIC	PlasmaVL	1515.363267593431
0	23	adjR2	PlasmaVL	0.3418604523590606
0	23	devExp	PlasmaVL	0.3552499947183623
0	23.5	predictionMAE	Intact	2.3046172018093567
0	23.5	predictionMAEsd	Intact	1.7705018313554133
0	23.5	predictionMSE	Intact	8.657345072310294
0	23.5	predictionMSEsd	Intact	12.807955293484527
0	23.5	AIC	Intact	550.0322725498955
0	23.5	adjR2	Intact	0.9498891033203559
0	23.5	devExp	Intact	0.9577213135095364
0	23.5	predictionMAE	Defective	1.9743180541285543
0	23.5	predictionMAEsd	Defective	0.9905745324424596
0	23.5	predictionMSE	Defective	5.887427061256411
0	23.5	predictionMSEsd	Defective	5.6827721446429695
0	23.5	AIC	Defective	966.4967752112858
0	23.5	adjR2	Defective	0.636654606287545
0	23.5	devExp	Defective	0.6853645222123216
0	23.5	predictionMAE	PlasmaVL	2.815606182775301
0	23.5	predictionMAEsd	PlasmaVL	0.6987808844337877
0	23.5	predictionMSE	PlasmaVL	14.456403677542307
0	23.5	predictionMSEsd	PlasmaVL	8.339896373909781
0	23.5	AIC	PlasmaVL	1516.7150678390344
0	23.5	adjR2	PlasmaVL	0.3385811826491205
0	23.5	devExp	PlasmaVL	0.3519963169155882
0	24	predictionMAE	Intact	2.304737156709211
0	24	predictionMAEsd	Intact	1.7633582430094128
0	24	predictionMSE	Intact	8.642797246874856
0	24	predictionMSEsd	Intact	12.711398254478782
0	24	AIC	Intact	552.3857589466104
0	24	adjR2	Intact	0.9493966499824338
0	24	devExp	Intact	0.9573048008058755
0	24	predictionMAE	Defective	1.9810150366217705
0	24	predictionMAEsd	Defective	0.9794318532067766
0	24	predictionMSE	Defective	5.884422195689078
0	24	predictionMSEsd	Defective	5.511947421714796
0	24	AIC	Defective	967.5551313704178
0	24	adjR2	Defective	0.6350243901632371
0	24	devExp	Defective	0.6839083692801997
0	24	predictionMAE	PlasmaVL	2.8611835535482304
0	24	predictionMAEsd	PlasmaVL	0.7064251447168296
0	24	predictionMSE	PlasmaVL	14.902976004514962
0	24	predictionMSEsd	PlasmaVL	8.613781296352677
0	24	AIC	PlasmaVL	1518.0703518905536
0	24	adjR2	PlasmaVL	0.33524232261425624
0	24	devExp	PlasmaVL	0.34865984753052437
0	24.5	predictionMAE	Intact	2.308289917297047
0	24.5	predictionMAEsd	Intact	1.7648684941755346
0	24.5	predictionMSE	Intact	8.68042785795779
0	24.5	predictionMSEsd	Intact	12.724806242772676
0	24.5	AIC	Intact	553.3773900793835
0	24.5	adjR2	Intact	0.9491877193828319
0	24.5	devExp	Intact	0.9571280964992108
0	24.5	predictionMAE	Defective	1.9884866129661292
0	24.5	predictionMAEsd	Defective	0.966202459354198
0	24.5	predictionMSE	Defective	5.9245880063476
0	24.5	predictionMSEsd	Defective	5.317501347198063
0	24.5	AIC	Defective	967.9434410767725
0	24.5	adjR2	Defective	0.6344251225375117
0	24.5	devExp	Defective	0.6833738621835436
0	24.5	predictionMAE	PlasmaVL	2.8825289795048623
0	24.5	predictionMAEsd	PlasmaVL	0.7056423470331628
0	24.5	predictionMSE	PlasmaVL	15.132232425034536
0	24.5	predictionMSEsd	PlasmaVL	8.799021713034772
0	24.5	AIC	PlasmaVL	1518.737734521996
0	24.5	adjR2	PlasmaVL	0.33360128560500746
0	24.5	devExp	PlasmaVL	0.34702611777680015
0	25	predictionMAE	Intact	2.343240546012225
0	25	predictionMAEsd	Intact	1.754187693106313
0	25	predictionMSE	Intact	9.198134484584656
0	25	predictionMSEsd	Intact	12.822266822793093
0	25	AIC	Intact	554.3522549071273
0	25	adjR2	Intact	0.9489814728388261
0	25	devExp	Intact	0.9569536527350392
0	25	predictionMAE	Defective	2.1782883135670366
0	25	predictionMAEsd	Defective	1.5957387393798061
0	25	predictionMSE	Defective	17.21817291845296
0	25	predictionMSEsd	Defective	69.10439390543934
0	25	AIC	Defective	968.2962573028934
0	25	adjR2	Defective	0.6338788221654406
0	25	devExp	Defective	0.6828852400772775
0	25	predictionMAE	PlasmaVL	2.9133223645769633
0	25	predictionMAEsd	PlasmaVL	0.7701131729948261
0	25	predictionMSE	PlasmaVL	16.01897374776508
0	25	predictionMSEsd	PlasmaVL	11.47978787371465
0	25	AIC	PlasmaVL	1519.1375974104758
0	25	adjR2	PlasmaVL	0.33263611200795884
0	25	devExp	PlasmaVL	0.3460786520203577
0	25.5	predictionMAE	Intact	2.3005785979863873
0	25.5	predictionMAEsd	Intact	1.7555295269539228
0	25.5	predictionMSE	Intact	8.60776181661908
0	25.5	predictionMSEsd	Intact	12.657166811525752
0	25.5	AIC	Intact	554.7622624332942
0	25.5	adjR2	Intact	0.9488944752400847
0	25.5	devExp	Intact	0.9568800621013438
0	25.5	predictionMAE	Defective	1.9625361467925608
0	25.5	predictionMAEsd	Defective	0.9358474833007896
0	25.5	predictionMSE	Defective	5.744867508981838
0	25.5	predictionMSEsd	Defective	5.116064908556144
0	25.5	AIC	Defective	968.4755063573821
0	25.5	adjR2	Defective	0.6335989774681724
0	25.5	devExp	Defective	0.6826320391726505
0	25.5	predictionMAE	PlasmaVL	2.914117387878367
0	25.5	predictionMAEsd	PlasmaVL	0.769094206207255
0	25.5	predictionMSE	PlasmaVL	16.040842417371366
0	25.5	predictionMSEsd	PlasmaVL	11.521952550642682
0	25.5	AIC	PlasmaVL	1519.3369681367558
0	25.5	adjR2	PlasmaVL	0.3321722482907815
0	25.5	devExp	PlasmaVL	0.34563556372675563
0	26	predictionMAE	Intact	2.3019138355079476
0	26	predictionMAEsd	Intact	1.7623279470856306
0	26	predictionMSE	Intact	8.626703858289579
0	26	predictionMSEsd	Intact	12.699417199307192
0	26	AIC	Intact	555.0874218694426
0	26	adjR2	Intact	0.9488253618388445
0	26	devExp	Intact	0.9568215767605887
0	26	predictionMAE	Defective	1.9559027344978326
0	26	predictionMAEsd	Defective	0.9456763415365719
0	26	predictionMSE	Defective	5.738798771003975
0	26	predictionMSEsd	Defective	5.15316301448698
0	26	AIC	Defective	968.5894148026703
0	26	adjR2	Defective	0.6334184578771797
0	26	devExp	Defective	0.6824650617467591
0	26	predictionMAE	PlasmaVL	2.8585931787803696
0	26	predictionMAEsd	PlasmaVL	0.6599727248478332
0	26	predictionMSE	PlasmaVL	14.766152728313042
0	26	predictionMSEsd	PlasmaVL	8.493671740582004
0	26	AIC	PlasmaVL	1519.4784783806822
0	26	adjR2	PlasmaVL	0.3318500994986988
0	26	devExp	PlasmaVL	0.3453330361900099
0.5	1	predictionMAE	Intact	2.4293405173151204
0.5	1	predictionMAEsd	Intact	2.0723947352327943
0.5	1	predictionMSE	Intact	11.790245889045277
0.5	1	predictionMSEsd	Intact	24.11078497351261
0.5	1	AIC	Intact	684.9522015486574
0.5	1	adjR2	Intact	0.9133604115614329
0.5	1	devExp	Intact	0.9274567210352189
0.5	1	predictionMAE	Defective	1.9198442159730702
0.5	1	predictionMAEsd	Defective	1.780761457134969
0.5	1	predictionMSE	Defective	8.887436878525351
0.5	1	predictionMSEsd	Defective	24.488127763397983
0.5	1	AIC	Defective	877.562766872722
0.5	1	adjR2	Defective	0.7561047017090938
0.5	1	devExp	Defective	0.7924032429064801
0.5	1	predictionMAE	PlasmaVL	1.4169271347423844
0.5	1	predictionMAEsd	PlasmaVL	0.6664346008327894
0.5	1	predictionMSE	PlasmaVL	3.827893460041025
0.5	1	predictionMSEsd	PlasmaVL	3.5948013616191075
0.5	1	AIC	PlasmaVL	1137.619887428638
0.5	1	adjR2	PlasmaVL	0.8445600904262992
0.5	1	devExp	PlasmaVL	0.8588234890275273
0.5	1.5	predictionMAE	Intact	2.439473469482582
0.5	1.5	predictionMAEsd	Intact	2.1225519834164066
0.5	1.5	predictionMSE	Intact	12.392365790580037
0.5	1.5	predictionMSEsd	Intact	27.40203848862609
0.5	1.5	AIC	Intact	686.9322580678986
0.5	1.5	adjR2	Intact	0.9126498814973308
0.5	1.5	devExp	Intact	0.9268575344002766
0.5	1.5	predictionMAE	Defective	1.9316978896530421
0.5	1.5	predictionMAEsd	Defective	1.8658842177029642
0.5	1.5	predictionMSE	Defective	9.559794966585265
0.5	1.5	predictionMSEsd	Defective	28.643992793330742
0.5	1.5	AIC	Defective	876.0428868779454
0.5	1.5	adjR2	Defective	0.7576571471580285
0.5	1.5	devExp	Defective	0.7937408522946705
0.5	1.5	predictionMAE	PlasmaVL	1.3726392395937839
0.5	1.5	predictionMAEsd	PlasmaVL	0.6038401149554236
0.5	1.5	predictionMSE	PlasmaVL	3.7306249195525156
0.5	1.5	predictionMSEsd	PlasmaVL	3.3040167469241557
0.5	1.5	AIC	PlasmaVL	1132.3425420226915
0.5	1.5	adjR2	PlasmaVL	0.846321919174294
0.5	1.5	devExp	PlasmaVL	0.8587600515308598
0.5	2	predictionMAE	Intact	2.383229372431547
0.5	2	predictionMAEsd	Intact	1.9587371415934394
0.5	2	predictionMSE	Intact	10.34480775533775
0.5	2	predictionMSEsd	Intact	17.34907500381108
0.5	2	AIC	Intact	682.3308682267898
0.5	2	adjR2	Intact	0.9142952066849617
0.5	2	devExp	Intact	0.9282420375763187
0.5	2	predictionMAE	Defective	1.7942346143466676
0.5	2	predictionMAEsd	Defective	1.3175631620413772
0.5	2	predictionMSE	Defective	5.765159183695133
0.5	2	predictionMSEsd	Defective	8.651898960230639
0.5	2	AIC	Defective	873.8719458956015
0.5	2	adjR2	Defective	0.7598751286407821
0.5	2	devExp	Defective	0.7956983467155327
0.5	2	predictionMAE	PlasmaVL	1.4059979677004089
0.5	2	predictionMAEsd	PlasmaVL	0.6503185091051765
0.5	2	predictionMSE	PlasmaVL	3.8369868025771354
0.5	2	predictionMSEsd	PlasmaVL	3.4264208727089756
0.5	2	AIC	PlasmaVL	1128.0344380788592
0.5	2	adjR2	PlasmaVL	0.8491522997567148
0.5	2	devExp	PlasmaVL	0.8621020695301159
0.5	2.5	predictionMAE	Intact	2.2603979101207967
0.5	2.5	predictionMAEsd	Intact	1.7812195575665133
0.5	2.5	predictionMSE	Intact	8.479268193840607
0.5	2.5	predictionMSEsd	Intact	12.887099086607396
0.5	2.5	AIC	Intact	627.9127640832971
0.5	2.5	adjR2	Intact	0.9315644281161668
0.5	2.5	devExp	Intact	0.9427548976468737
0.5	2.5	predictionMAE	Defective	1.7470872955929249
0.5	2.5	predictionMAEsd	Defective	1.190464856177513
0.5	2.5	predictionMSE	Defective	5.217062151058807
0.5	2.5	predictionMSEsd	Defective	7.298372113115366
0.5	2.5	AIC	Defective	853.6764755388815
0.5	2.5	adjR2	Defective	0.7790408353934444
0.5	2.5	devExp	Defective	0.8122450521806504
0.5	2.5	predictionMAE	PlasmaVL	1.3410587464209616
0.5	2.5	predictionMAEsd	PlasmaVL	0.6368003733401202
0.5	2.5	predictionMSE	PlasmaVL	3.6570410507543687
0.5	2.5	predictionMSEsd	PlasmaVL	3.217460562516528
0.5	2.5	AIC	PlasmaVL	1088.5283607165625
0.5	2.5	adjR2	PlasmaVL	0.8700696915043558
0.5	2.5	devExp	PlasmaVL	0.8824397367181495
0.5	3	predictionMAE	Intact	2.282930366545551
0.5	3	predictionMAEsd	Intact	1.7922501624885987
0.5	3	predictionMSE	Intact	8.561478546409544
0.5	3	predictionMSEsd	Intact	12.947457477282986
0.5	3	AIC	Intact	596.4128928703221
0.5	3	adjR2	Intact	0.9399243625652983
0.5	3	devExp	Intact	0.9497724606777426
0.5	3	predictionMAE	Defective	1.711783712298615
0.5	3	predictionMAEsd	Defective	1.1108849917223942
0.5	3	predictionMSE	Defective	5.023260114133629
0.5	3	predictionMSEsd	Defective	6.8219718547809185
0.5	3	AIC	Defective	848.0727981963618
0.5	3	adjR2	Defective	0.7818321891253945
0.5	3	devExp	Defective	0.8145779214557464
0.5	3	predictionMAE	PlasmaVL	1.33216770338125
0.5	3	predictionMAEsd	PlasmaVL	0.6246025707288472
0.5	3	predictionMSE	PlasmaVL	3.7660918084300357
0.5	3	predictionMSEsd	PlasmaVL	3.2893010177766584
0.5	3	AIC	PlasmaVL	1091.501054518727
0.5	3	adjR2	PlasmaVL	0.8688624806546159
0.5	3	devExp	PlasmaVL	0.8815770801006282
0.5	3.5	predictionMAE	Intact	2.2891563074743395
0.5	3.5	predictionMAEsd	Intact	1.7937467282118689
0.5	3.5	predictionMSE	Intact	8.584796201754157
0.5	3.5	predictionMSEsd	Intact	12.956529523792003
0.5	3.5	AIC	Intact	580.7731655453881
0.5	3.5	adjR2	Intact	0.9436885424867638
0.5	3.5	devExp	Intact	0.9529299526821231
0.5	3.5	predictionMAE	Defective	1.7199530798418692
0.5	3.5	predictionMAEsd	Defective	1.1210297235742526
0.5	3.5	predictionMSE	Defective	5.026078634099757
0.5	3.5	predictionMSEsd	Defective	6.770720058439102
0.5	3.5	AIC	Defective	848.1042066726409
0.5	3.5	adjR2	Defective	0.7813210963125582
0.5	3.5	devExp	Defective	0.814131265414345
0.5	3.5	predictionMAE	PlasmaVL	1.3194448191859776
0.5	3.5	predictionMAEsd	PlasmaVL	0.6227070449662332
0.5	3.5	predictionMSE	PlasmaVL	3.811332731160573
0.5	3.5	predictionMSEsd	PlasmaVL	3.3827446440143114
0.5	3.5	AIC	PlasmaVL	1097.0339198102668
0.5	3.5	adjR2	PlasmaVL	0.8660657664819481
0.5	3.5	devExp	PlasmaVL	0.8788363055776328
0.5	4	predictionMAE	Intact	2.291034635828134
0.5	4	predictionMAEsd	Intact	1.7939740082908733
0.5	4	predictionMSE	Intact	8.58991079937387
0.5	4	predictionMSEsd	Intact	12.97214772040299
0.5	4	AIC	Intact	569.1739239738641
0.5	4	adjR2	Intact	0.9463273449775277
0.5	4	devExp	Intact	0.9551426687506052
0.5	4	predictionMAE	Defective	1.7267254742654958
0.5	4	predictionMAEsd	Defective	1.1341969283293536
0.5	4	predictionMSE	Defective	5.065299525509994
0.5	4	predictionMSEsd	Defective	6.827257294275613
0.5	4	AIC	Defective	848.7270579559246
0.5	4	adjR2	Defective	0.7819509186540924
0.5	4	devExp	Defective	0.8147084030208589
0.5	4	predictionMAE	PlasmaVL	1.3209699994383821
0.5	4	predictionMAEsd	PlasmaVL	0.6315990542976581
0.5	4	predictionMSE	PlasmaVL	3.874051669805494
0.5	4	predictionMSEsd	PlasmaVL	3.4895660481990878
0.5	4	AIC	PlasmaVL	1102.170438745906
0.5	4	adjR2	PlasmaVL	0.8634909139795408
0.5	4	devExp	PlasmaVL	0.8764085879821575
0.5	4.5	predictionMAE	Intact	2.2884647793226867
0.5	4.5	predictionMAEsd	Intact	1.79761791353596
0.5	4.5	predictionMSE	Intact	8.584506204998132
0.5	4.5	predictionMSEsd	Intact	13.040743009241298
0.5	4.5	AIC	Intact	543.9945994917734
0.5	4.5	adjR2	Intact	0.951639990103693
0.5	4.5	devExp	Intact	0.9595939957181681
0.5	4.5	predictionMAE	Defective	1.7293614860947957
0.5	4.5	predictionMAEsd	Defective	1.1524788066015248
0.5	4.5	predictionMSE	Defective	5.11140329263532
0.5	4.5	predictionMSEsd	Defective	6.946465595256679
0.5	4.5	AIC	Defective	847.5612569716823
0.5	4.5	adjR2	Defective	0.7840094548070543
0.5	4.5	devExp	Defective	0.8165238341744061
0.5	4.5	predictionMAE	PlasmaVL	1.3249001704682422
0.5	4.5	predictionMAEsd	PlasmaVL	0.633671505382001
0.5	4.5	predictionMSE	PlasmaVL	3.906103936670285
0.5	4.5	predictionMSEsd	PlasmaVL	3.5498351923618814
0.5	4.5	AIC	PlasmaVL	1102.116239833105
0.5	4.5	adjR2	PlasmaVL	0.8635909688193528
0.5	4.5	devExp	PlasmaVL	0.8766023514218108
0.5	5	predictionMAE	Intact	2.2898191728348336
0.5	5	predictionMAEsd	Intact	1.7996180614733055
0.5	5	predictionMSE	Intact	8.593523195141527
0.5	5	predictionMSEsd	Intact	13.094151448318891
0.5	5	AIC	Intact	523.487092208438
0.5	5	adjR2	Intact	0.9555766020934693
0.5	5	devExp	Intact	0.962890788848703
0.5	5	predictionMAE	Defective	1.7320202485676313
0.5	5	predictionMAEsd	Defective	1.1656035665056637
0.5	5	predictionMSE	Defective	5.152268047008505
0.5	5	predictionMSEsd	Defective	7.0406915185535794
0.5	5	AIC	Defective	845.945941654627
0.5	5	adjR2	Defective	0.785320408860138
0.5	5	devExp	Defective	0.8176753153034306
0.5	5	predictionMAE	PlasmaVL	1.333912806756928
0.5	5	predictionMAEsd	PlasmaVL	0.6309601962261427
0.5	5	predictionMSE	PlasmaVL	3.953678061078338
0.5	5	predictionMSEsd	PlasmaVL	3.616377658440786
0.5	5	AIC	PlasmaVL	1104.6372270406764
0.5	5	adjR2	PlasmaVL	0.8623736661090392
0.5	5	devExp	PlasmaVL	0.8755401298045564
0.5	5.5	predictionMAE	Intact	2.29225169586089
0.5	5.5	predictionMAEsd	Intact	1.799252564732993
0.5	5.5	predictionMSE	Intact	8.600638117863955
0.5	5.5	predictionMSEsd	Intact	13.115613087327072
0.5	5.5	AIC	Intact	508.0519991435348
0.5	5.5	adjR2	Intact	0.9583269655558248
0.5	5.5	devExp	Intact	0.9651934360400731
0.5	5.5	predictionMAE	Defective	1.7362620077327298
0.5	5.5	predictionMAEsd	Defective	1.1710831311552952
0.5	5.5	predictionMSE	Defective	5.188224933744958
0.5	5.5	predictionMSEsd	Defective	7.091718524575215
0.5	5.5	AIC	Defective	845.8869667795695
0.5	5.5	adjR2	Defective	0.785324791817012
0.5	5.5	devExp	Defective	0.8176926435040156
0.5	5.5	predictionMAE	PlasmaVL	1.346817336237637
0.5	5.5	predictionMAEsd	PlasmaVL	0.6290453356153873
0.5	5.5	predictionMSE	PlasmaVL	4.013676961303144
0.5	5.5	predictionMSEsd	PlasmaVL	3.693490703118302
0.5	5.5	AIC	PlasmaVL	1108.668376314317
0.5	5.5	adjR2	PlasmaVL	0.8603826060154931
0.5	5.5	devExp	PlasmaVL	0.8737720427426945
0.5	6	predictionMAE	Intact	2.2949574167994866
0.5	6	predictionMAEsd	Intact	1.7970063725456658
0.5	6	predictionMSE	Intact	8.60380251671459
0.5	6	predictionMSEsd	Intact	13.11853684527006
0.5	6	AIC	Intact	497.76298465143566
0.5	6	adjR2	Intact	0.960065311509325
0.5	6	devExp	Intact	0.9666484218992225
0.5	6	predictionMAE	Defective	1.741142127426132
0.5	6	predictionMAEsd	Defective	1.1751733545721172
0.5	6	predictionMSE	Defective	5.2251090484986955
0.5	6	predictionMSEsd	Defective	7.141184805718926
0.5	6	AIC	Defective	847.1873792789181
0.5	6	adjR2	Defective	0.784224008239139
0.5	6	devExp	Defective	0.816750157813923
0.5	6	predictionMAE	PlasmaVL	1.3537970079108914
0.5	6	predictionMAEsd	PlasmaVL	0.6276240702383752
0.5	6	predictionMSE	PlasmaVL	4.061835254700845
0.5	6	predictionMSEsd	PlasmaVL	3.75678694986048
0.5	6	AIC	PlasmaVL	1112.9439217979684
0.5	6	adjR2	PlasmaVL	0.858167832451121
0.5	6	devExp	PlasmaVL	0.871710689436605
0.5	6.5	predictionMAE	Intact	2.297174873188638
0.5	6.5	predictionMAEsd	Intact	1.7956957260686848
0.5	6.5	predictionMSE	Intact	8.609259449880403
0.5	6.5	predictionMSEsd	Intact	13.1220785829641
0.5	6.5	AIC	Intact	491.8920382808114
0.5	6.5	adjR2	Intact	0.961024509248993
0.5	6.5	devExp	Intact	0.9674512240745271
0.5	6.5	predictionMAE	Defective	1.7434588993115714
0.5	6.5	predictionMAEsd	Defective	1.1768048976016188
0.5	6.5	predictionMSE	Defective	5.246339466076913
0.5	6.5	predictionMSEsd	Defective	7.172126607230176
0.5	6.5	AIC	Defective	848.3417274380105
0.5	6.5	adjR2	Defective	0.7830295802181346
0.5	6.5	devExp	Defective	0.8157205684283532
0.5	6.5	predictionMAE	PlasmaVL	1.3633017305679924
0.5	6.5	predictionMAEsd	PlasmaVL	0.6175638486785263
0.5	6.5	predictionMSE	PlasmaVL	4.10221161508054
0.5	6.5	predictionMSEsd	PlasmaVL	3.7812686366495436
0.5	6.5	AIC	PlasmaVL	1117.6425130725136
0.5	6.5	adjR2	PlasmaVL	0.8556627198605529
0.5	6.5	devExp	PlasmaVL	0.8693191110118632
0.5	7	predictionMAE	Intact	2.298902616845735
0.5	7	predictionMAEsd	Intact	1.7944441962621676
0.5	7	predictionMSE	Intact	8.613440060421063
0.5	7	predictionMSEsd	Intact	13.120391612034226
0.5	7	AIC	Intact	489.5232425698976
0.5	7	adjR2	Intact	0.9614049434656434
0.5	7	devExp	Intact	0.967769644715266
0.5	7	predictionMAE	Defective	1.745301716740146
0.5	7	predictionMAEsd	Defective	1.177767653930088
0.5	7	predictionMSE	Defective	5.264167030985413
0.5	7	predictionMSEsd	Defective	7.194733124473581
0.5	7	AIC	Defective	849.6735378863724
0.5	7	adjR2	Defective	0.7817578650553297
0.5	7	devExp	Defective	0.8146241095029102
0.5	7	predictionMAE	PlasmaVL	1.3696899162028835
0.5	7	predictionMAEsd	PlasmaVL	0.6096106704017296
0.5	7	predictionMSE	PlasmaVL	4.14116347428792
0.5	7	predictionMSEsd	PlasmaVL	3.810054047289073
0.5	7	AIC	PlasmaVL	1122.0792319543698
0.5	7	adjR2	PlasmaVL	0.853246928881946
0.5	7	devExp	PlasmaVL	0.8669968784786147
0.5	7.5	predictionMAE	Intact	2.3004768843563355
0.5	7.5	predictionMAEsd	Intact	1.7942394625473137
0.5	7.5	predictionMSE	Intact	8.620913303672673
0.5	7.5	predictionMSEsd	Intact	13.124109137146537
0.5	7.5	AIC	Intact	488.3402931489011
0.5	7.5	adjR2	Intact	0.9615935155117243
0.5	7.5	devExp	Intact	0.9679274960587962
0.5	7.5	predictionMAE	Defective	1.7464246412540343
0.5	7.5	predictionMAEsd	Defective	1.1793023993407008
0.5	7.5	predictionMSE	Defective	5.280106456233729
0.5	7.5	predictionMSEsd	Defective	7.217404980748461
0.5	7.5	AIC	Defective	850.9774987882139
0.5	7.5	adjR2	Defective	0.7805977721508208
0.5	7.5	devExp	Defective	0.813623653367872
0.5	7.5	predictionMAE	PlasmaVL	1.373604073094848
0.5	7.5	predictionMAEsd	PlasmaVL	0.6054165419810404
0.5	7.5	predictionMSE	PlasmaVL	4.177573919003785
0.5	7.5	predictionMSEsd	PlasmaVL	3.8431716819664223
0.5	7.5	AIC	PlasmaVL	1125.891941296778
0.5	7.5	adjR2	PlasmaVL	0.8511381607497153
0.5	7.5	devExp	PlasmaVL	0.8649691341301423
0.5	8	predictionMAE	Intact	2.3015738652330295
0.5	8	predictionMAEsd	Intact	1.795179675244497
0.5	8	predictionMSE	Intact	8.630526784263678
0.5	8	predictionMSEsd	Intact	13.134009376429182
0.5	8	AIC	Intact	487.22084334776866
0.5	8	adjR2	Intact	0.9617711496148246
0.5	8	devExp	Intact	0.9680761582287611
0.5	8	predictionMAE	Defective	1.7460763420779577
0.5	8	predictionMAEsd	Defective	1.1808330316629014
0.5	8	predictionMSE	Defective	5.287092141308079
0.5	8	predictionMSEsd	Defective	7.234757413817973
0.5	8	AIC	Defective	851.8377940578088
0.5	8	adjR2	Defective	0.7799129849902354
0.5	8	devExp	Defective	0.8130319911171712
0.5	8	predictionMAE	PlasmaVL	1.3754049417679868
0.5	8	predictionMAEsd	PlasmaVL	0.6037401076349529
0.5	8	predictionMSE	PlasmaVL	4.209362934719202
0.5	8	predictionMSEsd	PlasmaVL	3.875796606677702
0.5	8	AIC	PlasmaVL	1129.109348008398
0.5	8	adjR2	PlasmaVL	0.8493344671781788
0.5	8	devExp	PlasmaVL	0.8632287958274167
0.5	8.5	predictionMAE	Intact	2.3011441818409755
0.5	8.5	predictionMAEsd	Intact	1.79633256176843
0.5	8.5	predictionMSE	Intact	8.633008398698577
0.5	8.5	predictionMSEsd	Intact	13.145293351789574
0.5	8.5	AIC	Intact	480.56175540922413
0.5	8.5	adjR2	Intact	0.9628111080683447
0.5	8.5	devExp	Intact	0.9689463132885133
0.5	8.5	predictionMAE	Defective	1.7449501770487312
0.5	8.5	predictionMAEsd	Defective	1.1807748286308453
0.5	8.5	predictionMSE	Defective	5.286842297716348
0.5	8.5	predictionMSEsd	Defective	7.241642774116192
0.5	8.5	AIC	Defective	851.8619522884379
0.5	8.5	adjR2	Defective	0.779584692224517
0.5	8.5	devExp	Defective	0.8127505003328541
0.5	8.5	predictionMAE	PlasmaVL	1.3760116067165327
0.5	8.5	predictionMAEsd	PlasmaVL	0.6013184962424422
0.5	8.5	predictionMSE	PlasmaVL	4.2285890861122395
0.5	8.5	predictionMSEsd	PlasmaVL	3.8894357701906856
0.5	8.5	AIC	PlasmaVL	1132.5153189540329
0.5	8.5	adjR2	PlasmaVL	0.8473467140503305
0.5	8.5	devExp	PlasmaVL	0.8612209807541158
0.5	9	predictionMAE	Intact	2.301111498127511
0.5	9	predictionMAEsd	Intact	1.7971018249456263
0.5	9	predictionMSE	Intact	8.635785175387124
0.5	9	predictionMSEsd	Intact	13.151611988734698
0.5	9	AIC	Intact	473.68284330612
0.5	9	adjR2	Intact	0.9638557045325901
0.5	9	devExp	Intact	0.9698202890179073
0.5	9	predictionMAE	Defective	1.7452735573180929
0.5	9	predictionMAEsd	Defective	1.1805844372378014
0.5	9	predictionMSE	Defective	5.290520029794566
0.5	9	predictionMSEsd	Defective	7.24978365272647
0.5	9	AIC	Defective	851.9487746771312
0.5	9	adjR2	Defective	0.7792322678143186
0.5	9	devExp	Defective	0.8124495531770625
0.5	9	predictionMAE	PlasmaVL	1.3796105449899925
0.5	9	predictionMAEsd	PlasmaVL	0.6002144012036729
0.5	9	predictionMSE	PlasmaVL	4.251076232695366
0.5	9	predictionMSEsd	PlasmaVL	3.9087363318814163
0.5	9	AIC	PlasmaVL	1135.476186694421
0.5	9	adjR2	PlasmaVL	0.8456267910233557
0.5	9	devExp	PlasmaVL	0.8595273203303586
0.5	9.5	predictionMAE	Intact	2.302177571068157
0.5	9.5	predictionMAEsd	Intact	1.7972084586085462
0.5	9.5	predictionMSE	Intact	8.64145503332572
0.5	9.5	predictionMSEsd	Intact	13.152273080469984
0.5	9.5	AIC	Intact	466.6601893246882
0.5	9.5	adjR2	Intact	0.9648918938028201
0.5	9.5	devExp	Intact	0.9706871515287644
0.5	9.5	predictionMAE	Defective	1.746619021943776
0.5	9.5	predictionMAEsd	Defective	1.1792702028166506
0.5	9.5	predictionMSE	Defective	5.293494305723073
0.5	9.5	predictionMSEsd	Defective	7.243884642979068
0.5	9.5	AIC	Defective	852.4429686119431
0.5	9.5	adjR2	Defective	0.7787588199226492
0.5	9.5	devExp	Defective	0.8120403013895734
0.5	9.5	predictionMAE	PlasmaVL	1.3853190314838872
0.5	9.5	predictionMAEsd	PlasmaVL	0.6011351406230174
0.5	9.5	predictionMSE	PlasmaVL	4.279649967963579
0.5	9.5	predictionMSEsd	PlasmaVL	3.935010957874451
0.5	9.5	AIC	PlasmaVL	1138.0127602390296
0.5	9.5	adjR2	PlasmaVL	0.8441803047794804
0.5	9.5	devExp	PlasmaVL	0.8581754589832671
0.5	10	predictionMAE	Intact	2.303348084199339
0.5	10	predictionMAEsd	Intact	1.796968395502719
0.5	10	predictionMSE	Intact	8.64635934248235
0.5	10	predictionMSEsd	Intact	13.151858013249994
0.5	10	AIC	Intact	461.08716839022225
0.5	10	adjR2	Intact	0.9656930623344611
0.5	10	devExp	Intact	0.9713573126168596
0.5	10	predictionMAE	Defective	1.7474487443270899
0.5	10	predictionMAEsd	Defective	1.1782526330027883
0.5	10	predictionMSE	Defective	5.294095232172605
0.5	10	predictionMSEsd	Defective	7.238271455903261
0.5	10	AIC	Defective	852.9507545241677
0.5	10	adjR2	Defective	0.7782286181052344
0.5	10	devExp	Defective	0.811580129379664
0.5	10	predictionMAE	PlasmaVL	1.3886364524771608
0.5	10	predictionMAEsd	PlasmaVL	0.6009445682381804
0.5	10	predictionMSE	PlasmaVL	4.30616271103261
0.5	10	predictionMSEsd	PlasmaVL	3.9631413591795064
0.5	10	AIC	PlasmaVL	1140.7788953074948
0.5	10	adjR2	PlasmaVL	0.8425521835746344
0.5	10	devExp	PlasmaVL	0.856600755072127
0.5	10.5	predictionMAE	Intact	2.3044181038494225
0.5	10.5	predictionMAEsd	Intact	1.7966246476530727
0.5	10.5	predictionMSE	Intact	8.65084777715093
0.5	10.5	predictionMSEsd	Intact	13.148345375234104
0.5	10.5	AIC	Intact	457.5890594984601
0.5	10.5	adjR2	Intact	0.9661865913747817
0.5	10.5	devExp	Intact	0.9717701133821826
0.5	10.5	predictionMAE	Defective	1.748181425742712
0.5	10.5	predictionMAEsd	Defective	1.176997534300076
0.5	10.5	predictionMSE	Defective	5.293991907900309
0.5	10.5	predictionMSEsd	Defective	7.229801388667403
0.5	10.5	AIC	Defective	853.5668599731434
0.5	10.5	adjR2	Defective	0.7775980543685007
0.5	10.5	devExp	Defective	0.8110330237624427
0.5	10.5	predictionMAE	PlasmaVL	1.3933867568416023
0.5	10.5	predictionMAEsd	PlasmaVL	0.5983498649468718
0.5	10.5	predictionMSE	PlasmaVL	4.331564639177664
0.5	10.5	predictionMSEsd	PlasmaVL	3.9911142783374363
0.5	10.5	AIC	PlasmaVL	1143.6338632372067
0.5	10.5	adjR2	PlasmaVL	0.8408384038123067
0.5	10.5	devExp	PlasmaVL	0.8549150049206823
0.5	11	predictionMAE	Intact	2.3055102252116524
0.5	11	predictionMAEsd	Intact	1.79601836628893
0.5	11	predictionMSE	Intact	8.654777349007249
0.5	11	predictionMSEsd	Intact	13.142007594892256
0.5	11	AIC	Intact	455.7247442128211
0.5	11	adjR2	Intact	0.9664467089199348
0.5	11	devExp	Intact	0.9719876804892316
0.5	11	predictionMAE	Defective	1.7485787720772294
0.5	11	predictionMAEsd	Defective	1.1756550210270311
0.5	11	predictionMSE	Defective	5.29345927953379
0.5	11	predictionMSEsd	Defective	7.219127543255922
0.5	11	AIC	Defective	854.2543257538841
0.5	11	adjR2	Defective	0.7769138112531273
0.5	11	devExp	Defective	0.8104395266552316
0.5	11	predictionMAE	PlasmaVL	1.3994269837983806
0.5	11	predictionMAEsd	PlasmaVL	0.5948623336713005
0.5	11	predictionMSE	PlasmaVL	4.3557676334159
0.5	11	predictionMSEsd	PlasmaVL	4.0181978008768375
0.5	11	AIC	PlasmaVL	1146.4926427119458
0.5	11	adjR2	PlasmaVL	0.8390934530630272
0.5	11	devExp	PlasmaVL	0.853177313942799
0.5	11.5	predictionMAE	Intact	2.3065335754767906
0.5	11.5	predictionMAEsd	Intact	1.7952685981805512
0.5	11.5	predictionMSE	Intact	8.658105554565369
0.5	11.5	predictionMSEsd	Intact	13.133495332574238
0.5	11.5	AIC	Intact	455.05632845232066
0.5	11.5	adjR2	Intact	0.9665394734250368
0.5	11.5	devExp	Intact	0.9720652780222289
0.5	11.5	predictionMAE	Defective	1.7486609977713516
0.5	11.5	predictionMAEsd	Defective	1.1743133502614393
0.5	11.5	predictionMSE	Defective	5.292608586520161
0.5	11.5	predictionMSEsd	Defective	7.207034537065264
0.5	11.5	AIC	Defective	854.9729847281732
0.5	11.5	adjR2	Defective	0.7762106886779077
0.5	11.5	devExp	Defective	0.8098297504672555
0.5	11.5	predictionMAE	PlasmaVL	1.4057969651296855
0.5	11.5	predictionMAEsd	PlasmaVL	0.5916837903623965
0.5	11.5	predictionMSE	PlasmaVL	4.380797298673741
0.5	11.5	predictionMSEsd	PlasmaVL	4.0469850012751
0.5	11.5	AIC	PlasmaVL	1149.200131906678
0.5	11.5	adjR2	PlasmaVL	0.8374236517686419
0.5	11.5	devExp	PlasmaVL	0.8515120865850884
0.5	12	predictionMAE	Intact	2.307544520914256
0.5	12	predictionMAEsd	Intact	1.7945061268507763
0.5	12	predictionMSE	Intact	8.661614955021586
0.5	12	predictionMSEsd	Intact	13.124133904785117
0.5	12	AIC	Intact	455.18528010672424
0.5	12	adjR2	Intact	0.966521580451306
0.5	12	devExp	Intact	0.9720503279296756
0.5	12	predictionMAE	Defective	1.748471343466359
0.5	12	predictionMAEsd	Defective	1.1728469221565863
0.5	12	predictionMSE	Defective	5.291672359886018
0.5	12	predictionMSEsd	Defective	7.192110856782975
0.5	12	AIC	Defective	855.6800911715094
0.5	12	adjR2	Defective	0.7755388440210189
0.5	12	devExp	Defective	0.8092477810930744
0.5	12	predictionMAE	PlasmaVL	1.4110432649483489
0.5	12	predictionMAEsd	PlasmaVL	0.5902850024490864
0.5	12	predictionMSE	PlasmaVL	4.4060173128588245
0.5	12	predictionMSEsd	PlasmaVL	4.077706651330235
0.5	12	AIC	PlasmaVL	1151.7336122083505
0.5	12	adjR2	PlasmaVL	0.8358431497676284
0.5	12	devExp	PlasmaVL	0.8499297538586408
0.5	12.5	predictionMAE	Intact	2.308610328872875
0.5	12.5	predictionMAEsd	Intact	1.793743500028594
0.5	12.5	predictionMSE	Intact	8.664248813608149
0.5	12.5	predictionMSEsd	Intact	13.116768177489362
0.5	12.5	AIC	Intact	452.926867967426
0.5	12.5	adjR2	Intact	0.9668333426384427
0.5	12.5	devExp	Intact	0.9723110540418927
0.5	12.5	predictionMAE	Defective	1.7488909169013294
0.5	12.5	predictionMAEsd	Defective	1.1705234122410915
0.5	12.5	predictionMSE	Defective	5.289375889146342
0.5	12.5	predictionMSEsd	Defective	7.170599844175599
0.5	12.5	AIC	Defective	856.0073276167246
0.5	12.5	adjR2	Defective	0.7752271217547984
0.5	12.5	devExp	Defective	0.8089784337491186
0.5	12.5	predictionMAE	PlasmaVL	1.4141431463482048
0.5	12.5	predictionMAEsd	PlasmaVL	0.5899297949717451
0.5	12.5	predictionMSE	PlasmaVL	4.424403196599095
0.5	12.5	predictionMSEsd	PlasmaVL	4.1038209901640785
0.5	12.5	AIC	PlasmaVL	1153.8904009516325
0.5	12.5	adjR2	PlasmaVL	0.834464946646123
0.5	12.5	devExp	PlasmaVL	0.8485229929265106
0.5	13	predictionMAE	Intact	2.309396499853403
0.5	13	predictionMAEsd	Intact	1.7926563751712576
0.5	13	predictionMSE	Intact	8.664620856398454
0.5	13	predictionMSEsd	Intact	13.106447135166718
0.5	13	AIC	Intact	450.90692099636124
0.5	13	adjR2	Intact	0.9671097491523695
0.5	13	devExp	Intact	0.97254218682965
0.5	13	predictionMAE	Defective	1.7478581111205227
0.5	13	predictionMAEsd	Defective	1.1685623182345142
0.5	13	predictionMSE	Defective	5.28208655808701
0.5	13	predictionMSEsd	Defective	7.150521095595404
0.5	13	AIC	Defective	856.416629945307
0.5	13	adjR2	Defective	0.7748494088059967
0.5	13	devExp	Defective	0.8086481556616144
0.5	13	predictionMAE	PlasmaVL	1.4172722414241492
0.5	13	predictionMAEsd	PlasmaVL	0.5905323008039103
0.5	13	predictionMSE	PlasmaVL	4.444138431488842
0.5	13	predictionMSEsd	PlasmaVL	4.132421422976536
0.5	13	AIC	PlasmaVL	1155.619652866543
0.5	13	adjR2	PlasmaVL	0.8333759039204375
0.5	13	devExp	PlasmaVL	0.8474462669434891
0.5	13.5	predictionMAE	Intact	2.309291403137022
0.5	13.5	predictionMAEsd	Intact	1.7912291829887927
0.5	13.5	predictionMSE	Intact	8.660293302564204
0.5	13.5	predictionMSEsd	Intact	13.09161431516562
0.5	13.5	AIC	Intact	449.6824031172513
0.5	13.5	adjR2	Intact	0.9672762233338054
0.5	13.5	devExp	Intact	0.9726813605759027
0.5	13.5	predictionMAE	Defective	1.7477121273579563
0.5	13.5	predictionMAEsd	Defective	1.1691710444100871
0.5	13.5	predictionMSE	Defective	5.286264663312956
0.5	13.5	predictionMSEsd	Defective	7.15305054933524
0.5	13.5	AIC	Defective	857.3936793761243
0.5	13.5	adjR2	Defective	0.7741676922704523
0.5	13.5	devExp	Defective	0.8080562014371485
0.5	13.5	predictionMAE	PlasmaVL	1.4199078987944715
0.5	13.5	predictionMAEsd	PlasmaVL	0.593154443158424
0.5	13.5	predictionMSE	PlasmaVL	4.4680139316579615
0.5	13.5	predictionMSEsd	PlasmaVL	4.168250924725685
0.5	13.5	AIC	PlasmaVL	1157.331528435086
0.5	13.5	adjR2	PlasmaVL	0.8322975556539619
0.5	13.5	devExp	PlasmaVL	0.8463896407528557
0.5	14	predictionMAE	Intact	2.30944525947232
0.5	14	predictionMAEsd	Intact	1.7902431563613865
0.5	14	predictionMSE	Intact	8.658434165966089
0.5	14	predictionMSEsd	Intact	13.081122390755729
0.5	14	AIC	Intact	448.118011097474
0.5	14	adjR2	Intact	0.9674876561993855
0.5	14	devExp	Intact	0.9728581369547138
0.5	14	predictionMAE	Defective	1.7472520746711673
0.5	14	predictionMAEsd	Defective	1.1706097851949053
0.5	14	predictionMSE	Defective	5.292755272215056
0.5	14	predictionMSEsd	Defective	7.1586550931425155
0.5	14	AIC	Defective	858.3293025200609
0.5	14	adjR2	Defective	0.773406115731138
0.5	14	devExp	Defective	0.8073959469531484
0.5	14	predictionMAE	PlasmaVL	1.4217667717633646
0.5	14	predictionMAEsd	PlasmaVL	0.5943829766754435
0.5	14	predictionMSE	PlasmaVL	4.488178788847191
0.5	14	predictionMSEsd	PlasmaVL	4.199736381918291
0.5	14	AIC	PlasmaVL	1159.1555198160045
0.5	14	adjR2	PlasmaVL	0.8311253704918842
0.5	14	devExp	PlasmaVL	0.8452131268884244
0.5	14.5	predictionMAE	Intact	2.3095515683195034
0.5	14.5	predictionMAEsd	Intact	1.7897918008234586
0.5	14.5	predictionMSE	Intact	8.658366679348806
0.5	14.5	predictionMSEsd	Intact	13.07454803758336
0.5	14.5	AIC	Intact	447.0254384871137
0.5	14.5	adjR2	Intact	0.9676345081896405
0.5	14.5	devExp	Intact	0.9729809189996911
0.5	14.5	predictionMAE	Defective	1.7463163175643974
0.5	14.5	predictionMAEsd	Defective	1.1717445364529697
0.5	14.5	predictionMSE	Defective	5.296723953969839
0.5	14.5	predictionMSEsd	Defective	7.1608750450592025
0.5	14.5	AIC	Defective	859.0841556570512
0.5	14.5	adjR2	Defective	0.7726636961028495
0.5	14.5	devExp	Defective	0.8067514019496002
0.5	14.5	predictionMAE	PlasmaVL	1.42473984468968
0.5	14.5	predictionMAEsd	PlasmaVL	0.5953828859298055
0.5	14.5	predictionMSE	PlasmaVL	4.506642679013859
0.5	14.5	predictionMSEsd	PlasmaVL	4.224795724615836
0.5	14.5	AIC	PlasmaVL	1160.9219835028944
0.5	14.5	adjR2	PlasmaVL	0.8299889491943191
0.5	14.5	devExp	PlasmaVL	0.8440807582387192
0.5	15	predictionMAE	Intact	2.3095830955304684
0.5	15	predictionMAEsd	Intact	1.7893361905238312
0.5	15	predictionMSE	Intact	8.658232637042778
0.5	15	predictionMSEsd	Intact	13.06671724575912
0.5	15	AIC	Intact	446.84004864773704
0.5	15	adjR2	Intact	0.9676593830279795
0.5	15	devExp	Intact	0.9730016967869343
0.5	15	predictionMAE	Defective	1.7453107142638136
0.5	15	predictionMAEsd	Defective	1.1727429230656006
0.5	15	predictionMSE	Defective	5.299890034447296
0.5	15	predictionMSEsd	Defective	7.161099876366941
0.5	15	AIC	Defective	859.8503595988656
0.5	15	adjR2	Defective	0.7719060314475725
0.5	15	devExp	Defective	0.8060935343150559
0.5	15	predictionMAE	PlasmaVL	1.4291264891946753
0.5	15	predictionMAEsd	PlasmaVL	0.597085599566398
0.5	15	predictionMSE	PlasmaVL	4.527085386900733
0.5	15	predictionMSEsd	PlasmaVL	4.2523377683141765
0.5	15	AIC	PlasmaVL	1162.6684157994562
0.5	15	adjR2	PlasmaVL	0.8288589391673581
0.5	15	devExp	PlasmaVL	0.8429547654654336
0.5	15.5	predictionMAE	Intact	2.3093597441859584
0.5	15.5	predictionMAEsd	Intact	1.788946113369638
0.5	15.5	predictionMSE	Intact	8.657363294629558
0.5	15.5	predictionMSEsd	Intact	13.058308843357048
0.5	15.5	AIC	Intact	447.2337826023283
0.5	15.5	adjR2	Intact	0.9676066222698417
0.5	15.5	devExp	Intact	0.972957545811671
0.5	15.5	predictionMAE	Defective	1.744372804282794
0.5	15.5	predictionMAEsd	Defective	1.173302939867461
0.5	15.5	predictionMSE	Defective	5.301700453282722
0.5	15.5	predictionMSEsd	Defective	7.159523879118401
0.5	15.5	AIC	Defective	860.5946982188644
0.5	15.5	adjR2	Defective	0.7711609988366379
0.5	15.5	devExp	Defective	0.8054458378864036
0.5	15.5	predictionMAE	PlasmaVL	1.4343098753061958
0.5	15.5	predictionMAEsd	PlasmaVL	0.5981558537666138
0.5	15.5	predictionMSE	PlasmaVL	4.542731040766201
0.5	15.5	predictionMSEsd	PlasmaVL	4.26970596761556
0.5	15.5	AIC	PlasmaVL	1164.1707267832928
0.5	15.5	adjR2	PlasmaVL	0.8278779926529036
0.5	15.5	devExp	PlasmaVL	0.8419698938022218
0.5	16	predictionMAE	Intact	2.30886715255696
0.5	16	predictionMAEsd	Intact	1.7885183712156367
0.5	16	predictionMSE	Intact	8.6553178405813
0.5	16	predictionMSEsd	Intact	13.047522530112165
0.5	16	AIC	Intact	448.10023712208346
0.5	16	adjR2	Intact	0.967490177247482
0.5	16	devExp	Intact	0.9728601338171753
0.5	16	predictionMAE	Defective	1.7433177340711306
0.5	16	predictionMAEsd	Defective	1.173575442871422
0.5	16	predictionMSE	Defective	5.302089778318963
0.5	16	predictionMSEsd	Defective	7.155696782284396
0.5	16	AIC	Defective	861.32137159759
0.5	16	adjR2	Defective	0.7704429223165409
0.5	16	devExp	Defective	0.8048210927345372
0.5	16	predictionMAE	PlasmaVL	1.439776993840858
0.5	16	predictionMAEsd	PlasmaVL	0.5989458932160697
0.5	16	predictionMSE	PlasmaVL	4.551044764504135
0.5	16	predictionMSEsd	PlasmaVL	4.2728724589172025
0.5	16	AIC	PlasmaVL	1165.3836518406947
0.5	16	adjR2	PlasmaVL	0.8270760674750723
0.5	16	devExp	PlasmaVL	0.8411523247253884
0.5	16.5	predictionMAE	Intact	2.3092560816655365
0.5	16.5	predictionMAEsd	Intact	1.7883641661770633
0.5	16.5	predictionMSE	Intact	8.658178791467027
0.5	16.5	predictionMSEsd	Intact	13.043566604713405
0.5	16.5	AIC	Intact	448.6643900463839
0.5	16.5	adjR2	Intact	0.9674141213876151
0.5	16.5	devExp	Intact	0.9727965209851738
0.5	16.5	predictionMAE	Defective	1.7443052604350402
0.5	16.5	predictionMAEsd	Defective	1.172500305854873
0.5	16.5	predictionMSE	Defective	5.302733542854644
0.5	16.5	predictionMSEsd	Defective	7.1490427912861865
0.5	16.5	AIC	Defective	861.7073821061057
0.5	16.5	adjR2	Defective	0.7700041496136839
0.5	16.5	devExp	Defective	0.8044380736028305
0.5	16.5	predictionMAE	PlasmaVL	1.4442322507117171
0.5	16.5	predictionMAEsd	PlasmaVL	0.6005624308999896
0.5	16.5	predictionMSE	PlasmaVL	4.5611840812602855
0.5	16.5	predictionMSEsd	PlasmaVL	4.277281598107941
0.5	16.5	AIC	PlasmaVL	1166.5107820123949
0.5	16.5	adjR2	PlasmaVL	0.826337130545831
0.5	16.5	devExp	PlasmaVL	0.8404168005233317
0.5	17	predictionMAE	Intact	2.3092592865684236
0.5	17	predictionMAEsd	Intact	1.7881456862980654
0.5	17	predictionMSE	Intact	8.658639990566193
0.5	17	predictionMSEsd	Intact	13.037154917784143
0.5	17	AIC	Intact	448.9476117821656
0.5	17	adjR2	Intact	0.967375875155835
0.5	17	devExp	Intact	0.9727645291025666
0.5	17	predictionMAE	Defective	1.7449628191825273
0.5	17	predictionMAEsd	Defective	1.1719807431168527
0.5	17	predictionMSE	Defective	5.303131129641753
0.5	17	predictionMSEsd	Defective	7.144865237316959
0.5	17	AIC	Defective	861.844857492504
0.5	17	adjR2	Defective	0.7697199682693207
0.5	17	devExp	Defective	0.804189950073081
0.5	17	predictionMAE	PlasmaVL	1.4489523970138067
0.5	17	predictionMAEsd	PlasmaVL	0.6018952206324256
0.5	17	predictionMSE	PlasmaVL	4.57193471058341
0.5	17	predictionMSEsd	PlasmaVL	4.282864857018845
0.5	17	AIC	PlasmaVL	1167.4023399532846
0.5	17	adjR2	PlasmaVL	0.8257610387709408
0.5	17	devExp	PlasmaVL	0.8398601013387145
0.5	17.5	predictionMAE	Intact	2.3084442999365553
0.5	17.5	predictionMAEsd	Intact	1.7881614288552772
0.5	17.5	predictionMSE	Intact	8.656403922497349
0.5	17.5	predictionMSEsd	Intact	13.02930617512921
0.5	17.5	AIC	Intact	449.82811233319876
0.5	17.5	adjR2	Intact	0.9672566933996447
0.5	17.5	devExp	Intact	0.9726648282893539
0.5	17.5	predictionMAE	Defective	1.745017507806911
0.5	17.5	predictionMAEsd	Defective	1.1721296365354565
0.5	17.5	predictionMSE	Defective	5.3048327045207
0.5	17.5	predictionMSEsd	Defective	7.1460658763079135
0.5	17.5	AIC	Defective	862.136465956719
0.5	17.5	adjR2	Defective	0.7693858372196671
0.5	17.5	devExp	Defective	0.8038980194787111
0.5	17.5	predictionMAE	PlasmaVL	1.4537196755088304
0.5	17.5	predictionMAEsd	PlasmaVL	0.6018548543047028
0.5	17.5	predictionMSE	PlasmaVL	4.580249993651632
0.5	17.5	predictionMSEsd	PlasmaVL	4.287098076296949
0.5	17.5	AIC	PlasmaVL	1168.2712913198382
0.5	17.5	adjR2	PlasmaVL	0.8251883241449701
0.5	17.5	devExp	PlasmaVL	0.8392910056627957
0.5	18	predictionMAE	Intact	2.3079644202196046
0.5	18	predictionMAEsd	Intact	1.7877018516139962
0.5	18	predictionMSE	Intact	8.654790615824844
0.5	18	predictionMSEsd	Intact	13.017297077982116
0.5	18	AIC	Intact	451.4308534425782
0.5	18	adjR2	Intact	0.9670386017566439
0.5	18	devExp	Intact	0.9724824100135129
0.5	18	predictionMAE	Defective	1.7451995081649652
0.5	18	predictionMAEsd	Defective	1.1714753034761347
0.5	18	predictionMSE	Defective	5.304123711701659
0.5	18	predictionMSEsd	Defective	7.139369445530488
0.5	18	AIC	Defective	862.4346626197121
0.5	18	adjR2	Defective	0.7689988000635457
0.5	18	devExp	Defective	0.8035604958306715
0.5	18	predictionMAE	PlasmaVL	1.4591399240716394
0.5	18	predictionMAEsd	PlasmaVL	0.6023805162732271
0.5	18	predictionMSE	PlasmaVL	4.5887391876512265
0.5	18	predictionMSEsd	PlasmaVL	4.291277520285998
0.5	18	AIC	PlasmaVL	1169.1067393426415
0.5	18	adjR2	PlasmaVL	0.8246400546903181
0.5	18	devExp	PlasmaVL	0.8387541664593916
0.5	18.5	predictionMAE	Intact	2.307385588960456
0.5	18.5	predictionMAEsd	Intact	1.7872564433672513
0.5	18.5	predictionMSE	Intact	8.65305973747873
0.5	18.5	predictionMSEsd	Intact	13.001945815578697
0.5	18.5	AIC	Intact	453.35080409689874
0.5	18.5	adjR2	Intact	0.9667754272706607
0.5	18.5	devExp	Intact	0.9722622850041821
0.5	18.5	predictionMAE	Defective	1.7458839976613254
0.5	18.5	predictionMAEsd	Defective	1.1703896960239866
0.5	18.5	predictionMSE	Defective	5.304427510316395
0.5	18.5	predictionMSEsd	Defective	7.131034934151548
0.5	18.5	AIC	Defective	862.9112584106896
0.5	18.5	adjR2	Defective	0.7684840065607985
0.5	18.5	devExp	Defective	0.8031128135126877
0.5	18.5	predictionMAE	PlasmaVL	1.4654696016909896
0.5	18.5	predictionMAEsd	PlasmaVL	0.6028915794427485
0.5	18.5	predictionMSE	PlasmaVL	4.598508784802596
0.5	18.5	predictionMSEsd	PlasmaVL	4.296544019832238
0.5	18.5	AIC	PlasmaVL	1169.999311992602
0.5	18.5	adjR2	PlasmaVL	0.8240506420822435
0.5	18.5	devExp	PlasmaVL	0.838172036778467
0.5	19	predictionMAE	Intact	2.306771601834342
0.5	19	predictionMAEsd	Intact	1.7867532675963393
0.5	19	predictionMSE	Intact	8.651339797185193
0.5	19	predictionMSEsd	Intact	12.98488941397563
0.5	19	AIC	Intact	455.7028914393034
0.5	19	adjR2	Intact	0.9664501494374028
0.5	19	devExp	Intact	0.9719902132993531
0.5	19	predictionMAE	Defective	1.7467058915508338
0.5	19	predictionMAEsd	Defective	1.1686900575030994
0.5	19	predictionMSE	Defective	5.304213492663599
0.5	19	predictionMSEsd	Defective	7.119007732963751
0.5	19	AIC	Defective	863.410016833033
0.5	19	adjR2	Defective	0.7679520322668723
0.5	19	devExp	Defective	0.8026502825248777
0.5	19	predictionMAE	PlasmaVL	1.4721199917528554
0.5	19	predictionMAEsd	PlasmaVL	0.6036467847132895
0.5	19	predictionMSE	PlasmaVL	4.610274154768892
0.5	19	predictionMSEsd	PlasmaVL	4.30478496360983
0.5	19	AIC	PlasmaVL	1170.9147140985353
0.5	19	adjR2	PlasmaVL	0.823443856519746
0.5	19	devExp	PlasmaVL	0.837571857281087
0.5	19.5	predictionMAE	Intact	2.3060662934238554
0.5	19.5	predictionMAEsd	Intact	1.786050347442242
0.5	19.5	predictionMSE	Intact	8.648825570049368
0.5	19.5	predictionMSEsd	Intact	12.963679810513383
0.5	19.5	AIC	Intact	458.39984067695934
0.5	19.5	adjR2	Intact	0.9660732584510504
0.5	19.5	devExp	Intact	0.9716749642646524
0.5	19.5	predictionMAE	Defective	1.7477005576819897
0.5	19.5	predictionMAEsd	Defective	1.1661475552590106
0.5	19.5	predictionMSE	Defective	5.30338101292166
0.5	19.5	predictionMSEsd	Defective	7.102500448390192
0.5	19.5	AIC	Defective	863.924778758732
0.5	19.5	adjR2	Defective	0.7674087003080667
0.5	19.5	devExp	Defective	0.8021779475540283
0.5	19.5	predictionMAE	PlasmaVL	1.477998864348723
0.5	19.5	predictionMAEsd	PlasmaVL	0.6048307864699688
0.5	19.5	predictionMSE	PlasmaVL	4.622271420677606
0.5	19.5	predictionMSEsd	PlasmaVL	4.314260989772525
0.5	19.5	AIC	PlasmaVL	1171.8695157891448
0.5	19.5	adjR2	PlasmaVL	0.8228032551532733
0.5	19.5	devExp	PlasmaVL	0.8369273530005795
0.5	20	predictionMAE	Intact	2.3049367958886986
0.5	20	predictionMAEsd	Intact	1.7848883638888349
0.5	20	predictionMSE	Intact	8.642957159962716
0.5	20	predictionMSEsd	Intact	12.936665888066509
0.5	20	AIC	Intact	461.4227150140688
0.5	20	adjR2	Intact	0.9656457997295333
0.5	20	devExp	Intact	0.971317396862925
0.5	20	predictionMAE	Defective	1.748625593736358
0.5	20	predictionMAEsd	Defective	1.1637649536065133
0.5	20	predictionMSE	Defective	5.304246946403266
0.5	20	predictionMSEsd	Defective	7.088194779164155
0.5	20	AIC	Defective	864.446332493429
0.5	20	adjR2	Defective	0.7668803210083788
0.5	20	devExp	Defective	0.8017191011935166
0.5	20	predictionMAE	PlasmaVL	1.4819530881277394
0.5	20	predictionMAEsd	PlasmaVL	0.6064702657076819
0.5	20	predictionMSE	PlasmaVL	4.633192052552527
0.5	20	predictionMSEsd	PlasmaVL	4.324460342790161
0.5	20	AIC	PlasmaVL	1172.8820790388218
0.5	20	adjR2	PlasmaVL	0.8221108487256463
0.5	20	devExp	PlasmaVL	0.8362100779642245
0.5	20.5	predictionMAE	Intact	2.3030890961719517
0.5	20.5	predictionMAEsd	Intact	1.784151415877726
0.5	20.5	predictionMSE	Intact	8.63422739401095
0.5	20.5	predictionMSEsd	Intact	12.914209646165311
0.5	20.5	AIC	Intact	463.53143003708306
0.5	20.5	adjR2	Intact	0.9653444402763978
0.5	20.5	devExp	Intact	0.971065292402806
0.5	20.5	predictionMAE	Defective	1.7503013599899295
0.5	20.5	predictionMAEsd	Defective	1.1631659271807633
0.5	20.5	predictionMSE	Defective	5.3121427803961785
0.5	20.5	predictionMSEsd	Defective	7.093456376939066
0.5	20.5	AIC	Defective	865.0621830199336
0.5	20.5	adjR2	Defective	0.7662816751675847
0.5	20.5	devExp	Defective	0.8011995085600494
0.5	20.5	predictionMAE	PlasmaVL	1.483765945544874
0.5	20.5	predictionMAEsd	PlasmaVL	0.6084164550091333
0.5	20.5	predictionMSE	PlasmaVL	4.640243983723649
0.5	20.5	predictionMSEsd	PlasmaVL	4.337825410292006
0.5	20.5	AIC	PlasmaVL	1173.6627338204105
0.5	20.5	adjR2	PlasmaVL	0.8215616780100186
0.5	20.5	devExp	PlasmaVL	0.8356192039228758
0.5	21	predictionMAE	Intact	2.3020017508780097
0.5	21	predictionMAEsd	Intact	1.7841327103038496
0.5	21	predictionMSE	Intact	8.63054763425144
0.5	21	predictionMSEsd	Intact	12.905376335813674
0.5	21	AIC	Intact	464.6995416378078
0.5	21	adjR2	Intact	0.9651763864806445
0.5	21	devExp	Intact	0.9709246864644129
0.5	21	predictionMAE	Defective	1.7517889921217369
0.5	21	predictionMAEsd	Defective	1.163692586926511
0.5	21	predictionMSE	Defective	5.322232984155771
0.5	21	predictionMSEsd	Defective	7.108222905686439
0.5	21	AIC	Defective	865.6894077229111
0.5	21	adjR2	Defective	0.7657049727367978
0.5	21	devExp	Defective	0.8006988515633313
0.5	21	predictionMAE	PlasmaVL	1.4834234093133776
0.5	21	predictionMAEsd	PlasmaVL	0.6088909815980116
0.5	21	predictionMSE	PlasmaVL	4.642134860735247
0.5	21	predictionMSEsd	PlasmaVL	4.347972748161295
0.5	21	AIC	PlasmaVL	1174.393751773339
0.5	21	adjR2	PlasmaVL	0.8210332660185321
0.5	21	devExp	PlasmaVL	0.8350279662413793
0.5	21.5	predictionMAE	Intact	2.301550677173511
0.5	21.5	predictionMAEsd	Intact	1.7844536701221179
0.5	21.5	predictionMSE	Intact	8.62964857606026
0.5	21.5	predictionMSEsd	Intact	12.904372551382941
0.5	21.5	AIC	Intact	464.5025874759998
0.5	21.5	adjR2	Intact	0.965204817367734
0.5	21.5	devExp	Intact	0.9709484397143745
0.5	21.5	predictionMAE	Defective	1.752899227174728
0.5	21.5	predictionMAEsd	Defective	1.1639716761616263
0.5	21.5	predictionMSE	Defective	5.328257084466757
0.5	21.5	predictionMSEsd	Defective	7.114801678168982
0.5	21.5	AIC	Defective	865.9402871597158
0.5	21.5	adjR2	Defective	0.7653687104925796
0.5	21.5	devExp	Defective	0.8004053723005219
0.5	21.5	predictionMAE	PlasmaVL	1.483367597471784
0.5	21.5	predictionMAEsd	PlasmaVL	0.6093636412752048
0.5	21.5	predictionMSE	PlasmaVL	4.642624847519031
0.5	21.5	predictionMSEsd	PlasmaVL	4.351538392074165
0.5	21.5	AIC	PlasmaVL	1174.9695828581516
0.5	21.5	adjR2	PlasmaVL	0.8206216321478835
0.5	21.5	devExp	PlasmaVL	0.8345782229441291
0.5	22	predictionMAE	Intact	2.3010241744017303
0.5	22	predictionMAEsd	Intact	1.7845215298598083
0.5	22	predictionMSE	Intact	8.62739306174513
0.5	22	predictionMSEsd	Intact	12.899806565813105
0.5	22	AIC	Intact	464.5891180906257
0.5	22	adjR2	Intact	0.9651923749897153
0.5	22	devExp	Intact	0.9709380039146241
0.5	22	predictionMAE	Defective	1.7544537248266823
0.5	22	predictionMAEsd	Defective	1.1651220830402773
0.5	22	predictionMSE	Defective	5.337864014399354
0.5	22	predictionMSEsd	Defective	7.132626536954951
0.5	22	AIC	Defective	866.1412854379827
0.5	22	adjR2	Defective	0.765083418767425
0.5	22	devExp	Defective	0.8001563045117703
0.5	22	predictionMAE	PlasmaVL	1.4847629263655475
0.5	22	predictionMAEsd	PlasmaVL	0.6089105549433965
0.5	22	predictionMSE	PlasmaVL	4.6436197397955015
0.5	22	predictionMSEsd	PlasmaVL	4.354554057684971
0.5	22	AIC	PlasmaVL	1175.5437275615222
0.5	22	adjR2	PlasmaVL	0.8202129108414887
0.5	22	devExp	PlasmaVL	0.8341343882411789
0.5	22.5	predictionMAE	Intact	2.3002888219889335
0.5	22.5	predictionMAEsd	Intact	1.7847215354934645
0.5	22.5	predictionMSE	Intact	8.624767740039202
0.5	22.5	predictionMSEsd	Intact	12.892686720310321
[truncated: 26,939 more rows]
