# Supplementary material for: Rapid biphasic decay of intact and defective HIV DNA reservoir during acute treated HIV disease
Source: Nat Commun. 2024 Nov 18;15:9966. doi: 10.1038/s41467-024-54116-1 (PMC11574060; doi:10.1038/s41467-024-54116-1)
Supplement: Supplementary file 3 — Supplementary Data 1 [file 41467_2024_54116_MOESM3_ESM.zip › Barbehenn 2024 - Supplementary Code and Data/loocv_tuning_monophasic.csv]

metric	assay	value
predictionMAE	Intact	2.1773750700390933
predictionMAEsd	Intact	1.6114844983080543
predictionMSE	Intact	7.601562635586252
predictionMSEsd	Intact	10.64169055127423
AIC	Intact	965.688733443567
adjR2	Intact	0.938381644310099
devExp	Intact	0.9485892153661705
predictionMAE	Defective	1.8863743788087186
predictionMAEsd	Defective	0.8748563225033503
predictionMSE	Defective	5.354404622251689
predictionMSEsd	Defective	4.413497060561553
AIC	Defective	1494.978756287361
adjR2	Defective	0.6086710092803722
devExp	Defective	0.6608083483445514
predictionMAE	PlasmaVL	2.632148420664401
predictionMAEsd	PlasmaVL	0.7375566328192761
predictionMSE	PlasmaVL	13.050981634249945
predictionMSEsd	PlasmaVL	8.664630637585406
AIC	PlasmaVL	2445.9375543419064
adjR2	PlasmaVL	0.3038907302272078
devExp	PlasmaVL	0.31612561565621783
