# Supplementary material for: Rapid biphasic decay of intact and defective HIV DNA reservoir during acute treated HIV disease
Source: Nat Commun. 2024 Nov 18;15:9966. doi: 10.1038/s41467-024-54116-1 (PMC11574060; doi:10.1038/s41467-024-54116-1)
Supplement: Supplementary file 3 — Supplementary Data 1 [file 41467_2024_54116_MOESM3_ESM.zip › Barbehenn 2024 - Supplementary Code and Data/loocv_tuning_triphasic_noBlip.csv]

tau1	tau2	metric	assay	value
0	0.5	predictionMAE	Intact	2.1150088087638235
0	0.5	predictionMAEsd	Intact	1.6234096283284796
0	0.5	predictionMSE	Intact	7.323738924092201
0	0.5	predictionMSEsd	Intact	11.3296210994003
0	0.5	AIC	Intact	1053.2979272080954
0	0.5	adjR2	Intact	0.9039384265714937
0	0.5	devExp	Intact	0.9196904795864792
0	0.5	predictionMAE	Defective	1.748456112536443
0	0.5	predictionMAEsd	Defective	1.1598095498950387
0	0.5	predictionMSE	Defective	5.263017826505117
0	0.5	predictionMSEsd	Defective	7.439918844350037
0	0.5	AIC	Defective	1322.0743425486205
0	0.5	adjR2	Defective	0.649357892874568
0	0.5	devExp	Defective	0.698337438899965
0	0.5	predictionMAE	PlasmaVL	1.6285620190219616
0	0.5	predictionMAEsd	PlasmaVL	1.2367804550392678
0	0.5	predictionMSE	PlasmaVL	7.242381227517167
0	0.5	predictionMSEsd	PlasmaVL	12.051035014307757
0	0.5	AIC	PlasmaVL	1901.1101074961696
0	0.5	adjR2	PlasmaVL	0.7133583545910425
0	0.5	devExp	PlasmaVL	0.7444330023574822
0	1	predictionMAE	Intact	2.112908636003883
0	1	predictionMAEsd	Intact	1.6257211486642176
0	1	predictionMSE	Intact	7.31145240620633
0	1	predictionMSEsd	Intact	11.34710475101545
0	1	AIC	Intact	1040.1275283638738
0	1	adjR2	Intact	0.9076030917367938
0	1	devExp	Intact	0.9227881849708467
0	1	predictionMAE	Defective	1.7443156862419529
0	1	predictionMAEsd	Defective	1.1804138417084589
0	1	predictionMSE	Defective	5.255179054411562
0	1	predictionMSEsd	Defective	7.675251167271536
0	1	AIC	Defective	1301.8729742681182
0	1	adjR2	Defective	0.6700841249474936
0	1	devExp	Defective	0.716896267686835
0	1	predictionMAE	PlasmaVL	1.6263484921011873
0	1	predictionMAEsd	PlasmaVL	1.2346251367000884
0	1	predictionMSE	PlasmaVL	6.869341256685148
0	1	predictionMSEsd	PlasmaVL	9.90836618682654
0	1	AIC	PlasmaVL	1833.2524776838486
0	1	adjR2	PlasmaVL	0.7601360447791354
0	1	devExp	PlasmaVL	0.7871728987293777
0	1.5	predictionMAE	Intact	2.1119464945642163
0	1.5	predictionMAEsd	Intact	1.623500790306649
0	1.5	predictionMSE	Intact	7.300312260710395
0	1.5	predictionMSEsd	Intact	11.27853044423442
0	1.5	AIC	Intact	1036.0277335685812
0	1.5	adjR2	Intact	0.9087143324122552
0	1.5	devExp	Intact	0.9237261508226647
0	1.5	predictionMAE	Defective	1.7391085127389478
0	1.5	predictionMAEsd	Defective	1.1842360254993145
0	1.5	predictionMSE	Defective	5.242460843498978
0	1.5	predictionMSEsd	Defective	7.687885188217893
0	1.5	AIC	Defective	1292.9995931609883
0	1.5	adjR2	Defective	0.6787312980207796
0	1.5	devExp	Defective	0.7245564520264189
0	1.5	predictionMAE	PlasmaVL	1.6219432394438165
0	1.5	predictionMAEsd	PlasmaVL	1.2148417947420493
0	1.5	predictionMSE	PlasmaVL	6.641240337877748
0	1.5	predictionMSEsd	PlasmaVL	8.779773221240564
0	1.5	AIC	PlasmaVL	1786.8440230150666
0	1.5	adjR2	PlasmaVL	0.7815631044838607
0	1.5	devExp	PlasmaVL	0.8072999695387774
0	2	predictionMAE	Intact	2.108930486145551
0	2	predictionMAEsd	Intact	1.625101227308402
0	2	predictionMSE	Intact	7.292606112245378
0	2	predictionMSEsd	Intact	11.258466436432771
0	2	AIC	Intact	1029.242202363852
0	2	adjR2	Intact	0.9105219219923659
0	2	devExp	Intact	0.9252490259630846
0	2	predictionMAE	Defective	1.735336817960725
0	2	predictionMAEsd	Defective	1.1881170622288786
0	2	predictionMSE	Defective	5.22655090408039
0	2	predictionMSEsd	Defective	7.712963904833434
0	2	AIC	Defective	1283.8512826799235
0	2	adjR2	Defective	0.6874308099711228
0	2	devExp	Defective	0.7322790642892154
0	2	predictionMAE	PlasmaVL	1.6422267248516875
0	2	predictionMAEsd	PlasmaVL	1.2374407379474528
0	2	predictionMSE	PlasmaVL	6.722361559921732
0	2	predictionMSEsd	PlasmaVL	8.813430830667397
0	2	AIC	PlasmaVL	1764.5203981380207
0	2	adjR2	PlasmaVL	0.7932703237213377
0	2	devExp	PlasmaVL	0.8182789229121263
0	2.5	predictionMAE	Intact	2.108035327830149
0	2.5	predictionMAEsd	Intact	1.62975181169589
0	2.5	predictionMSE	Intact	7.300852163199925
0	2.5	predictionMSEsd	Intact	11.291181887824512
0	2.5	AIC	Intact	1004.3914648320039
0	2.5	adjR2	Intact	0.9168378857825955
0	2.5	devExp	Intact	0.9305637179715481
0	2.5	predictionMAE	Defective	1.7336137106594427
0	2.5	predictionMAEsd	Defective	1.205541066413091
0	2.5	predictionMSE	Defective	5.236265324588388
0	2.5	predictionMSEsd	Defective	7.894805983078465
0	2.5	AIC	Defective	1261.9305834719837
0	2.5	adjR2	Defective	0.7074155368060879
0	2.5	devExp	Defective	0.7500663155721263
0	2.5	predictionMAE	PlasmaVL	1.6342742736624687
0	2.5	predictionMAEsd	PlasmaVL	1.2390069647606097
0	2.5	predictionMSE	PlasmaVL	6.774187177152216
0	2.5	predictionMSEsd	PlasmaVL	8.911952933836881
0	2.5	AIC	PlasmaVL	1756.6200418762544
0	2.5	adjR2	PlasmaVL	0.7974043664979807
0	2.5	devExp	PlasmaVL	0.8220052269301819
0	3	predictionMAE	Intact	2.107540216965433
0	3	predictionMAEsd	Intact	1.6333148680193923
0	3	predictionMSE	Intact	7.306895498854542
0	3	predictionMSEsd	Intact	11.304117470546618
0	3	AIC	Intact	979.7689770858145
0	3	adjR2	Intact	0.9226538852480443
0	3	devExp	Intact	0.9354522159923512
0	3	predictionMAE	Defective	1.728246882665417
0	3	predictionMAEsd	Defective	1.2053502976379142
0	3	predictionMSE	Defective	5.216909175011292
0	3	predictionMSEsd	Defective	7.82269186838515
0	3	AIC	Defective	1249.8897307758969
0	3	adjR2	Defective	0.7179226007624521
0	3	devExp	Defective	0.7593767467739806
0	3	predictionMAE	PlasmaVL	1.593148934673472
0	3	predictionMAEsd	PlasmaVL	1.194419662810106
0	3	predictionMSE	PlasmaVL	6.7622495472628605
0	3	predictionMSEsd	PlasmaVL	8.677405535562816
0	3	AIC	PlasmaVL	1796.8544505926086
0	3	adjR2	PlasmaVL	0.7756072684063622
0	3	devExp	PlasmaVL	0.8008269766787216
0	3.5	predictionMAE	Intact	2.106868729417287
0	3.5	predictionMAEsd	Intact	1.634170993891136
0	3.5	predictionMSE	Intact	7.306083020374724
0	3.5	predictionMSEsd	Intact	11.285205289057131
0	3.5	AIC	Intact	961.5420616113496
0	3.5	adjR2	Intact	0.9266944302948403
0	3.5	devExp	Intact	0.938845387821679
0	3.5	predictionMAE	Defective	1.7222333573412074
0	3.5	predictionMAEsd	Defective	1.2005963882528246
0	3.5	predictionMSE	Defective	5.2036622892416
0	3.5	predictionMSEsd	Defective	7.685876518731822
0	3.5	AIC	Defective	1247.1566288917875
0	3.5	adjR2	Defective	0.7205147004383103
0	3.5	devExp	Defective	0.7616734505542855
0	3.5	predictionMAE	PlasmaVL	1.5790358085632792
0	3.5	predictionMAEsd	PlasmaVL	1.1403513126476845
0	3.5	predictionMSE	PlasmaVL	6.849344364133047
0	3.5	predictionMSEsd	PlasmaVL	8.396512083970531
0	3.5	AIC	PlasmaVL	1846.6856217398504
0	3.5	adjR2	PlasmaVL	0.7467748921682492
0	3.5	devExp	PlasmaVL	0.7720555058217177
0	4	predictionMAE	Intact	2.106138600698987
0	4	predictionMAEsd	Intact	1.6342463862484784
0	4	predictionMSE	Intact	7.303824277288878
0	4	predictionMSEsd	Intact	11.258656650170604
0	4	AIC	Intact	945.256907360102
0	4	adjR2	Intact	0.9301249909613121
0	4	devExp	Intact	0.941724459032134
0	4	predictionMAE	Defective	1.7197455098858456
0	4	predictionMAEsd	Defective	1.1928360094944463
0	4	predictionMSE	Defective	5.189620715142362
0	4	predictionMSEsd	Defective	7.55992157617404
0	4	AIC	Defective	1245.3029136165505
0	4	adjR2	Defective	0.7220775992647341
0	4	devExp	Defective	0.763064614622788
0	4	predictionMAE	PlasmaVL	1.6142994297814246
0	4	predictionMAEsd	PlasmaVL	1.1031908040706764
0	4	predictionMSE	PlasmaVL	7.034056662692071
0	4	predictionMSEsd	PlasmaVL	8.15116342262632
0	4	AIC	PlasmaVL	1884.1163705412873
0	4	adjR2	PlasmaVL	0.7185063730301806
0	4	devExp	PlasmaVL	0.7432781286990562
0	4.5	predictionMAE	Intact	2.103583183448851
0	4.5	predictionMAEsd	Intact	1.6356378794532582
0	4.5	predictionMSE	Intact	7.297672924681398
0	4.5	predictionMSEsd	Intact	11.258820259997856
0	4.5	AIC	Intact	926.7998414719732
0	4.5	adjR2	Intact	0.9338180319010901
0	4.5	devExp	Intact	0.9448208912320325
0	4.5	predictionMAE	Defective	1.7145370222570697
0	4.5	predictionMAEsd	Defective	1.1798376374195636
0	4.5	predictionMSE	Defective	5.14718963573199
0	4.5	predictionMSEsd	Defective	7.354509700687
0	4.5	AIC	Defective	1246.0248397400344
0	4.5	adjR2	Defective	0.7214347157031304
0	4.5	devExp	Defective	0.7624887257394355
0	4.5	predictionMAE	PlasmaVL	1.68169116668232
0	4.5	predictionMAEsd	PlasmaVL	1.0637887884347077
0	4.5	predictionMSE	PlasmaVL	7.227002156213648
0	4.5	predictionMSEsd	PlasmaVL	7.940862680926028
0	4.5	AIC	PlasmaVL	1922.2800619780019
0	4.5	adjR2	PlasmaVL	0.6918348867598976
0	4.5	devExp	PlasmaVL	0.715717823101227
0	5	predictionMAE	Intact	2.102153263607772
0	5	predictionMAEsd	Intact	1.6358557038340462
0	5	predictionMSE	Intact	7.293556307320621
0	5	predictionMSEsd	Intact	11.249471601392763
0	5	AIC	Intact	911.9871702977492
0	5	adjR2	Intact	0.93663957069433
0	5	devExp	Intact	0.9471852051274501
0	5	predictionMAE	Defective	1.7056340701374266
0	5	predictionMAEsd	Defective	1.1645720891271012
0	5	predictionMSE	Defective	5.0941796879100725
0	5	predictionMSEsd	Defective	7.11527552138262
0	5	AIC	Defective	1248.800162306482
0	5	adjR2	Defective	0.7190442250183176
0	5	devExp	Defective	0.7603542984982833
0	5	predictionMAE	PlasmaVL	1.7573635486911308
0	5	predictionMAEsd	PlasmaVL	1.0091332953610757
0	5	predictionMSE	PlasmaVL	7.443973958479846
0	5	predictionMSEsd	PlasmaVL	7.699218885710447
0	5	AIC	PlasmaVL	1957.4205855504063
0	5	adjR2	PlasmaVL	0.6623163796745328
0	5	devExp	PlasmaVL	0.6843809569671073
0	5.5	predictionMAE	Intact	2.10197951451937
0	5.5	predictionMAEsd	Intact	1.6349899977510292
0	5.5	predictionMSE	Intact	7.290676071228533
0	5.5	predictionMSEsd	Intact	11.232079697543938
0	5.5	AIC	Intact	901.0812421124597
0	5.5	adjR2	Intact	0.9386395328842915
0	5.5	devExp	Intact	0.9488604629304991
0	5.5	predictionMAE	Defective	1.7012807610290017
0	5.5	predictionMAEsd	Defective	1.14987647590147
0	5.5	predictionMSE	Defective	5.06472086242234
0	5.5	predictionMSEsd	Defective	6.914300842919296
0	5.5	AIC	Defective	1254.190847067424
0	5.5	adjR2	Defective	0.7145124348064256
0	5.5	devExp	Defective	0.7563345361275438
0	5.5	predictionMAE	PlasmaVL	1.8262053398159315
0	5.5	predictionMAEsd	PlasmaVL	0.9620205197619661
0	5.5	predictionMSE	PlasmaVL	7.692992388723543
0	5.5	predictionMSEsd	PlasmaVL	7.481869939240963
0	5.5	AIC	PlasmaVL	1990.4386613788452
0	5.5	adjR2	PlasmaVL	0.6322302729665872
0	5.5	devExp	PlasmaVL	0.6520316512086821
0	6	predictionMAE	Intact	2.102197231433034
0	6	predictionMAEsd	Intact	1.6328626443041234
0	6	predictionMSE	Intact	7.286070612265163
0	6	predictionMSEsd	Intact	11.205401658733642
0	6	AIC	Intact	894.477996186097
0	6	adjR2	Intact	0.9398194467115262
0	6	devExp	Intact	0.9498484353499783
0	6	predictionMAE	Defective	1.7017474990273593
0	6	predictionMAEsd	Defective	1.1315538664935847
0	6	predictionMSE	Defective	5.042598352189131
0	6	predictionMSEsd	Defective	6.718814489253941
0	6	AIC	Defective	1261.3994557048954
0	6	adjR2	Defective	0.7082672350872212
0	6	devExp	Defective	0.7507890383106841
0	6	predictionMAE	PlasmaVL	1.888700412131171
0	6	predictionMAEsd	PlasmaVL	0.9253543364258543
0	6	predictionMSE	PlasmaVL	7.954576628201847
0	6	predictionMSEsd	PlasmaVL	7.321205351630732
0	6	AIC	PlasmaVL	2019.6966510951145
0	6	adjR2	PlasmaVL	0.6033171058516084
0	6	devExp	PlasmaVL	0.6205444434229322
0	6.5	predictionMAE	Intact	2.1036282726357687
0	6.5	predictionMAEsd	Intact	1.6303763493835366
0	6.5	predictionMSE	Intact	7.28591804167245
0	6.5	predictionMSEsd	Intact	11.17074873765485
0	6.5	AIC	Intact	892.272137165397
0	6.5	adjR2	Intact	0.9402085268737645
0	6.5	devExp	Intact	0.9501742580892801
0	6.5	predictionMAE	Defective	1.7067394923504677
0	6.5	predictionMAEsd	Defective	1.1131792857208154
0	6.5	predictionMSE	Defective	5.0327719882004764
0	6.5	predictionMSEsd	Defective	6.533847973981971
0	6.5	AIC	Defective	1269.2991351595144
0	6.5	adjR2	Defective	0.7012592667929594
0	6.5	devExp	Defective	0.7445685228630685
0	6.5	predictionMAE	PlasmaVL	1.9480416635851032
0	6.5	predictionMAEsd	PlasmaVL	0.8914598758251383
0	6.5	predictionMSE	PlasmaVL	8.21412173773537
0	6.5	predictionMSEsd	PlasmaVL	7.219336031557765
0	6.5	AIC	PlasmaVL	2037.857376066656
0	6.5	adjR2	PlasmaVL	0.5766853561700691
0	6.5	devExp	PlasmaVL	0.5914463071069846
0	7	predictionMAE	Intact	2.1052932539182474
0	7	predictionMAEsd	Intact	1.6280211577100134
0	7	predictionMSE	Intact	7.287568283851837
0	7	predictionMSEsd	Intact	11.13518644578008
0	7	AIC	Intact	892.2344385430214
0	7	adjR2	Intact	0.9402152390561238
0	7	devExp	Intact	0.9501800797541303
0	7	predictionMAE	Defective	1.7119495683932293
0	7	predictionMAEsd	Defective	1.0927954419162904
0	7	predictionMSE	Defective	5.020919565936968
0	7	predictionMSEsd	Defective	6.345913024552205
0	7	AIC	Defective	1277.1580388439718
0	7	adjR2	Defective	0.6941241361514616
0	7	devExp	Defective	0.7382243860885268
0	7	predictionMAE	PlasmaVL	2.001773318439305
0	7	predictionMAEsd	PlasmaVL	0.8673198021773785
0	7	predictionMSE	PlasmaVL	8.483639437890055
0	7	predictionMSEsd	PlasmaVL	7.172560258475453
0	7	AIC	PlasmaVL	2063.5801508770946
0	7	adjR2	PlasmaVL	0.5525407746597927
0	7	devExp	PlasmaVL	0.5651143155880171
0	7.5	predictionMAE	Intact	2.106768903323754
0	7.5	predictionMAEsd	Intact	1.6261970160022463
0	7.5	predictionMSE	Intact	7.290439655438173
0	7.5	predictionMSEsd	Intact	11.10253811360173
0	7.5	AIC	Intact	892.9352265838962
0	7.5	adjR2	Intact	0.9400920617399388
0	7.5	devExp	Intact	0.9500772330293825
0	7.5	predictionMAE	Defective	1.71805497590678
0	7.5	predictionMAEsd	Defective	1.0731861593131835
0	7.5	predictionMSE	Defective	5.012216138396999
0	7.5	predictionMSEsd	Defective	6.178037133257242
0	7.5	AIC	Defective	1284.4643041695028
0	7.5	adjR2	Defective	0.6872889215784186
0	7.5	devExp	Defective	0.7321381403881524
0	7.5	predictionMAE	PlasmaVL	2.0450733310318876
0	7.5	predictionMAEsd	PlasmaVL	0.8532949814409703
0	7.5	predictionMSE	PlasmaVL	8.750521510633344
0	7.5	predictionMSEsd	PlasmaVL	7.168013914567439
0	7.5	AIC	PlasmaVL	2077.81281925808
0	7.5	adjR2	PlasmaVL	0.5308777115696506
0	7.5	devExp	PlasmaVL	0.5415051301055209
0	8	predictionMAE	Intact	2.1076954057083506
0	8	predictionMAEsd	Intact	1.624694228480548
0	8	predictionMSE	Intact	7.292126087707735
0	8	predictionMSEsd	Intact	11.072779884685767
0	8	AIC	Intact	893.3963793644565
0	8	adjR2	Intact	0.9400108840601731
0	8	devExp	Intact	0.9500094952580376
0	8	predictionMAE	Defective	1.7231440685687278
0	8	predictionMAEsd	Defective	1.0580896736428733
0	8	predictionMSE	Defective	5.009071088582446
0	8	predictionMSEsd	Defective	6.045065640721234
0	8	AIC	Defective	1290.796166596194
0	8	adjR2	Defective	0.6811137547580097
0	8	devExp	Defective	0.7266315751201219
0	8	predictionMAE	PlasmaVL	2.084246147965713
0	8	predictionMAEsd	PlasmaVL	0.8441418232254191
0	8	predictionMSE	PlasmaVL	9.000435580137651
0	8	predictionMSEsd	PlasmaVL	7.192153575338803
0	8	AIC	PlasmaVL	2090.3267999053355
0	8	adjR2	PlasmaVL	0.5117869998079994
0	8	devExp	PlasmaVL	0.5209508515445708
0	8.5	predictionMAE	Intact	2.1081110860818733
0	8.5	predictionMAEsd	Intact	1.6228803683216506
0	8.5	predictionMSE	Intact	7.290002469478672
0	8.5	predictionMSEsd	Intact	11.045626712085037
0	8.5	AIC	Intact	891.3659397583825
0	8.5	adjR2	Intact	0.9403678927531547
0	8.5	devExp	Intact	0.9503083153698906
0	8.5	predictionMAE	Defective	1.7261567081237452
0	8.5	predictionMAEsd	Defective	1.0476062844727463
0	8.5	predictionMSE	Defective	5.011715682495066
0	8.5	predictionMSEsd	Defective	5.949255941894047
0	8.5	AIC	Defective	1296.8569683986263
0	8.5	adjR2	Defective	0.6749982640958374
0	8.5	devExp	Defective	0.7211768109386326
0	8.5	predictionMAE	PlasmaVL	2.1175306055572487
0	8.5	predictionMAEsd	PlasmaVL	0.839882626068457
0	8.5	predictionMSE	PlasmaVL	9.193033671491772
0	8.5	predictionMSEsd	PlasmaVL	7.223126105452281
0	8.5	AIC	PlasmaVL	2099.264018790415
0	8.5	adjR2	PlasmaVL	0.4937519281784253
0	8.5	devExp	PlasmaVL	0.500518372863638
0	9	predictionMAE	Intact	2.1088830843488435
0	9	predictionMAEsd	Intact	1.6211441228962817
0	9	predictionMSE	Intact	7.288179422515497
0	9	predictionMSEsd	Intact	11.02149032487588
0	9	AIC	Intact	888.442992489499
0	9	adjR2	Intact	0.9408781178952834
0	9	devExp	Intact	0.9507353630940235
0	9	predictionMAE	Defective	1.7314617924257147
0	9	predictionMAEsd	Defective	1.036191338940512
0	9	predictionMSE	Defective	5.024719089398278
0	9	predictionMSEsd	Defective	5.85314005714339
0	9	AIC	Defective	1304.0809147028126
0	9	adjR2	Defective	0.6677520274465152
0	9	devExp	Defective	0.7147099625660492
0	9	predictionMAE	PlasmaVL	2.1476666812743006
0	9	predictionMAEsd	PlasmaVL	0.8354786081794208
0	9	predictionMSE	PlasmaVL	9.366866106147336
0	9	predictionMSEsd	PlasmaVL	7.263206467473578
0	9	AIC	PlasmaVL	2108.563923807839
0	9	adjR2	PlasmaVL	0.47803601163590437
0	9	devExp	PlasmaVL	0.4834759474802871
0	9.5	predictionMAE	Intact	2.109593232179475
0	9.5	predictionMAEsd	Intact	1.6201695664335072
0	9.5	predictionMSE	Intact	7.288292034147868
0	9.5	predictionMSEsd	Intact	11.004214706833304
0	9.5	AIC	Intact	884.1257223072276
0	9.5	adjR2	Intact	0.9416238627241899
0	9.5	devExp	Intact	0.9513596301701753
0	9.5	predictionMAE	Defective	1.7363488031566758
0	9.5	predictionMAEsd	Defective	1.0246370710605965
0	9.5	predictionMSE	Defective	5.03254554272769
0	9.5	predictionMSEsd	Defective	5.754480140233011
0	9.5	AIC	Defective	1311.0616765647494
0	9.5	adjR2	Defective	0.6606370244067468
0	9.5	devExp	Defective	0.708333531644458
0	9.5	predictionMAE	PlasmaVL	2.175023120295421
0	9.5	predictionMAEsd	PlasmaVL	0.8298385986851295
0	9.5	predictionMSE	PlasmaVL	9.52916907045635
0	9.5	predictionMSEsd	PlasmaVL	7.310796259365008
0	9.5	AIC	PlasmaVL	2119.20381337343
0	9.5	adjR2	PlasmaVL	0.4645125250522564
0	9.5	devExp	PlasmaVL	0.4700162166052406
0	10	predictionMAE	Intact	2.110009416150739
0	10	predictionMAEsd	Intact	1.6192056024006802
0	10	predictionMSE	Intact	7.2876415721460965
0	10	predictionMSEsd	Intact	10.986754380015602
0	10	AIC	Intact	880.9225078912581
0	10	adjR2	Intact	0.9421710398158603
0	10	devExp	Intact	0.9518175951966802
0	10	predictionMAE	Defective	1.7412750049316739
0	10	predictionMAEsd	Defective	1.0131703585024179
0	10	predictionMSE	Defective	5.039057641979014
0	10	predictionMSEsd	Defective	5.6585848421419165
0	10	AIC	Defective	1317.6198754953489
0	10	adjR2	Defective	0.6538287539125882
0	10	devExp	Defective	0.7022166851179324
0	10	predictionMAE	PlasmaVL	2.1999617147932047
0	10	predictionMAEsd	PlasmaVL	0.8260168644149845
0	10	predictionMSE	PlasmaVL	9.697408018215398
0	10	predictionMSEsd	PlasmaVL	7.3742754918678894
0	10	AIC	PlasmaVL	2129.2941844593347
0	10	adjR2	PlasmaVL	0.4513506103538347
0	10	devExp	PlasmaVL	0.45691151667565044
0	10.5	predictionMAE	Intact	2.110540574814644
0	10.5	predictionMAEsd	Intact	1.617978429036463
0	10.5	predictionMSE	Intact	7.2869445079069335
0	10.5	predictionMSEsd	Intact	10.966643315680935
0	10.5	AIC	Intact	879.046737729247
0	10.5	adjR2	Intact	0.9424890704740111
0	10.5	devExp	Intact	0.9520837802679735
0	10.5	predictionMAE	Defective	1.7467864861942506
0	10.5	predictionMAEsd	Defective	1.0019003279722904
0	10.5	predictionMSE	Defective	5.044046316186291
0	10.5	predictionMSEsd	Defective	5.56675276324064
0	10.5	AIC	Defective	1323.6150062090267
0	10.5	adjR2	Defective	0.6474871648950065
0	10.5	devExp	Defective	0.6965097631466932
0	10.5	predictionMAE	PlasmaVL	2.223709031477673
0	10.5	predictionMAEsd	PlasmaVL	0.8233164117077948
0	10.5	predictionMSE	PlasmaVL	9.869541745550167
0	10.5	predictionMSEsd	PlasmaVL	7.455272441032084
0	10.5	AIC	PlasmaVL	2138.753746501577
0	10.5	adjR2	PlasmaVL	0.4386758264860112
0	10.5	devExp	PlasmaVL	0.44427964118928365
0	11	predictionMAE	Intact	2.1111606985278524
0	11	predictionMAEsd	Intact	1.6165032486362703
0	11	predictionMSE	Intact	7.286130638799735
0	11	predictionMSEsd	Intact	10.943985129449421
0	11	AIC	Intact	878.3748827951233
0	11	adjR2	Intact	0.9426025499288334
0	11	devExp	Intact	0.952178786308738
0	11	predictionMAE	Defective	1.7527132882971448
0	11	predictionMAEsd	Defective	0.9910398860236219
0	11	predictionMSE	Defective	5.048844138766559
0	11	predictionMSEsd	Defective	5.475041032120421
0	11	AIC	Defective	1329.2428410224488
0	11	adjR2	Defective	0.641428924212943
0	11	devExp	Defective	0.6910505912959217
0	11	predictionMAE	PlasmaVL	2.248201621256008
0	11	predictionMAEsd	PlasmaVL	0.8205956804429249
0	11	predictionMSE	PlasmaVL	10.050841690098709
0	11	predictionMSEsd	PlasmaVL	7.551963577289368
0	11	AIC	PlasmaVL	2147.6765670161035
0	11	adjR2	PlasmaVL	0.42644749326775155
0	11	devExp	PlasmaVL	0.4320936195340317
0	11.5	predictionMAE	Intact	2.112843438293675
0	11.5	predictionMAEsd	Intact	1.6136877206698705
0	11.5	predictionMSE	Intact	7.28567384990924
0	11.5	predictionMSEsd	Intact	10.920299806427376
0	11.5	AIC	Intact	878.2013530083382
0	11.5	adjR2	Intact	0.9426318465803195
0	11.5	devExp	Intact	0.9522033863271321
0	11.5	predictionMAE	Defective	1.755548672182972
0	11.5	predictionMAEsd	Defective	0.9829065422707894
0	11.5	predictionMSE	Defective	5.049601862896964
0	11.5	predictionMSEsd	Defective	5.388475571386
0	11.5	AIC	Defective	1334.5432497485572
0	11.5	adjR2	Defective	0.6356273242333672
0	11.5	devExp	Defective	0.6858170012685038
0	11.5	predictionMAE	PlasmaVL	2.2748377888172433
0	11.5	predictionMAEsd	PlasmaVL	0.8173606629786617
0	11.5	predictionMSE	PlasmaVL	10.233475095881449
0	11.5	predictionMSEsd	PlasmaVL	7.665507395285663
0	11.5	AIC	PlasmaVL	2155.955910041405
0	11.5	adjR2	PlasmaVL	0.4148038325327359
0	11.5	devExp	PlasmaVL	0.42047169302479753
0	12	predictionMAE	Intact	2.1133199527929007
0	12	predictionMAEsd	Intact	1.6111114238898243
0	12	predictionMSE	Intact	7.281128383505508
0	12	predictionMSEsd	Intact	10.902470706099162
0	12	AIC	Intact	876.1984975866762
0	12	adjR2	Intact	0.9429686889324266
0	12	devExp	Intact	0.9524853561423305
0	12	predictionMAE	Defective	1.7591549760031766
0	12	predictionMAEsd	Defective	0.9761441772644911
0	12	predictionMSE	Defective	5.053926241619412
0	12	predictionMSEsd	Defective	5.31496308404259
0	12	AIC	Defective	1338.9450612245316
0	12	adjR2	Defective	0.6307436013859526
0	12	devExp	Defective	0.6814147289517379
0	12	predictionMAE	PlasmaVL	2.301197689084313
0	12	predictionMAEsd	PlasmaVL	0.8167279164148589
0	12	predictionMSE	PlasmaVL	10.412267488443703
0	12	predictionMSEsd	PlasmaVL	7.782386727363155
0	12	AIC	PlasmaVL	2163.587037800138
0	12	adjR2	PlasmaVL	0.4038784796390653
0	12	devExp	PlasmaVL	0.40957539571791257
0	12.5	predictionMAE	Intact	2.1135993765015053
0	12.5	predictionMAEsd	Intact	1.6092508183325402
0	12.5	predictionMSE	Intact	7.276998845444288
0	12.5	predictionMSEsd	Intact	10.890681138211614
0	12.5	AIC	Intact	872.7837578776061
0	12.5	adjR2	Intact	0.9435383744694603
0	12.5	devExp	Intact	0.9529620861441278
0	12.5	predictionMAE	Defective	1.7624486594181072
0	12.5	predictionMAEsd	Defective	0.9701919040812914
0	12.5	predictionMSE	Defective	5.059756790327865
0	12.5	predictionMSEsd	Defective	5.2578838532442065
0	12.5	AIC	Defective	1342.5270965493455
0	12.5	adjR2	Defective	0.6267264759991613
0	12.5	devExp	Defective	0.6777986064010546
0	12.5	predictionMAE	PlasmaVL	2.32383055484093
0	12.5	predictionMAEsd	PlasmaVL	0.8166868351211736
0	12.5	predictionMSE	PlasmaVL	10.545567746836124
0	12.5	predictionMSEsd	PlasmaVL	7.872560514382154
0	12.5	AIC	PlasmaVL	2170.2482375850254
0	12.5	adjR2	PlasmaVL	0.39434876050805046
0	12.5	devExp	PlasmaVL	0.40012910379256295
0	13	predictionMAE	Intact	2.1143415504049354
0	13	predictionMAEsd	Intact	1.6075400409936618
0	13	predictionMSE	Intact	7.275431067222383
0	13	predictionMSEsd	Intact	10.879240429175663
0	13	AIC	Intact	869.8798476880033
0	13	adjR2	Intact	0.944018373283006
0	13	devExp	Intact	0.9533637705157952
0	13	predictionMAE	Defective	1.765134700342445
0	13	predictionMAEsd	Defective	0.9659841694067296
0	13	predictionMSE	Defective	5.063713687407555
0	13	predictionMSEsd	Defective	5.212083885562833
0	13	AIC	Defective	1345.9385981507749
0	13	adjR2	Defective	0.6228537261434905
0	13	devExp	Defective	0.6743017174070172
0	13	predictionMAE	PlasmaVL	2.344832700389341
0	13	predictionMAEsd	PlasmaVL	0.814635275674462
0	13	predictionMSE	PlasmaVL	10.661596633314463
0	13	predictionMSEsd	PlasmaVL	7.948818572194985
0	13	AIC	PlasmaVL	2176.346614504387
0	13	adjR2	PlasmaVL	0.38550561915343295
0	13	devExp	PlasmaVL	0.39136829198437884
0	13.5	predictionMAE	Intact	2.115652153712509
0	13.5	predictionMAEsd	Intact	1.6059412729216334
0	13.5	predictionMSE	Intact	7.276944197175349
0	13.5	predictionMSEsd	Intact	10.867428884178556
0	13.5	AIC	Intact	867.763804694672
0	13.5	adjR2	Intact	0.9443655869729852
0	13.5	devExp	Intact	0.9536543601754442
0	13.5	predictionMAE	Defective	1.7673872674512687
0	13.5	predictionMAEsd	Defective	0.9621499324123083
0	13.5	predictionMSE	Defective	5.067871689914878
0	13.5	predictionMSEsd	Defective	5.170062736462107
0	13.5	AIC	Defective	1349.57449229658
0	13.5	adjR2	Defective	0.6186791538732348
0	13.5	devExp	Defective	0.670526190410679
0	13.5	predictionMAE	PlasmaVL	2.363081043532541
0	13.5	predictionMAEsd	PlasmaVL	0.8121252614516625
0	13.5	predictionMSE	PlasmaVL	10.76298163423144
0	13.5	predictionMSEsd	PlasmaVL	8.016399783891288
0	13.5	AIC	PlasmaVL	2182.0146586587334
0	13.5	adjR2	PlasmaVL	0.37717353604554815
0	13.5	devExp	PlasmaVL	0.38311468631722023
0	14	predictionMAE	Intact	2.1162920140071986
0	14	predictionMAEsd	Intact	1.6047182019985067
0	14	predictionMSE	Intact	7.27663780587152
0	14	predictionMSEsd	Intact	10.858127280985558
0	14	AIC	Intact	865.839124963107
0	14	adjR2	Intact	0.944679504501051
0	14	devExp	Intact	0.9539170460518066
0	14	predictionMAE	Defective	1.769042348658089
0	14	predictionMAEsd	Defective	0.9600938034946374
0	14	predictionMSE	Defective	5.077257498018327
0	14	predictionMSEsd	Defective	5.134427638289293
0	14	AIC	Defective	1353.0875037914425
0	14	adjR2	Defective	0.6146107401576768
0	14	devExp	Defective	0.6668560916303287
0	14	predictionMAE	PlasmaVL	2.379834326890939
0	14	predictionMAEsd	PlasmaVL	0.8125907478773245
0	14	predictionMSE	PlasmaVL	10.865848998326094
0	14	predictionMSEsd	PlasmaVL	8.09157793375845
0	14	AIC	PlasmaVL	2187.462558615406
0	14	adjR2	PlasmaVL	0.3690590659339368
0	14	devExp	PlasmaVL	0.3750767857626221
0	14.5	predictionMAE	Intact	2.1166337763370744
0	14.5	predictionMAEsd	Intact	1.6035208455995862
0	14.5	predictionMSE	Intact	7.275011060266076
0	14.5	predictionMSEsd	Intact	10.848794335438411
0	14.5	AIC	Intact	864.3209565406667
0	14.5	adjR2	Intact	0.944925860614967
0	14.5	devExp	Intact	0.9541231898988122
0	14.5	predictionMAE	Defective	1.7700430062760768
0	14.5	predictionMAEsd	Defective	0.9584301928106466
0	14.5	predictionMSE	Defective	5.08728781677153
0	14.5	predictionMSEsd	Defective	5.097397518568943
0	14.5	AIC	Defective	1356.535556765174
0	14.5	adjR2	Defective	0.6105764076651549
0	14.5	devExp	Defective	0.6632164854206883
0	14.5	predictionMAE	PlasmaVL	2.394124862145584
0	14.5	predictionMAEsd	PlasmaVL	0.8146006029356666
0	14.5	predictionMSE	PlasmaVL	10.976110552376884
0	14.5	predictionMSEsd	PlasmaVL	8.176817232671924
0	14.5	AIC	PlasmaVL	2192.7341389580183
0	14.5	adjR2	PlasmaVL	0.3611073445815788
0	14.5	devExp	PlasmaVL	0.367200341070028
0	15	predictionMAE	Intact	2.1168758966739967
0	15	predictionMAEsd	Intact	1.602176121678025
0	15	predictionMSE	Intact	7.272778792990889
0	15	predictionMSEsd	Intact	10.836874911360383
0	15	AIC	Intact	863.595133699939
0	15	adjR2	Intact	0.945043251977791
0	15	devExp	Intact	0.954221439351918
0	15	predictionMAE	Defective	1.7710182413262279
0	15	predictionMAEsd	Defective	0.9565574257497581
0	15	predictionMSE	Defective	5.096201949593349
0	15	predictionMSEsd	Defective	5.0546939858785525
0	15	AIC	Defective	1359.929123756252
0	15	adjR2	Defective	0.6065624220471301
0	15	devExp	Defective	0.6595908934535004
0	15	predictionMAE	PlasmaVL	2.4055389428063116
0	15	predictionMAEsd	PlasmaVL	0.8184039534084467
0	15	predictionMSE	PlasmaVL	11.097122770197737
0	15	predictionMSEsd	PlasmaVL	8.276624297656808
0	15	AIC	PlasmaVL	2197.850255084426
0	15	adjR2	PlasmaVL	0.3532949086521848
0	15	devExp	PlasmaVL	0.35946205610700005
0	15.5	predictionMAE	Intact	2.1169768914659852
0	15.5	predictionMAEsd	Intact	1.6007188132027854
0	15.5	predictionMSE	Intact	7.269921851653603
0	15.5	predictionMSEsd	Intact	10.822146340026311
0	15.5	AIC	Intact	863.6070725453153
0	15.5	adjR2	Intact	0.9450413173976435
0	15.5	devExp	Intact	0.9542198555319307
0	15.5	predictionMAE	Defective	1.7726838141309904
0	15.5	predictionMAEsd	Defective	0.9541420245446616
0	15.5	predictionMSE	Defective	5.105316394513243
0	15.5	predictionMSEsd	Defective	5.007281696335751
0	15.5	AIC	Defective	1363.2412863530794
0	15.5	adjR2	Defective	0.6026028369336548
0	15.5	devExp	Defective	0.6560101751652135
0	15.5	predictionMAE	PlasmaVL	2.415407893474247
0	15.5	predictionMAEsd	PlasmaVL	0.8238341559128952
0	15.5	predictionMSE	PlasmaVL	11.225874063481584
0	15.5	predictionMSEsd	PlasmaVL	8.391020486639734
0	15.5	AIC	PlasmaVL	2202.776142228088
0	15.5	adjR2	PlasmaVL	0.3456830414971278
0	15.5	devExp	PlasmaVL	0.3519225462300277
0	16	predictionMAE	Intact	2.117054647862199
0	16	predictionMAEsd	Intact	1.5989425734397367
0	16	predictionMSE	Intact	7.2661575191158585
0	16	predictionMSEsd	Intact	10.802334612638024
0	16	AIC	Intact	864.1760051818388
0	16	adjR2	Intact	0.9449492980705312
0	16	devExp	Intact	0.9541428865258567
0	16	predictionMAE	Defective	1.7764485055457857
0	16	predictionMAEsd	Defective	0.9496978327132132
0	16	predictionMSE	Defective	5.113052295400834
0	16	predictionMSEsd	Defective	4.954726115314273
0	16	AIC	Defective	1366.3048224621714
0	16	adjR2	Defective	0.5989039627663988
0	16	devExp	Defective	0.65266252746434406
0	16	predictionMAE	PlasmaVL	2.424870360429342
0	16	predictionMAEsd	PlasmaVL	0.829891086633098
0	16	predictionMSE	PlasmaVL	11.362084193324073
0	16	predictionMSEsd	PlasmaVL	8.515201473420468
0	16	AIC	PlasmaVL	2207.509928110539
0	16	adjR2	PlasmaVL	0.33828386014424716
0	16	devExp	PlasmaVL	0.3445937795362083
0	16.5	predictionMAE	Intact	2.117419517852087
0	16.5	predictionMAEsd	Intact	1.5974288997343402
0	16.5	predictionMSE	Intact	7.264536589362442
0	16.5	predictionMSEsd	Intact	10.786157412349414
0	16.5	AIC	Intact	864.8438825272577
0	16.5	adjR2	Intact	0.9448410911004738
0	16.5	devExp	Intact	0.9540523843731799
0	16.5	predictionMAE	Defective	1.780161891111084
0	16.5	predictionMAEsd	Defective	0.9449265508374254
0	16.5	predictionMSE	Defective	5.121053189893684
0	16.5	predictionMSEsd	Defective	4.909686263509096
0	16.5	AIC	Defective	1368.9641253475238
0	16.5	adjR2	Defective	0.595667821932
0	16.5	devExp	Defective	0.6497349597007135
0	16.5	predictionMAE	PlasmaVL	2.434478913523529
0	16.5	predictionMAEsd	PlasmaVL	0.8347750474398897
0	16.5	predictionMSE	PlasmaVL	11.462430412096854
0	16.5	predictionMSEsd	PlasmaVL	8.614294590579075
0	16.5	AIC	PlasmaVL	2211.589875936217
0	16.5	adjR2	PlasmaVL	0.3318397011925861
0	16.5	devExp	PlasmaVL	0.3382109908850508
0	17	predictionMAE	Intact	2.118071040014142
0	17	predictionMAEsd	Intact	1.596283291591588
0	17	predictionMSE	Intact	7.265131791891047
0	17	predictionMSEsd	Intact	10.772843691843317
0	17	AIC	Intact	865.5356935471126
0	17	adjR2	Intact	0.9447288292192966
0	17	devExp	Intact	0.953958557628562
0	17	predictionMAE	Defective	1.7851474306075592
0	17	predictionMAEsd	Defective	0.9401432765716935
0	17	predictionMSE	Defective	5.131737447593559
0	17	predictionMSEsd	Defective	4.874251342723849
0	17	AIC	Defective	1371.22089129728
0	17	adjR2	Defective	0.592913834590056
0	17	devExp	Defective	0.647259414433577
0	17	predictionMAE	PlasmaVL	2.4455162696939103
0	17	predictionMAEsd	PlasmaVL	0.8391217513279
0	17	predictionMSE	PlasmaVL	11.542969151114146
0	17	predictionMSEsd	PlasmaVL	8.701576012052042
0	17	AIC	PlasmaVL	2215.232155396193
0	17	adjR2	PlasmaVL	0.3260343054117546
0	17	devExp	PlasmaVL	0.33246104265896176
0	17.5	predictionMAE	Intact	2.1183676835428993
0	17.5	predictionMAEsd	Intact	1.5959378331237684
0	17.5	predictionMSE	Intact	7.2667832308946325
0	17.5	predictionMSEsd	Intact	10.763268760031584
0	17.5	AIC	Intact	866.6195134796043
0	17.5	adjR2	Intact	0.944552453407302
0	17.5	devExp	Intact	0.95381105652964
0	17.5	predictionMAE	Defective	1.7896772674711978
0	17.5	predictionMAEsd	Defective	0.9371903148910706
0	17.5	predictionMSE	Defective	5.142192869189554
0	17.5	predictionMSEsd	Defective	4.854448856726228
0	17.5	AIC	Defective	1373.1694945683028
0	17.5	adjR2	Defective	0.5905204802488098
0	17.5	devExp	Defective	0.645107147466218
0	17.5	predictionMAE	PlasmaVL	2.4555016813149972
0	17.5	predictionMAEsd	PlasmaVL	0.8426772075217687
0	17.5	predictionMSE	PlasmaVL	11.611519417864905
0	17.5	predictionMSEsd	PlasmaVL	8.773239789974879
0	17.5	AIC	PlasmaVL	2218.589849430566
0	17.5	adjR2	PlasmaVL	0.3206378177695203
0	17.5	devExp	PlasmaVL	0.32711609205806524
0	18	predictionMAE	Intact	2.1189672188442614
0	18	predictionMAEsd	Intact	1.595376860658294
0	18	predictionMSE	Intact	7.269456237412979
0	18	predictionMSEsd	Intact	10.751092466324405
0	18	AIC	Intact	868.2005065052942
0	18	adjR2	Intact	0.9442941491206802
0	18	devExp	Intact	0.9535950039981347
0	18	predictionMAE	Defective	1.7944694349050436
0	18	predictionMAEsd	Defective	0.9347772301303586
0	18	predictionMSE	Defective	5.154137390194619
0	18	predictionMSEsd	Defective	4.835048276610059
0	18	AIC	Defective	1375.119871021034
0	18	adjR2	Defective	0.5881111639120895
0	18	devExp	Defective	0.6429403461411882
0	18	predictionMAE	PlasmaVL	2.465449559777448
0	18	predictionMAEsd	PlasmaVL	0.8453031246298677
0	18	predictionMSE	PlasmaVL	11.682712241641852
0	18	predictionMSEsd	PlasmaVL	8.84055488451792
0	18	AIC	PlasmaVL	2221.829290294127
0	18	adjR2	PlasmaVL	0.31539002602168265
0	18	devExp	PlasmaVL	0.3219182801319466
0	18.5	predictionMAE	Intact	2.1197887596892167
0	18.5	predictionMAEsd	Intact	1.5946149496406936
0	18.5	predictionMSE	Intact	7.272415761589809
0	18.5	predictionMSEsd	Intact	10.737027953621467
0	18.5	AIC	Intact	870.0555328609653
0	18.5	adjR2	Intact	0.9439895312527337
0	18.5	devExp	Intact	0.9533401912514866
0	18.5	predictionMAE	Defective	1.8014609376410273
0	18.5	predictionMAEsd	Defective	0.9303281136673885
0	18.5	predictionMSE	Defective	5.166093179032735
0	18.5	predictionMSEsd	Defective	4.810106789016509
0	18.5	AIC	Defective	1377.1527078857775
0	18.5	adjR2	Defective	0.5855815234554695
0	18.5	devExp	Defective	0.6406602884859051
0	18.5	predictionMAE	PlasmaVL	2.4758890974472725
0	18.5	predictionMAEsd	PlasmaVL	0.848146563423769
0	18.5	predictionMSE	PlasmaVL	11.763849387495927
0	18.5	predictionMSEsd	PlasmaVL	8.916537873372429
0	18.5	AIC	PlasmaVL	2225.0012223921854
0	18.5	adjR2	PlasmaVL	0.31021091896334696
0	18.5	devExp	PlasmaVL	0.3167884718985557
0	19	predictionMAE	Intact	2.120265667518681
0	19	predictionMAEsd	Intact	1.593224913809674
0	19	predictionMSE	Intact	7.2721535621386755
0	19	predictionMSEsd	Intact	10.716122797621304
0	19	AIC	Intact	872.2450874832149
0	19	adjR2	Intact	0.9436277738861932
0	19	devExp	Intact	0.9530374758439867
0	19	predictionMAE	Defective	1.8090857517838062
0	19	predictionMAEsd	Defective	0.9238514412506272
0	19	predictionMSE	Defective	5.174122926429271
0	19	predictionMSEsd	Defective	4.774963714209153
0	19	AIC	Defective	1379.0779138710272
0	19	adjR2	Defective	0.5831654293880225
0	19	devExp	Defective	0.6384745557919328
0	19	predictionMAE	PlasmaVL	2.487520029119886
0	19	predictionMAEsd	PlasmaVL	0.846003278610636
0	19	predictionMSE	PlasmaVL	11.853236524783695
0	19	predictionMSEsd	PlasmaVL	9.003695111239502
0	19	AIC	PlasmaVL	2228.0977387115645
0	19	adjR2	PlasmaVL	0.3051199297886158
0	19	devExp	PlasmaVL	0.31174598873869364
0	19.5	predictionMAE	Intact	2.120671690249321
0	19.5	predictionMAEsd	Intact	1.5916419956073067
0	19.5	predictionMSE	Intact	7.2710015493600535
0	19.5	predictionMSEsd	Intact	10.692157199468426
0	19.5	AIC	Intact	874.4971504205707
0	19.5	adjR2	Intact	0.9432532552222058
0	19.5	devExp	Intact	0.9527240807305944
0	19.5	predictionMAE	Defective	1.816912685980032
0	19.5	predictionMAEsd	Defective	0.9169358771142948
0	19.5	predictionMSE	Defective	5.182406917996712
0	19.5	predictionMSEsd	Defective	4.733973605300414
0	19.5	AIC	Defective	1381.0025354046631
0	19.5	adjR2	Defective	0.5807348707502344
0	19.5	devExp	Defective	0.6362739123022124
0	19.5	predictionMAE	PlasmaVL	2.4966138966861915
0	19.5	predictionMAEsd	PlasmaVL	0.8449448284602442
0	19.5	predictionMSE	PlasmaVL	11.954926257933941
0	19.5	predictionMSEsd	PlasmaVL	9.108411715402607
0	19.5	AIC	PlasmaVL	2231.1141031566444
0	19.5	adjR2	PlasmaVL	0.30012353149654447
0	19.5	devExp	PlasmaVL	0.30679727720925487
0	20	predictionMAE	Intact	2.1209258344410578
0	20	predictionMAEsd	Intact	1.5896212142064485
0	20	predictionMSE	Intact	7.267964893373535
0	20	predictionMSEsd	Intact	10.663025130313507
0	20	AIC	Intact	876.9242451638756
0	20	adjR2	Intact	0.9428468223040462
0	20	devExp	Intact	0.95238393853919745
0	20	predictionMAE	Defective	1.8252400000961244
0	20	predictionMAEsd	Defective	0.9094732165195898
0	20	predictionMSE	Defective	5.192541679746491
0	20	predictionMSEsd	Defective	4.688098018001944
0	20	AIC	Defective	1382.8690207157413
0	20	adjR2	Defective	0.5783655767875492
0	20	devExp	Defective	0.6341299332132024
0	20	predictionMAE	PlasmaVL	2.502854009760631
0	20	predictionMAEsd	PlasmaVL	0.8441785520885674
0	20	predictionMSE	PlasmaVL	12.067645572809813
0	20	predictionMSEsd	PlasmaVL	9.226834787309986
0	20	AIC	PlasmaVL	2234.032198742181
0	20	adjR2	PlasmaVL	0.29525578390856055
0	20	devExp	PlasmaVL	0.3019760094394959
0	20.5	predictionMAE	Intact	2.1216931740529494
0	20.5	predictionMAEsd	Intact	1.5882647565724979
0	20.5	predictionMSE	Intact	7.268454663747542
0	20.5	predictionMSEsd	Intact	10.642365097799798
0	20.5	AIC	Intact	878.7962987600966
0	20.5	adjR2	Intact	0.9425313535964955
0	20.5	devExp	Intact	0.9521199346153771
0	20.5	predictionMAE	Defective	1.8317350760213966
0	20.5	predictionMAEsd	Defective	0.9037799412505995
0	20.5	predictionMSE	Defective	5.202432663387951
0	20.5	predictionMSEsd	Defective	4.654895090027144
0	20.5	AIC	Defective	1384.4450951279982
0	20.5	adjR2	Defective	0.576354296290078
0	20.5	devExp	Defective	0.6323091866673706
0	20.5	predictionMAE	PlasmaVL	2.508552049943833
0	20.5	predictionMAEsd	PlasmaVL	0.8418511892074794
0	20.5	predictionMSE	PlasmaVL	12.131920660249227
0	20.5	predictionMSEsd	PlasmaVL	9.294464867915233
0	20.5	AIC	PlasmaVL	2236.235907292844
0	20.5	adjR2	PlasmaVL	0.29155098317250483
0	20.5	devExp	PlasmaVL	0.2983066040608429
0	21	predictionMAE	Intact	2.1222433875395343
0	21	predictionMAEsd	Intact	1.5879671756264364
0	21	predictionMSE	Intact	7.270701550398619
0	21	predictionMSEsd	Intact	10.63073622689971
0	21	AIC	Intact	880.2092568389453
0	21	adjR2	Intact	0.9422921019181854
0	21	devExp	Intact	0.9519197229308927
0	21	predictionMAE	Defective	1.8363202204917486
0	21	predictionMAEsd	Defective	0.9007024796180937
0	21	predictionMSE	Defective	5.21303665764654
0	21	predictionMSEsd	Defective	4.634858581661061
0	21	AIC	Defective	1385.7270498642306
0	21	adjR2	Defective	0.5747158105509469
0	21	devExp	Defective	0.6308317127745875
0	21	predictionMAE	PlasmaVL	2.514543355852536
0	21	predictionMAEsd	PlasmaVL	0.8406271028806743
0	21	predictionMSE	PlasmaVL	12.177391413132792
0	21	predictionMSEsd	PlasmaVL	9.344185413915977
0	21	AIC	PlasmaVL	2238.1500704802806
0	21	adjR2	PlasmaVL	0.28832921574805215
0	21	devExp	PlasmaVL	0.2951156502764966
0	21.5	predictionMAE	Intact	2.12283270690445
0	21.5	predictionMAEsd	Intact	1.5875543246456936
0	21.5	predictionMSE	Intact	7.271879548215157
0	21.5	predictionMSEsd	Intact	10.622345638163951
0	21.5	AIC	Intact	881.1766618517581
0	21.5	adjR2	Intact	0.9421276902314617
0	21.5	devExp	Intact	0.9517820969868895
0	21.5	predictionMAE	Defective	1.8399688091582496
0	21.5	predictionMAEsd	Defective	0.8984830916814831
0	21.5	predictionMSE	Defective	5.220489393217782
0	21.5	predictionMSEsd	Defective	4.616583920693792
0	21.5	AIC	Defective	1386.751438295851
0	21.5	adjR2	Defective	0.5734000933985995
0	21.5	devExp	Defective	0.6296426672639001
0	21.5	predictionMAE	PlasmaVL	2.5209356252499555
0	21.5	predictionMAEsd	PlasmaVL	0.8407894896321895
0	21.5	predictionMSE	PlasmaVL	12.20218694936433
0	21.5	predictionMSEsd	PlasmaVL	9.376961627184484
0	21.5	AIC	PlasmaVL	2239.7641579872075
0	21.5	adjR2	PlasmaVL	0.2855872556870257
0	21.5	devExp	PlasmaVL	0.2923999858730455
0	22	predictionMAE	Intact	2.1237330615332968
0	22	predictionMAEsd	Intact	1.5868302724005072
0	22	predictionMSE	Intact	7.273119194459445
0	22	predictionMSEsd	Intact	10.61068920434507
0	22	AIC	Intact	882.3483228562908
0	22	adjR2	Intact	0.9419279461073596
0	22	devExp	Intact	0.9516148992756002
0	22	predictionMAE	Defective	1.8436853142067497
0	22	predictionMAEsd	Defective	0.8960543561416201
0	22	predictionMSE	Defective	5.228360082070135
0	22	predictionMSEsd	Defective	4.597150603508068
0	22	AIC	Defective	1387.7244329918826
0	22	adjR2	Defective	0.5721463676772229
0	22	devExp	Defective	0.6285091846242609
0	22	predictionMAE	PlasmaVL	2.5290011810989457
0	22	predictionMAEsd	PlasmaVL	0.8396521246979552
0	22	predictionMSE	PlasmaVL	12.224642831444319
0	22	predictionMSEsd	PlasmaVL	9.39832970594854
0	22	AIC	PlasmaVL	2241.324891345208
0	22	adjR2	PlasmaVL	0.282943476207426
0	22	devExp	PlasmaVL	0.28978172425672366
0	22.5	predictionMAE	Intact	2.1251366972660466
0	22.5	predictionMAEsd	Intact	1.5861312042484814
0	22.5	predictionMSE	Intact	7.276217510880605
0	22.5	predictionMSEsd	Intact	10.596378409246292
0	22.5	AIC	Intact	883.7160905665656
0	22.5	adjR2	Intact	0.9416939085757104
0	22.5	devExp	Intact	0.9514190036204861
0	22.5	predictionMAE	Defective	1.8476157540599532
0	22.5	predictionMAEsd	Defective	0.8932503979277776
0	22.5	predictionMSE	Defective	5.236037074916707
0	22.5	predictionMSEsd	Defective	4.5742478883543205
0	22.5	AIC	Defective	1388.6913651431641
0	22.5	adjR2	Defective	0.5708943814422668
0	22.5	devExp	Defective	0.627373961223814
0	22.5	predictionMAE	PlasmaVL	2.538875726485132
0	22.5	predictionMAEsd	PlasmaVL	0.8395743115900656
0	22.5	predictionMSE	PlasmaVL	12.251989466047721
0	22.5	predictionMSEsd	PlasmaVL	9.428491828633426
0	22.5	AIC	PlasmaVL	2242.8502733273604
0	22.5	adjR2	PlasmaVL	0.2803314772707003
0	22.5	devExp	PlasmaVL	0.2871948979772531
0	23	predictionMAE	Intact	2.1264681547170587
0	23	predictionMAEsd	Intact	1.5850580335176123
0	23	predictionMSE	Intact	7.2779045234490525
0	23	predictionMSEsd	Intact	10.573665374611991
0	23	AIC	Intact	885.2847584481835
0	23	adjR2	Intact	0.9414243300856104
0	23	devExp	Intact	0.9511933461773866
0	23	predictionMAE	Defective	1.8521832987990723
0	23	predictionMAEsd	Defective	0.8889756918401507
0	23	predictionMSE	Defective	5.2438967942487755
0	23	predictionMSEsd	Defective	4.5392547612366565
0	23	AIC	Defective	1389.6767161657972
0	23	adjR2	Defective	0.569613529641383
0	23	devExp	Defective	0.6262108248941967
0	23	predictionMAE	PlasmaVL	2.5527553631667304
0	23	predictionMAEsd	PlasmaVL	0.8408608166084881
0	23	predictionMSE	PlasmaVL	12.307105865963496
0	23	predictionMSEsd	PlasmaVL	9.486600018219331
0	23	AIC	PlasmaVL	2244.4170491255422
0	23	adjR2	PlasmaVL	0.27765904463250957
0	23	devExp	PlasmaVL	0.2845482209672011
0	23.5	predictionMAE	Intact	2.1260950598392543
0	23.5	predictionMAEsd	Intact	1.5838540442745006
0	23.5	predictionMSE	Intact	7.274020232841547
0	23.5	predictionMSEsd	Intact	10.540881867344817
0	23.5	AIC	Intact	886.6150550567854
0	23.5	adjR2	Intact	0.9411947295409255
0	23.5	devExp	Intact	0.9510011403977447
0	23.5	predictionMAE	Defective	1.8552592124577998
0	23.5	predictionMAEsd	Defective	0.8829505574198097
0	23.5	predictionMSE	Defective	5.245367415803186
0	23.5	predictionMSEsd	Defective	4.488067547836907
0	23.5	AIC	Defective	1390.6138533163223
0	23.5	adjR2	Defective	0.5683900452176058
0	23.5	devExp	Defective	0.6250976419705051
0	23.5	predictionMAE	PlasmaVL	2.572481803568024
0	23.5	predictionMAEsd	PlasmaVL	0.8437827763308834
0	23.5	predictionMSE	PlasmaVL	12.421370744980685
0	23.5	predictionMSEsd	PlasmaVL	9.599227240715274
0	23.5	AIC	PlasmaVL	2245.97164181046
0	23.5	adjR2	PlasmaVL	0.2749766206755544
0	23.5	devExp	PlasmaVL	0.28189173350704505
0	24	predictionMAE	Intact	2.123165319429903
0	24	predictionMAEsd	Intact	1.5791647442430279
0	24	predictionMSE	Intact	7.2502366254193396
0	24	predictionMSEsd	Intact	10.47902984149292
0	24	AIC	Intact	887.9282295414457
0	24	adjR2	Intact	0.9409671507266048
0	24	devExp	Intact	0.950810548750626
0	24	predictionMAE	Defective	1.8579429673187766
0	24	predictionMAEsd	Defective	0.8739655970779747
0	24	predictionMSE	Defective	5.231107409985336
0	24	predictionMSEsd	Defective	4.409626116952409
0	24	AIC	Defective	1391.558858610025
0	24	adjR2	Defective	0.567148885821452
0	24	devExp	Defective	0.6239635346973943
0	24	predictionMAE	PlasmaVL	2.593762457734086
0	24	predictionMAEsd	PlasmaVL	0.8463184432352936
0	24	predictionMSE	PlasmaVL	12.601175505475213
0	24	predictionMSEsd	PlasmaVL	9.774854879971562
0	24	AIC	PlasmaVL	2247.481394406825
0	24	adjR2	PlasmaVL	0.2723844543459004
0	24	devExp	PlasmaVL	0.27932471294194977
0	24.5	predictionMAE	Intact	2.121404350896989
0	24.5	predictionMAEsd	Intact	1.5788253029978683
0	24.5	predictionMSE	Intact	7.242755836083703
0	24.5	predictionMSEsd	Intact	10.479921033518568
0	24.5	AIC	Intact	888.4878858626132
0	24.5	adjR2	Intact	0.940869874398261
0	24.5	devExp	Intact	0.9507290522194995
0	24.5	predictionMAE	Defective	1.8649941618826658
0	24.5	predictionMAEsd	Defective	0.8747689750238529
0	24.5	predictionMSE	Defective	5.255196415081795
0	24.5	predictionMSEsd	Defective	4.42091403944965
0	24.5	AIC	Defective	1391.9402623618387
0	24.5	adjR2	Defective	0.5666478830811557
0	24.5	devExp	Defective	0.6235070270479769
0	24.5	predictionMAE	PlasmaVL	2.612518197061581
0	24.5	predictionMAEsd	PlasmaVL	0.8431468630412148
0	24.5	predictionMSE	PlasmaVL	12.74154800779146
0	24.5	predictionMSEsd	PlasmaVL	9.874654581001215
0	24.5	AIC	PlasmaVL	2248.3600003213046
0	24.5	adjR2	PlasmaVL	0.270864044778505
0	24.5	devExp	PlasmaVL	0.27781869593908803
0	25	predictionMAE	Intact	2.1207015353563894
0	25	predictionMAEsd	Intact	1.5736981466023745
0	25	predictionMSE	Intact	7.225886333644453
0	25	predictionMSEsd	Intact	10.46227381323212
0	25	AIC	Intact	889.0240379545288
0	25	adjR2	Intact	0.9407765321993334
0	25	devExp	Intact	0.95065084257351
0	25	predictionMAE	Defective	1.8716591411662298
0	25	predictionMAEsd	Defective	0.8789654978721063
0	25	predictionMSE	Defective	5.296222471951615
0	25	predictionMSEsd	Defective	4.450529394144606
0	25	AIC	Defective	1392.2768291581965
0	25	adjR2	Defective	0.5662027120742426
0	25	devExp	Defective	0.6230979562501835
0	25	predictionMAE	PlasmaVL	2.6519755561737
0	25	predictionMAEsd	PlasmaVL	0.8817051693532266
0	25	predictionMSE	PlasmaVL	13.526538485455667
0	25	predictionMSEsd	PlasmaVL	11.656888742679932
0	25	AIC	PlasmaVL	2248.97461150153
0	25	adjR2	PlasmaVL	0.2697983824423912
0	25	devExp	PlasmaVL	0.27676305347557223
0	25.5	predictionMAE	Intact	2.58564769838969
0	25.5	predictionMAEsd	Intact	3.670223956078762
0	25.5	predictionMSE	Intact	106.2167799297038
0	25.5	predictionMSEsd	Intact	746.4330786295299
0	25.5	AIC	Intact	889.158415869495
0	25.5	adjR2	Intact	0.9407530860271709
0	25.5	devExp	Intact	0.9506311542256505
0	25.5	predictionMAE	Defective	2.0761748237590876
0	25.5	predictionMAEsd	Defective	1.865935754474958
0	25.5	predictionMSE	Defective	25.360866692548935
0	25.5	predictionMSEsd	Defective	152.0105149513932
0	25.5	AIC	Defective	1392.440311104839
0	25.5	adjR2	Defective	0.5659801601170006
0	25.5	devExp	Defective	0.6228854964243477
0	25.5	predictionMAE	PlasmaVL	3.6707540391885796
0	25.5	predictionMAEsd	PlasmaVL	8.165549151262056
0	25.5	predictionMSE	PlasmaVL	543.7340646505152
0	25.5	predictionMSEsd	PlasmaVL	4208.234204547675
0	25.5	AIC	PlasmaVL	2249.223145821838
0	25.5	adjR2	PlasmaVL	0.2693672901931242
0	25.5	devExp	PlasmaVL	0.27633610797740743
0	26	predictionMAE	Intact	2.1203586956461558
0	26	predictionMAEsd	Intact	1.574204672253623
0	26	predictionMSE	Intact	7.225503466652066
0	26	predictionMSEsd	Intact	10.465833753586342
0	26	AIC	Intact	889.2938149458498
0	26	adjR2	Intact	0.9407294648360669
0	26	devExp	Intact	0.9506113364110401
0	26	predictionMAE	Defective	1.8552994558550575
0	26	predictionMAEsd	Defective	0.8729232334686591
0	26	predictionMSE	Defective	5.2262337361365505
0	26	predictionMSEsd	Defective	4.409350868234402
0	26	AIC	Defective	1392.518766331052
0	26	adjR2	Defective	0.5658715920706984
0	26	devExp	Defective	0.6227796209476666
0	26	predictionMAE	PlasmaVL	2.6124553024788764
0	26	predictionMAEsd	PlasmaVL	0.8338305425096985
0	26	predictionMSE	PlasmaVL	12.747276854182418
0	26	predictionMSEsd	PlasmaVL	9.969444000854198
0	26	AIC	PlasmaVL	2249.3134372081977
0	26	adjR2	PlasmaVL	0.26921051878032143
0	26	devExp	PlasmaVL	0.2761808128542846
0.5	1	predictionMAE	Intact	2.2494736736555057
0.5	1	predictionMAEsd	Intact	1.829164029039251
0.5	1	predictionMSE	Intact	10.39706769569626
0.5	1	predictionMSEsd	Intact	24.96981987718073
0.5	1	AIC	Intact	1034.3370185383415
0.5	1	adjR2	Intact	0.9096161335890897
0.5	1	devExp	Intact	0.9249874375292316
0.5	1	predictionMAE	Defective	1.841779947409371
0.5	1	predictionMAEsd	Defective	1.4862181308873155
0.5	1	predictionMSE	Defective	6.8826305784691915
0.5	1	predictionMSEsd	Defective	16.424541697746626
0.5	1	AIC	Defective	1290.6784819886134
0.5	1	adjR2	Defective	0.6826576161940203
0.5	1	devExp	Defective	0.7297825590485997
0.5	1	predictionMAE	PlasmaVL	1.6865226183929665
0.5	1	predictionMAEsd	PlasmaVL	1.4578967943248833
0.5	1	predictionMSE	PlasmaVL	7.3804656377707465
0.5	1	predictionMSEsd	PlasmaVL	13.014074934874856
0.5	1	AIC	PlasmaVL	1802.8788421755512
0.5	1	adjR2	PlasmaVL	0.7731888218643546
0.5	1	devExp	PlasmaVL	0.7962468050928734
0.5	1.5	predictionMAE	Intact	2.1173910221630146
0.5	1.5	predictionMAEsd	Intact	1.6218244036069829
0.5	1.5	predictionMSE	Intact	7.322509958953301
0.5	1.5	predictionMSEsd	Intact	11.258547692266934
0.5	1.5	AIC	Intact	1037.9517468941754
0.5	1.5	adjR2	Intact	0.9086495819505181
0.5	1.5	devExp	Intact	0.9241784712321299
0.5	1.5	predictionMAE	Defective	1.7715801948423195
0.5	1.5	predictionMAEsd	Defective	1.217642266059827
0.5	1.5	predictionMSE	Defective	5.429486101280496
0.5	1.5	predictionMSEsd	Defective	8.172423899839133
0.5	1.5	AIC	Defective	1293.365134790887
0.5	1.5	adjR2	Defective	0.6798669332969247
0.5	1.5	devExp	Defective	0.727070510760338
0.5	1.5	predictionMAE	PlasmaVL	1.5375513366150544
0.5	1.5	predictionMAEsd	PlasmaVL	1.4668941933964283
0.5	1.5	predictionMSE	PlasmaVL	6.8727285979034365
0.5	1.5	predictionMSEsd	PlasmaVL	13.884035859726811
0.5	1.5	AIC	PlasmaVL	1802.5499615353497
0.5	1.5	adjR2	PlasmaVL	0.7718458304879428
0.5	1.5	devExp	PlasmaVL	0.7950762299742344
0.5	2	predictionMAE	Intact	2.122069059708711
0.5	2	predictionMAEsd	Intact	1.6215217604774503
0.5	2	predictionMSE	Intact	7.348443433482273
0.5	2	predictionMSEsd	Intact	11.268492547361136
0.5	2	AIC	Intact	1032.0628725972026
0.5	2	adjR2	Intact	0.9102244587189802
0.5	2	devExp	Intact	0.92549710231505955
0.5	2	predictionMAE	Defective	1.7531678114834044
0.5	2	predictionMAEsd	Defective	1.1679260356847132
0.5	2	predictionMSE	Defective	5.243881261150927
0.5	2	predictionMSEsd	Defective	7.585009484416693
0.5	2	AIC	Defective	1286.5125576233015
0.5	2	adjR2	Defective	0.6863529981437881
0.5	2	devExp	Defective	0.73275673575246425
0.5	2	predictionMAE	PlasmaVL	1.5094508352151952
0.5	2	predictionMAEsd	PlasmaVL	1.4253616115692374
0.5	2	predictionMSE	PlasmaVL	6.693897777773298
0.5	2	predictionMSEsd	PlasmaVL	12.898106148019362
0.5	2	AIC	PlasmaVL	1791.4178871609759
0.5	2	adjR2	PlasmaVL	0.7780242214434793
0.5	2	devExp	PlasmaVL	0.8010405046808272
0.5	2.5	predictionMAE	Intact	2.1146894597364705
0.5	2.5	predictionMAEsd	Intact	1.6286404868442745
0.5	2.5	predictionMSE	Intact	7.332483649422275
0.5	2.5	predictionMSEsd	Intact	11.311161431167841
0.5	2.5	AIC	Intact	1004.4806568181577
0.5	2.5	adjR2	Intact	0.9172311573544965
0.5	2.5	devExp	Intact	0.931355538431968
0.5	2.5	predictionMAE	Defective	1.7327272542051773
0.5	2.5	predictionMAEsd	Defective	1.1262765412115145
0.5	2.5	predictionMSE	Defective	5.08935961044403
0.5	2.5	predictionMSEsd	Defective	7.276754546933546
0.5	2.5	AIC	Defective	1264.5358310244696
0.5	2.5	adjR2	Defective	0.7063626771776734
0.5	2.5	devExp	Defective	0.7503119725780851
0.5	2.5	predictionMAE	PlasmaVL	1.4501539330285873
0.5	2.5	predictionMAEsd	PlasmaVL	1.3346869766424594
0.5	2.5	predictionMSE	PlasmaVL	6.367961481851372
0.5	2.5	predictionMSEsd	PlasmaVL	10.943290691184227
0.5	2.5	AIC	PlasmaVL	1780.1819609679221
0.5	2.5	adjR2	PlasmaVL	0.7834317695091211
0.5	2.5	devExp	PlasmaVL	0.8060292479235164
0.5	3	predictionMAE	Intact	2.110733794034094
0.5	3	predictionMAEsd	Intact	1.633908590598531
0.5	3	predictionMSE	Intact	7.3283423650531985
0.5	3	predictionMSEsd	Intact	11.340389191125677
0.5	3	AIC	Intact	979.762577556173
0.5	3	adjR2	Intact	0.9230435438961718
0.5	3	devExp	Intact	0.9362103857788399
0.5	3	predictionMAE	Defective	1.7123743883893245
0.5	3	predictionMAEsd	Defective	1.1031413427808812
0.5	3	predictionMSE	Defective	4.984679581753242
0.5	3	predictionMSEsd	Defective	7.136789493673189
0.5	3	AIC	Defective	1254.5401659315628
0.5	3	adjR2	Defective	0.7162708024841817
0.5	3	devExp	Defective	0.7588876068158225
0.5	3	predictionMAE	PlasmaVL	1.4350376676283778
0.5	3	predictionMAEsd	PlasmaVL	1.2377196099638308
0.5	3	predictionMSE	PlasmaVL	6.190906416612294
0.5	3	predictionMSEsd	PlasmaVL	9.245630252174529
0.5	3	AIC	PlasmaVL	1792.1946901268118
0.5	3	adjR2	PlasmaVL	0.7767443734320507
0.5	3	devExp	PlasmaVL	0.799689337735778
0.5	3.5	predictionMAE	Intact	2.110446810016649
0.5	3.5	predictionMAEsd	Intact	1.6353513948801235
0.5	3.5	predictionMSE	Intact	7.329708390107411
0.5	3.5	predictionMSEsd	Intact	11.352301510265603
0.5	3.5	AIC	Intact	962.9588305607399
0.5	3.5	adjR2	Intact	0.9267585470976845
0.5	3.5	devExp	Intact	0.939310622562049
0.5	3.5	predictionMAE	Defective	1.7065269989306013
0.5	3.5	predictionMAEsd	Defective	1.1160345739013495
0.5	3.5	predictionMSE	Defective	4.959657754935772
0.5	3.5	predictionMSEsd	Defective	7.149911453049333
0.5	3.5	AIC	Defective	1251.3338042516282
0.5	3.5	adjR2	Defective	0.7200956571757544
0.5	3.5	devExp	Defective	0.762216755199508
0.5	3.5	predictionMAE	PlasmaVL	1.4246457395980878
0.5	3.5	predictionMAEsd	PlasmaVL	1.1839701229882238
0.5	3.5	predictionMSE	PlasmaVL	6.1206256889674435
0.5	3.5	predictionMSEsd	PlasmaVL	8.551764947343717
0.5	3.5	AIC	PlasmaVL	1802.9499006529313
0.5	3.5	adjR2	PlasmaVL	0.7706693692524855
0.5	3.5	devExp	PlasmaVL	0.7938941447108578
0.5	4	predictionMAE	Intact	2.111025573483811
0.5	4	predictionMAEsd	Intact	1.6358206148192052
0.5	4	predictionMSE	Intact	7.3330924894582905
0.5	4	predictionMSEsd	Intact	11.355730852326927
0.5	4	AIC	Intact	947.5930346416246
0.5	4	adjR2	Intact	0.9299981852710926
0.5	4	devExp	Intact	0.9420118822300291
0.5	4	predictionMAE	Defective	1.7034147217554818
0.5	4	predictionMAEsd	Defective	1.1224638989267615
0.5	4	predictionMSE	Defective	4.953618074612532
0.5	4	predictionMSEsd	Defective	7.170470760091388
0.5	4	AIC	Defective	1246.9199488828053
0.5	4	adjR2	Defective	0.7239133618995428
0.5	4	devExp	Defective	0.7655874169913047
0.5	4	predictionMAE	PlasmaVL	1.422809089874722
0.5	4	predictionMAEsd	PlasmaVL	1.1600367664786249
0.5	4	predictionMSE	PlasmaVL	6.116884825338165
0.5	4	predictionMSEsd	PlasmaVL	8.320844356609483
0.5	4	AIC	PlasmaVL	1811.037772032369
0.5	4	adjR2	PlasmaVL	0.7661942804757815
0.5	4	devExp	PlasmaVL	0.7897619774110756
0.5	4.5	predictionMAE	Intact	2.1088714636303063
0.5	4.5	predictionMAEsd	Intact	1.6377582503160535
0.5	4.5	predictionMSE	Intact	7.329436684727535
0.5	4.5	predictionMSEsd	Intact	11.376032416761023
0.5	4.5	AIC	Intact	929.6417403072925
0.5	4.5	adjR2	Intact	0.9336001429672316
0.5	4.5	devExp	Intact	0.9450118845766586
0.5	4.5	predictionMAE	Defective	1.6975890859910392
0.5	4.5	predictionMAEsd	Defective	1.130642878814561
0.5	4.5	predictionMSE	Defective	4.941815346810927
0.5	4.5	predictionMSEsd	Defective	7.185478757268997
0.5	4.5	AIC	Defective	1244.3879686337007
0.5	4.5	adjR2	Defective	0.7259966291794666
0.5	4.5	devExp	Defective	0.7674187138289137
0.5	4.5	predictionMAE	PlasmaVL	1.4312495971894073
0.5	4.5	predictionMAEsd	PlasmaVL	1.1477639785612495
0.5	4.5	predictionMSE	PlasmaVL	6.136156692413622
0.5	4.5	predictionMSEsd	PlasmaVL	8.30827494941257
0.5	4.5	AIC	PlasmaVL	1816.5024315597495
0.5	4.5	adjR2	PlasmaVL	0.7632742887254641
0.5	4.5	devExp	PlasmaVL	0.7872343739110891
0.5	5	predictionMAE	Intact	2.10768964409949
0.5	5	predictionMAEsd	Intact	1.6387725913522098
0.5	5	predictionMSE	Intact	7.327852430102993
0.5	5	predictionMSEsd	Intact	11.391875143916973
0.5	5	AIC	Intact	915.2152355397714
0.5	5	adjR2	Intact	0.9363490692354377
0.5	5	devExp	Intact	0.9472999180498213
0.5	5	predictionMAE	Defective	1.6896104360545643
0.5	5	predictionMAEsd	Defective	1.1355676097790577
0.5	5	predictionMSE	Defective	4.920965891493086
0.5	5	predictionMSEsd	Defective	7.166788521353008
0.5	5	AIC	Defective	1243.3856364523012
0.5	5	adjR2	Defective	0.7270933806898775
0.5	5	devExp	Defective	0.7683540856900699
0.5	5	predictionMAE	PlasmaVL	1.4455278008891803
0.5	5	predictionMAEsd	PlasmaVL	1.1330454014645945
0.5	5	predictionMSE	PlasmaVL	6.173271931451527
0.5	5	predictionMSEsd	PlasmaVL	8.378810240667335
0.5	5	AIC	PlasmaVL	1823.5934487019456
0.5	5	adjR2	PlasmaVL	0.7592336080502053
0.5	5	devExp	PlasmaVL	0.7835424107283131
0.5	5.5	predictionMAE	Intact	2.1073860823387665
0.5	5.5	predictionMAEsd	Intact	1.639081805928599
0.5	5.5	predictionMSE	Intact	7.327307030310477
0.5	5.5	predictionMSEsd	Intact	11.403766451732539
0.5	5.5	AIC	Intact	904.4869841710197
0.5	5.5	adjR2	Intact	0.9383267927939483
0.5	5.5	devExp	Intact	0.9489454476301786
0.5	5.5	predictionMAE	Defective	1.684567178311692
0.5	5.5	predictionMAEsd	Defective	1.1376089663441151
0.5	5.5	predictionMSE	Defective	4.914881968561136
0.5	5.5	predictionMSEsd	Defective	7.160141975261227
0.5	5.5	AIC	Defective	1243.909399516301
0.5	5.5	adjR2	Defective	0.7267789390253997
0.5	5.5	devExp	Defective	0.768061282944385
0.5	5.5	predictionMAE	PlasmaVL	1.4597168144651773
0.5	5.5	predictionMAEsd	PlasmaVL	1.1216024726703826
0.5	5.5	predictionMSE	PlasmaVL	6.229195554920199
0.5	5.5	predictionMSEsd	PlasmaVL	8.521219780634976
0.5	5.5	AIC	PlasmaVL	1831.2967586741652
0.5	5.5	adjR2	PlasmaVL	0.754757846398806
0.5	5.5	devExp	PlasmaVL	0.7794326188272348
0.5	6	predictionMAE	Intact	2.1077424104768063
0.5	6	predictionMAEsd	Intact	1.6383416625220844
0.5	6	predictionMSE	Intact	7.326443624470888
0.5	6	predictionMSEsd	Intact	11.41018566938146
0.5	6	AIC	Intact	897.5929251886876
0.5	6	adjR2	Intact	0.939564587360026
0.5	6	devExp	Intact	0.9499749266758427
0.5	6	predictionMAE	Defective	1.6827199488671314
0.5	6	predictionMAEsd	Defective	1.137165960998868
0.5	6	predictionMSE	Defective	4.915555415821725
0.5	6	predictionMSEsd	Defective	7.1608148447574695
0.5	6	AIC	Defective	1245.7887561724942
0.5	6	adjR2	Defective	0.7252272142005715
0.5	6	devExp	Defective	0.7666862234205446
0.5	6	predictionMAE	PlasmaVL	1.4734213322176113
0.5	6	predictionMAEsd	PlasmaVL	1.1159418874851013
0.5	6	predictionMSE	PlasmaVL	6.291407573911236
0.5	6	predictionMSEsd	PlasmaVL	8.711516352032772
0.5	6	AIC	PlasmaVL	1838.5304244792314
0.5	6	adjR2	PlasmaVL	0.7504540043713903
0.5	6	devExp	PlasmaVL	0.7754649406581081
0.5	6.5	predictionMAE	Intact	2.108748415786438
0.5	6.5	predictionMAEsd	Intact	1.637626172460311
0.5	6.5	predictionMSE	Intact	7.3289292174356495
0.5	6.5	predictionMSEsd	Intact	11.414193521234239
0.5	6.5	AIC	Intact	894.5190945129451
0.5	6.5	adjR2	Intact	0.9401077130119567
0.5	6.5	devExp	Intact	0.9504266289243309
0.5	6.5	predictionMAE	Defective	1.6825675318603865
0.5	6.5	predictionMAEsd	Defective	1.1377224718873016
0.5	6.5	predictionMSE	Defective	4.924087944163049
0.5	6.5	predictionMSEsd	Defective	7.169018063715811
0.5	6.5	AIC	Defective	1248.2367766301293
0.5	6.5	adjR2	Defective	0.7231774722244904
0.5	6.5	devExp	Defective	0.7648876964792586
0.5	6.5	predictionMAE	PlasmaVL	1.4842013310962487
0.5	6.5	predictionMAEsd	PlasmaVL	1.1117418278591986
0.5	6.5	predictionMSE	PlasmaVL	6.350255200377708
0.5	6.5	predictionMSEsd	PlasmaVL	8.90785991679615
0.5	6.5	AIC	PlasmaVL	1844.6782235517724
0.5	6.5	adjR2	PlasmaVL	0.7467806720445613
0.5	6.5	devExp	PlasmaVL	0.7721385196002402
0.5	7	predictionMAE	Intact	2.1096377775942754
0.5	7	predictionMAEsd	Intact	1.6372025376436197
0.5	7	predictionMSE	Intact	7.3320953582608
0.5	7	predictionMSEsd	Intact	11.417369539463493
0.5	7	AIC	Intact	893.1398450894138
0.5	7	adjR2	Intact	0.940349120001459
0.5	7	devExp	Intact	0.9506274591863111
0.5	7	predictionMAE	Defective	1.684620634992384
0.5	7	predictionMAEsd	Defective	1.1372091528135848
0.5	7	predictionMSE	Defective	4.93776069922587
0.5	7	predictionMSEsd	Defective	7.174706829234734
0.5	7	AIC	Defective	1250.8195706414888
0.5	7	adjR2	Defective	0.7210257206737283
0.5	7	devExp	Defective	0.7630072104355761
0.5	7	predictionMAE	PlasmaVL	1.4923904623694264
0.5	7	predictionMAEsd	PlasmaVL	1.1097867753693935
0.5	7	predictionMSE	PlasmaVL	6.411447879353011
0.5	7	predictionMSEsd	PlasmaVL	9.112644028782979
0.5	7	AIC	PlasmaVL	1849.6995806036302
0.5	7	adjR2	PlasmaVL	0.7437904316133945
0.5	7	devExp	PlasmaVL	0.7694983370360379
0.5	7.5	predictionMAE	Intact	2.110332626838418
0.5	7.5	predictionMAEsd	Intact	1.6370634309839953
0.5	7.5	predictionMSE	Intact	7.335492342059007
0.5	7.5	predictionMSEsd	Intact	11.420309592695729
0.5	7.5	AIC	Intact	892.2131454224167
0.5	7.5	adjR2	Intact	0.9405107718757995
0.5	7.5	devExp	Intact	0.9507620012464896
0.5	7.5	predictionMAE	Defective	1.6873992181912267
0.5	7.5	predictionMAEsd	Defective	1.1369697181668044
0.5	7.5	predictionMSE	Defective	4.954804371653247
0.5	7.5	predictionMSEsd	Defective	7.1826322535780225
0.5	7.5	AIC	Defective	1253.2935035373232
0.5	7.5	adjR2	Defective	0.7189648187649595
0.5	7.5	devExp	Defective	0.7612100475306103
0.5	7.5	predictionMAE	PlasmaVL	1.4990123289674733
0.5	7.5	predictionMAEsd	PlasmaVL	1.1110300718287018
0.5	7.5	predictionMSE	PlasmaVL	6.47091792094307
0.5	7.5	predictionMSEsd	PlasmaVL	9.312231785798422
0.5	7.5	AIC	PlasmaVL	1853.833328377314
0.5	7.5	adjR2	PlasmaVL	0.7413471301659442
0.5	7.5	devExp	PlasmaVL	0.7673903183237212
0.5	8	predictionMAE	Intact	2.1107799272595495
0.5	8	predictionMAEsd	Intact	1.636981285015212
0.5	8	predictionMSE	Intact	7.338159172424681
0.5	8	predictionMSEsd	Intact	11.421761525968003
0.5	8	AIC	Intact	890.9018323480445
0.5	8	adjR2	Intact	0.9407386086126392
0.5	8	devExp	Intact	0.9509515530602008
0.5	8	predictionMAE	Defective	1.689660080500505
0.5	8	predictionMAEsd	Defective	1.1367334804229274
0.5	8	predictionMSE	Defective	4.969108950274955
0.5	8	predictionMSEsd	Defective	7.1910497194010246
0.5	8	AIC	Defective	1255.3086973333377
0.5	8	adjR2	Defective	0.7172716903609666
0.5	8	devExp	Defective	0.7597328434122385
0.5	8	predictionMAE	PlasmaVL	1.5063849775369476
0.5	8	predictionMAEsd	PlasmaVL	1.1158443836890088
0.5	8	predictionMSE	PlasmaVL	6.535753732923508
0.5	8	predictionMSEsd	PlasmaVL	9.499150639222327
0.5	8	AIC	PlasmaVL	1857.2671585006858
0.5	8	adjR2	PlasmaVL	0.7393338336640889
0.5	8	devExp	PlasmaVL	0.7656913797806937
0.5	8.5	predictionMAE	Intact	2.1106338016605064
0.5	8.5	predictionMAEsd	Intact	1.636708193546464
0.5	8.5	predictionMSE	Intact	7.337497789762409
0.5	8.5	predictionMSEsd	Intact	11.421708817612359
0.5	8.5	AIC	Intact	887.3157630202597
0.5	8.5	adjR2	Intact	0.9413678786175523
0.5	8.5	devExp	Intact	0.9514747430368596
0.5	8.5	predictionMAE	Defective	1.6912050804657037
0.5	8.5	predictionMAEsd	Defective	1.1366043549542482
0.5	8.5	predictionMSE	Defective	4.983214632505586
0.5	8.5	predictionMSEsd	Defective	7.199941662064075
0.5	8.5	AIC	Defective	1257.417233226882
0.5	8.5	adjR2	Defective	0.7154960394118686
0.5	8.5	devExp	Defective	0.7581866826311502
0.5	8.5	predictionMAE	PlasmaVL	1.5118899098843315
0.5	8.5	predictionMAEsd	PlasmaVL	1.1213067822363876
0.5	8.5	predictionMSE	PlasmaVL	6.582241318730875
0.5	8.5	predictionMSEsd	PlasmaVL	9.65180356435551
0.5	8.5	AIC	PlasmaVL	1860.980546791642
0.5	8.5	adjR2	PlasmaVL	0.7370423538674675
0.5	8.5	devExp	PlasmaVL	0.7636352137814787
0.5	9	predictionMAE	Intact	2.1107799458706
0.5	9	predictionMAEsd	Intact	1.6364690359757115
0.5	9	predictionMSE	Intact	7.3373327952900915
0.5	9	predictionMSEsd	Intact	11.421021374686577
0.5	9	AIC	Intact	882.8716629026244
0.5	9	adjR2	Intact	0.9421357003606418
0.5	9	devExp	Intact	0.9521131237516353
0.5	9	predictionMAE	Defective	1.694975090635156
0.5	9	predictionMAEsd	Defective	1.137105259761111
0.5	9	predictionMSE	Defective	5.005849863121779
0.5	9	predictionMSEsd	Defective	7.21014583120295
0.5	9	AIC	Defective	1260.6335759611939
0.5	9	adjR2	Defective	0.7127565341942586
0.5	9	devExp	Defective	0.75579727122741025
0.5	9	predictionMAE	PlasmaVL	1.5168870448159648
0.5	9	predictionMAEsd	PlasmaVL	1.1254468498984962
0.5	9	predictionMSE	PlasmaVL	6.621184873500519
0.5	9	predictionMSEsd	PlasmaVL	9.78693767381781
0.5	9	AIC	PlasmaVL	1864.7034830075645
0.5	9	adjR2	PlasmaVL	0.7346862643833536
0.5	9	devExp	PlasmaVL	0.7614684537337849
0.5	9.5	predictionMAE	Intact	2.110789901514874
0.5	9.5	predictionMAEsd	Intact	1.636713340827195
0.5	9.5	predictionMSE	Intact	7.337889330092345
0.5	9.5	predictionMSEsd	Intact	11.422620065138444
0.5	9.5	AIC	Intact	877.0912204190419
0.5	9.5	adjR2	Intact	0.9431119377785943
0.5	9.5	devExp	Intact	0.9529248084911496
0.5	9.5	predictionMAE	Defective	1.7002345357399444
0.5	9.5	predictionMAEsd	Defective	1.137256480524981
0.5	9.5	predictionMSE	Defective	5.029150683193931
0.5	9.5	predictionMSEsd	Defective	7.221378059238264
0.5	9.5	AIC	Defective	1263.7598674996761
0.5	9.5	adjR2	Defective	0.7100613522750763
0.5	9.5	devExp	Defective	0.7534419341842055
0.5	9.5	predictionMAE	PlasmaVL	1.5301386738082876
0.5	9.5	predictionMAEsd	PlasmaVL	1.125011378929986
0.5	9.5	predictionMSE	PlasmaVL	6.667799782562292
0.5	9.5	predictionMSEsd	PlasmaVL	9.90213297353608
0.5	9.5	AIC	PlasmaVL	1868.0864657415411
0.5	9.5	adjR2	PlasmaVL	0.7325503700047052
0.5	9.5	devExp	PlasmaVL	0.7595209570622642
0.5	10	predictionMAE	Intact	2.110580182362662
0.5	10	predictionMAEsd	Intact	1.637047638380447
0.5	10	predictionMSE	Intact	7.338002055374094
0.5	10	predictionMSEsd	Intact	11.424549725566916
0.5	10	AIC	Intact	872.2912033227353
0.5	10	adjR2	Intact	0.9439095487819528
0.5	10	devExp	Intact	0.9535878306078734
0.5	10	predictionMAE	Defective	1.7049727794984983
0.5	10	predictionMAEsd	Defective	1.1376650501297618
0.5	10	predictionMSE	Defective	5.051101099493936
0.5	10	predictionMSEsd	Defective	7.2351871041474505
0.5	10	AIC	Defective	1266.669386589059
0.5	10	adjR2	Defective	0.7075662889530933
0.5	10	devExp	Defective	0.7512580063113798
0.5	10	predictionMAE	PlasmaVL	1.536843580564137
0.5	10	predictionMAEsd	PlasmaVL	1.1281895504627046
0.5	10	predictionMSE	PlasmaVL	6.706266208403148
0.5	10	predictionMSEsd	PlasmaVL	10.027747925068983
0.5	10	AIC	PlasmaVL	1871.5194650450067
0.5	10	adjR2	PlasmaVL	0.730342495201303
0.5	10	devExp	PlasmaVL	0.7574876399350868
0.5	10.5	predictionMAE	Intact	2.1105542921493603
0.5	10.5	predictionMAEsd	Intact	1.6372041873761765
0.5	10.5	predictionMSE	Intact	7.338439009606121
0.5	10.5	predictionMSEsd	Intact	11.425391991293091
0.5	10.5	AIC	Intact	868.6599090130275
0.5	10.5	adjR2	Intact	0.9445053614874537
0.5	10.5	devExp	Intact	0.9540830615594297
0.5	10.5	predictionMAE	Defective	1.7087671838637197
0.5	10.5	predictionMAEsd	Defective	1.1381831491915813
0.5	10.5	predictionMSE	Defective	5.069473651501516
0.5	10.5	predictionMSEsd	Defective	7.247021250395796
0.5	10.5	AIC	Defective	1269.1377879525785
0.5	10.5	adjR2	Defective	0.7053734201296276
0.5	10.5	devExp	Defective	0.7493371020452568
0.5	10.5	predictionMAE	PlasmaVL	1.5458778974541922
0.5	10.5	predictionMAEsd	PlasmaVL	1.1313082941744896
0.5	10.5	predictionMSE	PlasmaVL	6.750722994567415
0.5	10.5	predictionMSEsd	PlasmaVL	10.158802991531147
0.5	10.5	AIC	PlasmaVL	1874.5770988339993
0.5	10.5	adjR2	PlasmaVL	0.7283819872332286
0.5	10.5	devExp	PlasmaVL	0.755710809720636
0.5	11	predictionMAE	Intact	2.110630898215135
0.5	11	predictionMAEsd	Intact	1.6372284025524337
0.5	11	predictionMSE	Intact	7.339018253661133
0.5	11	predictionMSEsd	Intact	11.425315215769876
0.5	11	AIC	Intact	866.0973460827416
0.5	11	adjR2	Intact	0.9449219414339312
0.5	11	devExp	Intact	0.9544292897523131
0.5	11	predictionMAE	Defective	1.7121503628797583
0.5	11	predictionMAEsd	Defective	1.1389345636448434
0.5	11	predictionMSE	Defective	5.086955911570822
0.5	11	predictionMSEsd	Defective	7.258765111318793
0.5	11	AIC	Defective	1271.3739113176616
0.5	11	adjR2	Defective	0.7033503288162196
0.5	11	devExp	Defective	0.7475644415735965
0.5	11	predictionMAE	PlasmaVL	1.559269091767178
0.5	11	predictionMAEsd	PlasmaVL	1.1322772163519608
0.5	11	predictionMSE	PlasmaVL	6.80077883251778
0.5	11	predictionMSEsd	PlasmaVL	10.288994988724394
0.5	11	AIC	PlasmaVL	1877.4179196696293
0.5	11	adjR2	PlasmaVL	0.7265583881363025
0.5	11	devExp	PlasmaVL	0.7540694156932555
0.5	11.5	predictionMAE	Intact	2.111418698391823
0.5	11.5	predictionMAEsd	Intact	1.636487288838939
0.5	11.5	predictionMSE	Intact	7.340204505400164
0.5	11.5	predictionMSEsd	Intact	11.42398947340135
0.5	11.5	AIC	Intact	863.9967395868358
0.5	11.5	adjR2	Intact	0.9452653926497299
0.5	11.5	devExp	Intact	0.9547147713655718
0.5	11.5	predictionMAE	Defective	1.7143700552045487
0.5	11.5	predictionMAEsd	Defective	1.1411407373641005
0.5	11.5	predictionMSE	Defective	5.102964643621945
0.5	11.5	predictionMSEsd	Defective	7.269867540372394
0.5	11.5	AIC	Defective	1273.4191903234973
0.5	11.5	adjR2	Defective	0.70144887139133
0.5	11.5	devExp	Defective	0.74589880680548
0.5	11.5	predictionMAE	PlasmaVL	1.5673058067377068
0.5	11.5	predictionMAEsd	PlasmaVL	1.135107841703617
0.5	11.5	predictionMSE	PlasmaVL	6.8433794409515025
0.5	11.5	predictionMSEsd	PlasmaVL	10.42487693240791
0.5	11.5	AIC	PlasmaVL	1879.9028535681014
0.5	11.5	adjR2	PlasmaVL	0.72497814266827
0.5	11.5	devExp	PlasmaVL	0.7526779917055578
0.5	12	predictionMAE	Intact	2.11198320115676
0.5	12	predictionMAEsd	Intact	1.6355298508069491
0.5	12	predictionMSE	Intact	7.33968896159103
0.5	12	predictionMSEsd	Intact	11.422068151792239
0.5	12	AIC	Intact	860.0172785345767
0.5	12	adjR2	Intact	0.9458805114354193
0.5	12	devExp	Intact	0.9552260392275118
0.5	12	predictionMAE	Defective	1.7160935792631002
0.5	12	predictionMAEsd	Defective	1.1427845684429407
0.5	12	predictionMSE	Defective	5.114409161800563
0.5	12	predictionMSEsd	Defective	7.27737252412642
0.5	12	AIC	Defective	1274.8712291386366
0.5	12	adjR2	Defective	0.7000827835997903
0.5	12	devExp	Defective	0.7447060176285494
0.5	12	predictionMAE	PlasmaVL	1.5736006777992657
0.5	12	predictionMAEsd	PlasmaVL	1.1387107820688684
0.5	12	predictionMSE	PlasmaVL	6.884374864448354
0.5	12	predictionMSEsd	PlasmaVL	10.55942582395787
0.5	12	AIC	PlasmaVL	1882.146897237223
0.5	12	adjR2	PlasmaVL	0.7235554391441651
0.5	12	devExp	PlasmaVL	0.7514404263845711
0.5	12.5	predictionMAE	Intact	2.1122655984719643
0.5	12.5	predictionMAEsd	Intact	1.634884622857103
0.5	12.5	predictionMSE	Intact	7.3384855931014705
0.5	12.5	predictionMSEsd	Intact	11.421703812111874
0.5	12.5	AIC	Intact	854.9567708699143
0.5	12.5	adjR2	Intact	0.9466797632416589
0.5	12.5	devExp	Intact	0.9558902131994289
0.5	12.5	predictionMAE	Defective	1.7177523695749015
0.5	12.5	predictionMAEsd	Defective	1.143769297414284
0.5	12.5	predictionMSE	Defective	5.123089278584994
0.5	12.5	predictionMSEsd	Defective	7.283783922013281
0.5	12.5	AIC	Defective	1275.8479760389914
0.5	12.5	adjR2	Defective	0.6991384914834622
0.5	12.5	devExp	Defective	0.7438876931880977
0.5	12.5	predictionMAE	PlasmaVL	1.579462459945809
0.5	12.5	predictionMAEsd	PlasmaVL	1.1424458188326343
0.5	12.5	predictionMSE	PlasmaVL	6.9178302479352185
0.5	12.5	predictionMSEsd	PlasmaVL	10.661709526027122
0.5	12.5	AIC	PlasmaVL	1883.9483133583883
0.5	12.5	adjR2	PlasmaVL	0.7224344847388433
0.5	12.5	devExp	PlasmaVL	0.7504935160918907
0.5	13	predictionMAE	Intact	2.1127969795479737
0.5	13	predictionMAEsd	Intact	1.63424640131424
0.5	13	predictionMSE	Intact	7.338552581922687
0.5	13	predictionMSEsd	Intact	11.421025263864697
0.5	13	AIC	Intact	850.4503813366213
0.5	13	adjR2	Intact	0.9473832525090716
0.5	13	devExp	Intact	0.9564747733244942
0.5	13	predictionMAE	Defective	1.718083763761729
0.5	13	predictionMAEsd	Defective	1.1441038591930375
0.5	13	predictionMSE	Defective	5.124463986085304
0.5	13	predictionMSEsd	Defective	7.282964627113611
0.5	13	AIC	Defective	1276.8088703856117
0.5	13	adjR2	Defective	0.698181942772811
0.5	13	devExp	Defective	0.7430509225712489
0.5	13	predictionMAE	PlasmaVL	1.5842296748826452
0.5	13	predictionMAEsd	PlasmaVL	1.1456431157534765
0.5	13	predictionMSE	PlasmaVL	6.945726766642635
0.5	13	predictionMSEsd	PlasmaVL	10.74956496390973
0.5	13	AIC	PlasmaVL	1885.547339869331
0.5	13	adjR2	PlasmaVL	0.7214380723530085
0.5	13	devExp	PlasmaVL	0.7496620497178519
0.5	13.5	predictionMAE	Intact	2.1134401321346927
0.5	13.5	predictionMAEsd	Intact	1.6337161017661679
0.5	13.5	predictionMSE	Intact	7.339766753531377
0.5	13.5	predictionMSEsd	Intact	11.420495557032545
0.5	13.5	AIC	Intact	846.7452779862879
0.5	13.5	adjR2	Intact	0.9479558042796328
0.5	13.5	devExp	Intact	0.9569505093339422
0.5	13.5	predictionMAE	Defective	1.7184032833565879
0.5	13.5	predictionMAEsd	Defective	1.1454584900676164
0.5	13.5	predictionMSE	Defective	5.12996875937426
0.5	13.5	predictionMSEsd	Defective	7.2872731840491465
0.5	13.5	AIC	Defective	1277.9905755514915
0.5	13.5	adjR2	Defective	0.6969449010118027
0.5	13.5	devExp	Defective	0.741968193151976
0.5	13.5	predictionMAE	PlasmaVL	1.5879924659870106
0.5	13.5	predictionMAEsd	PlasmaVL	1.148467975435093
0.5	13.5	predictionMSE	PlasmaVL	6.971674011038006
0.5	13.5	predictionMSEsd	PlasmaVL	10.827640915316646
0.5	13.5	AIC	PlasmaVL	1887.1971850175403
0.5	13.5	adjR2	PlasmaVL	0.7203864447515471
0.5	13.5	devExp	PlasmaVL	0.7487595780844082
0.5	14	predictionMAE	Intact	2.113876701376698
0.5	14	predictionMAEsd	Intact	1.633310350083246
0.5	14	predictionMSE	Intact	7.340405241122667
0.5	14	predictionMSEsd	Intact	11.420414860132604
0.5	14	AIC	Intact	843.2736580440604
0.5	14	adjR2	Intact	0.9484856503109106
0.5	14	devExp	Intact	0.9573907028946256
0.5	14	predictionMAE	Defective	1.7186488368604578
0.5	14	predictionMAEsd	Defective	1.1473024232854663
0.5	14	predictionMSE	Defective	5.137704282727109
0.5	14	predictionMSEsd	Defective	7.290989172444104
0.5	14	AIC	Defective	1279.2106120184735
0.5	14	adjR2	Defective	0.6956886191862073
0.5	14	devExp	Defective	0.7408714957694715
0.5	14	predictionMAE	PlasmaVL	1.5911081844734762
0.5	14	predictionMAEsd	PlasmaVL	1.1511639399141973
0.5	14	predictionMSE	PlasmaVL	6.996561404756392
0.5	14	predictionMSEsd	PlasmaVL	10.904844235973009
0.5	14	AIC	PlasmaVL	1889.0152777888225
0.5	14	adjR2	PlasmaVL	0.7191878128743808
0.5	14	devExp	PlasmaVL	0.7476866584722756
0.5	14.5	predictionMAE	Intact	2.114256819254484
0.5	14.5	predictionMAEsd	Intact	1.6328981768848572
0.5	14.5	predictionMSE	Intact	7.340615811971114
0.5	14.5	predictionMSEsd	Intact	11.42029100490465
0.5	14.5	AIC	Intact	840.178887472641
0.5	14.5	adjR2	Intact	0.9489529109678264
0.5	14.5	devExp	Intact	0.9577788657204419
0.5	14.5	predictionMAE	Defective	1.718320656542912
0.5	14.5	predictionMAEsd	Defective	1.1495310484082821
0.5	14.5	predictionMSE	Defective	5.145765785527895
0.5	14.5	predictionMSEsd	Defective	7.293921355647114
0.5	14.5	AIC	Defective	1280.4028707604596
0.5	14.5	adjR2	Defective	0.6944184814236297
0.5	14.5	devExp	Defective	0.7397622677901898
0.5	14.5	predictionMAE	PlasmaVL	1.5943529327209771
0.5	14.5	predictionMAEsd	PlasmaVL	1.1540291479493163
0.5	14.5	predictionMSE	PlasmaVL	7.021721836865201
0.5	14.5	predictionMSEsd	PlasmaVL	10.982311025751365
0.5	14.5	AIC	PlasmaVL	1890.7360153384934
0.5	14.5	adjR2	PlasmaVL	0.7180529611122897
0.5	14.5	devExp	PlasmaVL	0.7466743146988274
0.5	15	predictionMAE	Intact	2.114586018652535
0.5	15	predictionMAEsd	Intact	1.6324230162010027
0.5	15	predictionMSE	Intact	7.34054536842756
0.5	15	predictionMSEsd	Intact	11.419401400120057
0.5	15	AIC	Intact	837.806947331732
0.5	15	adjR2	Intact	0.949308050884406
0.5	15	devExp	Intact	0.9580738688434637
0.5	15	predictionMAE	Defective	1.7182357690316428
0.5	15	predictionMAEsd	Defective	1.1518113162850379
0.5	15	predictionMSE	Defective	5.1547953257138515
0.5	15	predictionMSEsd	Defective	7.298567759017309
0.5	15	AIC	Defective	1281.435628726242
0.5	15	adjR2	Defective	0.6931477313230632
0.5	15	devExp	Defective	0.7386512216854056
0.5	15	predictionMAE	PlasmaVL	1.5989271827381208
0.5	15	predictionMAEsd	PlasmaVL	1.1572511764860844
0.5	15	predictionMSE	PlasmaVL	7.056188781937477
0.5	15	predictionMSEsd	PlasmaVL	11.06680650658906
0.5	15	AIC	PlasmaVL	1892.397685820903
0.5	15	adjR2	PlasmaVL	0.7169547266501086
0.5	15	devExp	PlasmaVL	0.745698091800654
0.5	15.5	predictionMAE	Intact	2.1147989755305154
0.5	15.5	predictionMAEsd	Intact	1.6319264345350621
0.5	15.5	predictionMSE	Intact	7.340090786428817
0.5	15.5	predictionMSEsd	Intact	11.417821356995855
0.5	15.5	AIC	Intact	836.114231467617
0.5	15.5	adjR2	Intact	0.9495598970699669
0.5	15.5	devExp	Intact	0.9582830527493051
0.5	15.5	predictionMAE	Defective	1.7185822411527747
0.5	15.5	predictionMAEsd	Defective	1.1540897591584918
0.5	15.5	predictionMSE	Defective	5.165096561969578
0.5	15.5	predictionMSEsd	Defective	7.305569676055429
0.5	15.5	AIC	Defective	1282.4326168032537
0.5	15.5	adjR2	Defective	0.6919059037172067
0.5	15.5	devExp	Defective	0.7375651329112537
0.5	15.5	predictionMAE	PlasmaVL	1.6029369647389344
0.5	15.5	predictionMAEsd	PlasmaVL	1.1613112709639515
0.5	15.5	predictionMSE	PlasmaVL	7.087460369689344
0.5	15.5	predictionMSEsd	PlasmaVL	11.161703920080662
0.5	15.5	AIC	PlasmaVL	1894.0165966005027
0.5	15.5	adjR2	PlasmaVL	0.7158797030404978
0.5	15.5	devExp	PlasmaVL	0.7447417518530703
0.5	16	predictionMAE	Intact	2.114920355780273
0.5	16	predictionMAEsd	Intact	1.631301620143272
0.5	16	predictionMSE	Intact	7.338919890148254
0.5	16	predictionMSEsd	Intact	11.41441753448237
0.5	16	AIC	Intact	834.9424312375195
0.5	16	adjR2	Intact	0.949733373280256
0.5	16	devExp	Intact	0.9584271181542607
0.5	16	predictionMAE	Defective	1.7196870545221563
0.5	16	predictionMAEsd	Defective	1.1568329957775112
0.5	16	predictionMSE	Defective	5.17750953809315
0.5	16	predictionMSEsd	Defective	7.320521043856123
0.5	16	AIC	Defective	1283.172958851124
0.5	16	adjR2	Defective	0.6907859375463319
0.5	16	devExp	Defective	0.7365876287282982
0.5	16	predictionMAE	PlasmaVL	1.6070672291143282
0.5	16	predictionMAEsd	PlasmaVL	1.1661803810640914
0.5	16	predictionMSE	PlasmaVL	7.121234320989881
0.5	16	predictionMSEsd	PlasmaVL	11.264689354869528
0.5	16	AIC	PlasmaVL	1895.5550273237639
0.5	16	adjR2	PlasmaVL	0.7148590093907694
0.5	16	devExp	PlasmaVL	0.743838647097999
0.5	16.5	predictionMAE	Intact	2.1150815909008616
0.5	16.5	predictionMAEsd	Intact	1.630753546348349
0.5	16.5	predictionMSE	Intact	7.33847862918868
0.5	16.5	predictionMSEsd	Intact	11.411746795145367
0.5	16.5	AIC	Intact	834.0144641637141
0.5	16.5	adjR2	Intact	0.9498696322479179
0.5	16.5	devExp	Intact	0.9585402836865443
0.5	16.5	predictionMAE	Defective	1.7223387945043707
0.5	16.5	predictionMAEsd	Defective	1.1592617960259954
0.5	16.5	predictionMSE	Defective	5.192784605503898
0.5	16.5	predictionMSEsd	Defective	7.343257686970836
0.5	16.5	AIC	Defective	1283.7232339225309
0.5	16.5	adjR2	Defective	0.6897985459862773
0.5	16.5	devExp	Defective	0.7357298685919257
0.5	16.5	predictionMAE	PlasmaVL	1.6133436386014717
0.5	16.5	predictionMAEsd	PlasmaVL	1.169722491289229
0.5	16.5	predictionMSE	PlasmaVL	7.154098484364012
0.5	16.5	predictionMSEsd	PlasmaVL	11.336435118437882
0.5	16.5	AIC	PlasmaVL	1896.8345124430791
0.5	16.5	adjR2	PlasmaVL	0.7140146035084692
0.5	16.5	devExp	PlasmaVL	0.7431025106490506
0.5	17	predictionMAE	Intact	2.115347055611072
0.5	17	predictionMAEsd	Intact	1.6303867510720635
0.5	17	predictionMSE	Intact	7.339045825250449
0.5	17	predictionMSEsd	Intact	11.409574249136172
0.5	17	AIC	Intact	833.2455951186143
0.5	17	adjR2	Intact	0.9499832074086001
0.5	17	devExp	Intact	0.9586346508732221
0.5	17	predictionMAE	Defective	1.7254914961299799
0.5	17	predictionMAEsd	Defective	1.160952239561185
0.5	17	predictionMSE	Defective	5.207504620058628
0.5	17	predictionMSEsd	Defective	7.36303770609762
0.5	17	AIC	Defective	1284.2335601675873
0.5	17	adjR2	Defective	0.6890308949316792
0.5	17	devExp	Defective	0.7350693258586513
0.5	17	predictionMAE	PlasmaVL	1.6166933598010467
0.5	17	predictionMAEsd	PlasmaVL	1.173105661287056
0.5	17	predictionMSE	PlasmaVL	7.17438673850521
0.5	17	predictionMSEsd	PlasmaVL	11.39818715263527
0.5	17	AIC	PlasmaVL	1897.8209030193798
0.5	17	adjR2	PlasmaVL	0.7133800942619158
0.5	17	devExp	PlasmaVL	0.7425742607419146
0.5	17.5	predictionMAE	Intact	2.115371328868758
0.5	17.5	predictionMAEsd	Intact	1.630527819947522
0.5	17.5	predictionMSE	Intact	7.340316811089848
0.5	17.5	predictionMSEsd	Intact	11.40926139454269
0.5	17.5	AIC	Intact	832.911558626954
0.5	17.5	adjR2	Intact	0.9500329338070422
0.5	17.5	devExp	Intact	0.9586759757794779
0.5	17.5	predictionMAE	Defective	1.727791973455462
0.5	17.5	predictionMAEsd	Defective	1.1622251697389379
0.5	17.5	predictionMSE	Defective	5.21794822987784
0.5	17.5	predictionMSEsd	Defective	7.378607719234318
0.5	17.5	AIC	Defective	1284.7241532730663
0.5	17.5	adjR2	Defective	0.6884391026971952
0.5	17.5	devExp	Defective	0.7345609688696084
0.5	17.5	predictionMAE	PlasmaVL	1.6177252368221193
0.5	17.5	predictionMAEsd	PlasmaVL	1.1762972533519345
0.5	17.5	predictionMSE	PlasmaVL	7.182843327676137
0.5	17.5	predictionMSEsd	PlasmaVL	11.450122470969614
0.5	17.5	AIC	PlasmaVL	1898.6253053347216
0.5	17.5	adjR2	PlasmaVL	0.7128735789932061
0.5	17.5	devExp	PlasmaVL	0.7421698586231308
0.5	18	predictionMAE	Intact	2.1155429951202733
0.5	18	predictionMAEsd	Intact	1.6305467430356209
0.5	18	predictionMSE	Intact	7.342151325470423
0.5	18	predictionMSEsd	Intact	11.407923331063733
0.5	18	AIC	Intact	833.0265223355527
0.5	18	adjR2	Intact	0.9500167746259914
0.5	18	devExp	Intact	0.9586625864462752
0.5	18	predictionMAE	Defective	1.7300581961326755
0.5	18	predictionMAEsd	Defective	1.162981260742049
0.5	18	predictionMSE	Defective	5.225453459871976
0.5	18	predictionMSEsd	Defective	7.388725955192854
0.5	18	AIC	Defective	1285.2643996468494
0.5	18	adjR2	Defective	0.6878572258400992
0.5	18	devExp	Defective	0.7340600130073255
0.5	18	predictionMAE	PlasmaVL	1.6209493395065855
0.5	18	predictionMAEsd	PlasmaVL	1.1789088784251915
0.5	18	predictionMSE	PlasmaVL	7.198924373213036
0.5	18	predictionMSEsd	PlasmaVL	11.498574135582583
0.5	18	AIC	PlasmaVL	1899.508751136269
0.5	18	adjR2	PlasmaVL	0.7123016329203035
0.5	18	devExp	PlasmaVL	0.7416894823568744
0.5	18.5	predictionMAE	Intact	2.11572163195039
0.5	18.5	predictionMAEsd	Intact	1.6305852942217005
0.5	18.5	predictionMSE	Intact	7.344105243990308
0.5	18.5	predictionMSEsd	Intact	11.40603529840553
0.5	18.5	AIC	Intact	833.4134028481591
0.5	18.5	adjR2	Intact	0.9499605837089701
0.5	18.5	devExp	Intact	0.9586159449662239
0.5	18.5	predictionMAE	Defective	1.7329007933013958
0.5	18.5	predictionMAEsd	Defective	1.1637822009077434
0.5	18.5	predictionMSE	Defective	5.234171949503401
0.5	18.5	predictionMSEsd	Defective	7.4019359058348275
0.5	18.5	AIC	Defective	1285.8951798537182
0.5	18.5	adjR2	Defective	0.6871924951236213
0.5	18.5	devExp	Defective	0.7334851766031619
0.5	18.5	predictionMAE	PlasmaVL	1.62373066469566
0.5	18.5	predictionMAEsd	PlasmaVL	1.181982295875265
0.5	18.5	predictionMSE	PlasmaVL	7.2173557033833
0.5	18.5	predictionMSEsd	PlasmaVL	11.554306084434103
0.5	18.5	AIC	PlasmaVL	1900.4620286237655
0.5	18.5	adjR2	PlasmaVL	0.7116726026644671
0.5	18.5	devExp	PlasmaVL	0.741145134562503
0.5	19	predictionMAE	Intact	2.1156606473417323
0.5	19	predictionMAEsd	Intact	1.6303026353891394
0.5	19	predictionMSE	Intact	7.3441969034343755
0.5	19	predictionMSEsd	Intact	11.400798595982602
0.5	19	AIC	Intact	834.1560315103131
0.5	19	adjR2	Intact	0.9498517546578029
0.5	19	devExp	Intact	0.9585255239828346
0.5	19	predictionMAE	Defective	1.7355557628324174
0.5	19	predictionMAEsd	Defective	1.1639657108456352
0.5	19	predictionMSE	Defective	5.240540630205107
0.5	19	predictionMSEsd	Defective	7.410038884268892
0.5	19	AIC	Defective	1286.4988096277457
0.5	19	adjR2	Defective	0.6865713100746667
0.5	19	devExp	Defective	0.7329450198829468
0.5	19	predictionMAE	PlasmaVL	1.6258720035422045
0.5	19	predictionMAEsd	PlasmaVL	1.1851376914860992
0.5	19	predictionMSE	PlasmaVL	7.2386627182613985
0.5	19	predictionMSEsd	PlasmaVL	11.618571953642594
0.5	19	AIC	PlasmaVL	1901.4684501228182
0.5	19	adjR2	PlasmaVL	0.7109980948545909
0.5	19	devExp	PlasmaVL	0.7405487541194167
0.5	19.5	predictionMAE	Intact	2.1156344295323084
0.5	19.5	predictionMAEsd	Intact	1.6299172231477774
0.5	19.5	predictionMSE	Intact	7.343976401715004
0.5	19.5	predictionMSEsd	Intact	11.394452302506599
0.5	19.5	AIC	Intact	834.9771660717913
0.5	19.5	adjR2	Intact	0.9497308773565668
0.5	19.5	devExp	Intact	0.9584251062316763
0.5	19.5	predictionMAE	Defective	1.7381876504254357
0.5	19.5	predictionMAEsd	Defective	1.1640583056143814
0.5	19.5	predictionMSE	Defective	5.246737980242995
0.5	19.5	predictionMSEsd	Defective	7.41731106282478
0.5	19.5	AIC	Defective	1287.1375634368217
0.5	19.5	adjR2	Defective	0.6859243526815713
0.5	19.5	devExp	Defective	0.7323811629486101
0.5	19.5	predictionMAE	PlasmaVL	1.6276947850390036
0.5	19.5	predictionMAEsd	PlasmaVL	1.1888063872236727
0.5	19.5	predictionMSE	PlasmaVL	7.26204931207632
0.5	19.5	predictionMSEsd	PlasmaVL	11.689626685893868
0.5	19.5	AIC	PlasmaVL	1902.3967684681127
0.5	19.5	adjR2	PlasmaVL	0.7103819603329348
0.5	19.5	devExp	PlasmaVL	0.7400122658373806
0.5	20	predictionMAE	Intact	2.1154433146937754
0.5	20	predictionMAEsd	Intact	1.6293381935425075
0.5	20	predictionMSE	Intact	7.34248169987261
0.5	20	predictionMSEsd	Intact	11.385999502323925
0.5	20	AIC	Intact	835.9976998734063
0.5	20	adjR2	Intact	0.9495799584063326
0.5	20	devExp	Intact	0.9582997156488232
0.5	20	predictionMAE	Defective	1.7408977656727387
0.5	20	predictionMAEsd	Defective	1.1641699455811108
0.5	20	predictionMSE	Defective	5.253613430384437
0.5	20	predictionMSEsd	Defective	7.42632320036815
0.5	20	AIC	Defective	1287.7709782378183
0.5	20	adjR2	Defective	0.6852947197294719
0.5	20	devExp	Defective	0.7318326590837377
0.5	20	predictionMAE	PlasmaVL	1.6292292122849863
0.5	20	predictionMAEsd	PlasmaVL	1.1933733934849735
0.5	20	predictionMSE	PlasmaVL	7.288450432880554
0.5	20	predictionMSEsd	PlasmaVL	11.770031345871228
0.5	20	AIC	PlasmaVL	1903.28606168612
0.5	20	adjR2	PlasmaVL	0.7097952291106928
0.5	20	devExp	PlasmaVL	0.7395057788810887
0.5	20.5	predictionMAE	Intact	2.1155436531704783
0.5	20.5	predictionMAEsd	Intact	1.6288518617920063
0.5	20.5	predictionMSE	Intact	7.3421252241997514
0.5	20.5	predictionMSEsd	Intact	11.380106975010701
0.5	20.5	AIC	Intact	836.6912158538278
0.5	20.5	adjR2	Intact	0.9494770326719713
0.5	20.5	devExp	Intact	0.9582142146069942
0.5	20.5	predictionMAE	Defective	1.7430139207829707
0.5	20.5	predictionMAEsd	Defective	1.1643844665331409
0.5	20.5	predictionMSE	Defective	5.259688474980362
0.5	20.5	predictionMSEsd	Defective	7.4352885686397
0.5	20.5	AIC	Defective	1288.3201081557445
0.5	20.5	adjR2	Defective	0.6847581150434489
0.5	20.5	devExp	Defective	0.7313653571296844
0.5	20.5	predictionMAE	PlasmaVL	1.631122088267379
0.5	20.5	predictionMAEsd	PlasmaVL	1.1965374711481052
0.5	20.5	predictionMSE	PlasmaVL	7.305983628626308
0.5	20.5	predictionMSEsd	PlasmaVL	11.820810758938618
0.5	20.5	AIC	PlasmaVL	1903.9258746303203
0.5	20.5	adjR2	PlasmaVL	0.7093792025191019
0.5	20.5	devExp	PlasmaVL	0.7391534130237728
0.5	21	predictionMAE	Intact	2.1157044049137332
0.5	21	predictionMAEsd	Intact	1.628796554894494
0.5	21	predictionMSE	Intact	7.343021309046208
0.5	21	predictionMSEsd	Intact	11.376949587750481
0.5	21	AIC	Intact	837.1216160863962
0.5	21	adjR2	Intact	0.9494132044106557
0.5	21	devExp	Intact	0.9581612060302582
0.5	21	predictionMAE	Defective	1.7447853776225501
0.5	21	predictionMAEsd	Defective	1.1646920696365606
0.5	21	predictionMSE	Defective	5.265583857355587
0.5	21	predictionMSEsd	Defective	7.4420491132632876
0.5	21	AIC	Defective	1288.7675281402946
0.5	21	adjR2	Defective	0.684325740345873
0.5	21	devExp	Defective	0.7309903147399055
0.5	21	predictionMAE	PlasmaVL	1.6322395488566734
0.5	21	predictionMAEsd	PlasmaVL	1.198617547544782
0.5	21	predictionMSE	PlasmaVL	7.316750837999785
0.5	21	predictionMSEsd	PlasmaVL	11.855140479656937
0.5	21	AIC	PlasmaVL	1904.458894015586
0.5	21	adjR2	PlasmaVL	0.709030388778974
0.5	21	devExp	PlasmaVL	0.7388564975344774
0.5	21.5	predictionMAE	Intact	2.115956685528794
0.5	21.5	predictionMAEsd	Intact	1.6286704807105683
0.5	21.5	predictionMSE	Intact	7.343662585734596
0.5	21.5	predictionMSEsd	Intact	11.374786130050976
0.5	21.5	AIC	Intact	837.1630410101502
0.5	21.5	adjR2	Intact	0.9494074987520899
0.5	21.5	devExp	Intact	0.9581564500040043
0.5	21.5	predictionMAE	Defective	1.7466036701248098
0.5	21.5	predictionMAEsd	Defective	1.1650830756272001
0.5	21.5	predictionMSE	Defective	5.271449732421581
0.5	21.5	predictionMSEsd	Defective	7.449514696563546
0.5	21.5	AIC	Defective	1289.0515736652453
0.5	21.5	adjR2	Defective	0.6840504382501562
0.5	21.5	devExp	Defective	0.7307531885356205
0.5	21.5	predictionMAE	PlasmaVL	1.633313077661161
0.5	21.5	predictionMAEsd	PlasmaVL	1.1998809169183124
0.5	21.5	predictionMSE	PlasmaVL	7.321918083153064
0.5	21.5	predictionMSEsd	PlasmaVL	11.870813132890023
0.5	21.5	AIC	PlasmaVL	1904.8251044703982
0.5	21.5	adjR2	PlasmaVL	0.7087987053106002
0.5	21.5	devExp	PlasmaVL	0.7386711040408365
0.5	22	predictionMAE	Intact	2.1162989681480076
0.5	22	predictionMAEsd	Intact	1.6283987366861914
0.5	22	predictionMSE	Intact	7.344103393130692
0.5	22	predictionMSEsd	Intact	11.371090919729046
0.5	22	AIC	Intact	837.414572095048
0.5	22	adjR2	Intact	0.9493704206907143
0.5	22	devExp	Intact	0.9581256356379724
0.5	22	predictionMAE	Defective	1.748641335641144
0.5	22	predictionMAEsd	Defective	1.1657704569988638
0.5	22	predictionMSE	Defective	5.2789083329639634
0.5	22	predictionMSEsd	Defective	7.461567115509241
0.5	22	AIC	Defective	1289.3069407082771
0.5	22	adjR2	Defective	0.6838037995002091
0.5	22	devExp	Defective	0.7305412487081332
0.5	22	predictionMAE	PlasmaVL	1.632834066830181
0.5	22	predictionMAEsd	PlasmaVL	1.2008438707679001
0.5	22	predictionMSE	PlasmaVL	7.318185630347528
0.5	22	predictionMSEsd	PlasmaVL	11.88714341244395
0.5	22	AIC	PlasmaVL	1905.2595449463988
0.5	22	adjR2	PlasmaVL	0.7085098451110512
0.5	22	devExp	PlasmaVL	0.7384211102186162
0.5	22.5	predictionMAE	Intact	2.1167147142543175
0.5	22.5	predictionMAEsd	Intact	1.6281953655044608
0.5	22.5	predictionMSE	Intact	7.34492194328263
0.5	22.5	predictionMSEsd	Intact	11.366381371245591
[truncated: 26,939 more rows]
